# Supplementary material for: Redetermined structure of methyl 3-{4,4-di­fluoro-2-[2-(methoxy­car­bon­yl)­ethyl]-1,3,5,7-tetra­methyl-4-bora-3a,4a-di­aza-s-in­da­cen-6-yl}pro­pion­ate
Source: IUCrdata. 2024 Sep 17;9(Pt 9):x240884. doi: 10.1107/S2414314624008848 (PMC11451027; doi:10.1107/S2414314624008848)
Supplement: Supplementary file 1 [file x-09-x240884-sup1.cif]

##############################################################################
#                                                                            #
# This CIF contains the data for a data article accepted for                 #
# publication in IUCrData. It conforms to the requirements of                #
# Notes for Authors for IUCrData, and has been                               #
# peer reviewed under the auspices of IUCrData.                              #
#                                                                            #
# Full details of the Crystallographic Information File format               #
# are given in the paper "The Crystallographic Information File (CIF):       #
# a New Standard Archive File for Crystallography" by S. R. Hall, F. H.      #
# Allen and I. D. Brown [Acta Cryst. (1991), A47, 655-685].                  #
#                                                                            #
# The current version of the core CIF dictionary is obtainable from          #
# ftp://ftp.iucr.org/pub/cif_core.dic.                                       #
#                                                                            #
# Software is freely available for graphical display of the structure(s)     #
# in this CIF. For information consult the CIF software page                 #
# http://www.iucr.org/resources/cif/software.                                #
#                                                                            #
# This file may be used for bona fide research purposes within the           #
# scientific community so long as proper attribution is given to the data    # 
# article from which it was obtained.                                        #
#                                                                            #
##############################################################################
data_I
_audit_creation_method     'SHELXL-2018/3'
_chemical_name_systematic
;\
Methyl
3-{4,4-difluoro-2-[2-(methoxycarbonyl)ethyl]-1,3,5,7-tetramethyl-4-bora-\
3a,4a-diaza-<i>s</i>-indacen-6-yl}propionate
;
_chemical_name_common
;\
3-[2'(2''-Methoxycarbonylethyl)-1',3',5',7'-tetramethyl-4',4'-\
difluoro-4'-bora-3a',4a'-diaza-s-indacen-6'-yl]propionic acid methyl ester
;
_chemical_formula_moiety     'C21 H27 B F2 N2 O4'
_chemical_formula_sum     'C21 H27 B F2 N2 O4'
_chemical_formula_iupac     'C21 H27 B F2 N2 O4'
_chemical_formula_weight     420.25
_chemical_melting_point     ?
_space_group_crystal_system     monoclinic
_space_group_name_H-M_alt     'P 21/c'
_space_group_name_Hall     '-P 2ybc'
loop_
    _space_group_symop_operation_xyz
    'x, y, z'
    '-x, y+1/2, -z+1/2'
    '-x, -y, -z'
    'x, -y-1/2, z-1/2'
_cell_length_a     11.9299(8)
_cell_length_b     21.6278(17)
_cell_length_c     8.2665(6)
_cell_angle_alpha     90
_cell_angle_beta     108.251(6)
_cell_angle_gamma     90
_cell_volume     2025.6(3)
_cell_formula_units_Z     4
_cell_measurement_reflns_used     6884
_cell_measurement_theta_min     2.59
_cell_measurement_theta_max     28.30
_cell_measurement_temperature     120(2)
_exptl_crystal_description     plate
_exptl_crystal_colour     red
_exptl_crystal_size_max     0.200
_exptl_crystal_size_mid     0.100
_exptl_crystal_size_min     0.040
_exptl_crystal_density_diffrn     1.378
_exptl_crystal_density_meas     ?
_exptl_crystal_density_method     ?
_exptl_crystal_F_000     888
_exptl_absorpt_coefficient_mu     0.106
_exptl_absorpt_correction_type     integration
_exptl_absorpt_process_details
;
(XRED32; Stoe & Cie, 2020)
;
_exptl_absorpt_correction_T_min     0.9852
_exptl_absorpt_correction_T_max     0.9954
_diffrn_ambient_temperature     120(2)
_diffrn_source     'sealed X-ray tube, 12 x 0.4 mm long-fine focus'
_diffrn_radiation_type     MoK\a
_diffrn_radiation_wavelength     0.71073
_diffrn_measurement_device_type     'Stoe IPDS 2T'
_diffrn_measurement_method     'rotation method, \w scans'
_diffrn_detector_area_resol_mean     6.67
_diffrn_reflns_number     9943
_diffrn_reflns_av_R_equivalents     0.0523
_diffrn_reflns_av_unetI/netI     0.0698
_diffrn_reflns_theta_min     2.604
_diffrn_reflns_theta_max     28.165
_diffrn_reflns_theta_full     25.242
_diffrn_measured_fraction_theta_max     0.980
_diffrn_measured_fraction_theta_full     0.990
_diffrn_reflns_limit_h_min     -15
_diffrn_reflns_limit_h_max     15
_diffrn_reflns_limit_k_min     -26
_diffrn_reflns_limit_k_max     28
_diffrn_reflns_limit_l_min     -10
_diffrn_reflns_limit_l_max     10
_refine_special_details
;
Hydrogen atoms attached to carbon atoms were placed at calculated
positions and were refined in the riding-model approximation with C---H =
0.95--0.99 \%A, and with <i>U</i>~iso~(H) = 1.2<i>U</i>~eq~(C) or 1.5
<i>U</i>~eq~(methyl C).
;
_reflns_number_total     4863
_reflns_number_gt     2663
_reflns_threshold_expression     'I > 2\s(I)'
_refine_ls_structure_factor_coef     Fsqd
_refine_ls_matrix_type     full
_refine_ls_R_factor_all     0.1757
_refine_ls_R_factor_gt     0.0895
_refine_ls_wR_factor_gt     0.1824
_refine_ls_wR_factor_ref     0.2379
_refine_ls_goodness_of_fit_ref     1.094
_refine_ls_restrained_S_all     1.094
_refine_ls_number_reflns     4863
_refine_ls_number_parameters     277
_refine_ls_number_restraints     0
_refine_ls_hydrogen_treatment     constr
_refine_ls_weighting_scheme     calc
_refine_ls_weighting_details
              'w=1/[\s^2^(Fo^2^)+(0.0569P)^2^+5.4328P] where P=(Fo^2^+2Fc^2^)/3'
_atom_sites_solution_hydrogens     geom
_atom_sites_solution_primary     dual
_atom_sites_solution_secondary     ?
_refine_ls_shift/su_max     0.000
_refine_ls_shift/su_mean     0.000
_refine_diff_density_max     0.498
_refine_diff_density_min     -0.482
_refine_ls_extinction_method     none
_refine_ls_extinction_coef     .
loop_
    _atom_type_symbol
    _atom_type_description
    _atom_type_scat_dispersion_real
    _atom_type_scat_dispersion_imag
    _atom_type_scat_source
    'C' 'C' 0.0033 0.0016
                         'International Tables Vol C Tables 4.2.6.8 and 6.1.1.4'
    'H' 'H' 0.0000 0.0000
                         'International Tables Vol C Tables 4.2.6.8 and 6.1.1.4'
    'B' 'B' 0.0013 0.0007
                         'International Tables Vol C Tables 4.2.6.8 and 6.1.1.4'
    'N' 'N' 0.0061 0.0033
                         'International Tables Vol C Tables 4.2.6.8 and 6.1.1.4'
    'O' 'O' 0.0106 0.0060
                         'International Tables Vol C Tables 4.2.6.8 and 6.1.1.4'
    'F' 'F' 0.0171 0.0103
                         'International Tables Vol C Tables 4.2.6.8 and 6.1.1.4'
_computing_data_collection
;
X-Area WinXpose 2.0.22.0 (Stoe & Cie, 2020)
;
_computing_cell_refinement
;
X-Area Recipe 1.36.0.0 (Stoe & Cie, 2020)
;
_computing_data_reduction
;
X-Area Integrate 1.77.0.0 (Stoe & Cie, 2020)
;
_computing_structure_solution
;
<i>SHELXT2014</i> (Shelxdrick, 2015a)
;
_computing_structure_refinement
;
<i>SHELXL2018/3</i> (Sheldrick, 2015b)
;
_computing_molecular_graphics
;
PLATON (Spek, 2020)
;
_computing_publication_material     ?
loop_
    _atom_site_type_symbol
    _atom_site_label
    _atom_site_fract_x
    _atom_site_fract_y
    _atom_site_fract_z
    _atom_site_U_iso_or_equiv
    _atom_site_adp_type
    _atom_site_calc_flag
    _atom_site_occupancy
    _atom_site_disorder_assembly
    _atom_site_disorder_group
    C C1 0.6168(4) 0.1527(2) 0.1730(5) 0.0375(10) Uani d 1 . .
    C C2 0.6242(4) 0.0886(2) 0.1758(5) 0.0401(10) Uani d 1 . .
    N N3A 0.4545(3) 0.11329(17) 0.2243(4) 0.0357(8) Uani d 1 . .
    C C3 0.5240(4) 0.0654(2) 0.2098(5) 0.0365(10) Uani d 1 . .
    N N4A 0.2907(3) 0.17653(16) 0.2632(4) 0.0320(8) Uani d 1 . .
    B B4 0.3319(5) 0.1102(2) 0.2480(6) 0.0345(10) Uani d 1 . .
    C C5 0.1906(4) 0.1955(2) 0.2927(5) 0.0321(9) Uani d 1 . .
    C C6 0.1870(4) 0.2612(2) 0.2985(5) 0.0339(9) Uani d 1 . .
    C C7 0.2882(4) 0.2830(2) 0.2691(5) 0.0334(9) Uani d 1 . .
    C C7A 0.3531(4) 0.2300(2) 0.2478(5) 0.0332(9) Uani d 1 . .
    C C8 0.4593(4) 0.2254(2) 0.2161(5) 0.0378(10) Uani d 1 . .
    H H8 0.499101 0.262106 0.202465 0.045 Uiso calc 1 . .
    C C8A 0.5107(4) 0.1680(2) 0.2034(5) 0.0344(9) Uani d 1 . .
    F F9 0.2522(2) 0.08108(12) 0.1056(3) 0.0419(6) Uani d 1 . .
    F F10 0.3365(2) 0.07568(12) 0.3926(3) 0.0463(7) Uani d 1 . .
    C C11 0.7237(4) 0.0497(2) 0.1543(6) 0.0447(11) Uani d 1 . .
    H H11A 0.765621 0.073310 0.088177 0.054 Uiso calc 1 . .
    H H11B 0.690710 0.011961 0.089141 0.054 Uiso calc 1 . .
    C C12 0.8112(4) 0.0313(2) 0.3255(6) 0.0462(12) Uani d 1 . .
    H H12A 0.845614 0.069219 0.388989 0.055 Uiso calc 1 . .
    H H12B 0.768455 0.009078 0.392899 0.055 Uiso calc 1 . .
    C C13 0.9092(4) -0.0090(2) 0.3081(6) 0.0421(11) Uani d 1 . .
    O O14 0.9331(3) -0.05959(17) 0.3704(5) 0.0525(9) Uani d 1 . .
    O O15 0.9673(3) 0.01777(16) 0.2139(4) 0.0482(8) Uani d 1 . .
    C C16 1.0658(5) -0.0171(3) 0.1959(7) 0.0571(14) Uani d 1 . .
    H H16A 1.112435 0.009131 0.144368 0.086 Uiso calc 1 . .
    H H16B 1.036517 -0.053078 0.122765 0.086 Uiso calc 1 . .
    H H16C 1.115511 -0.031056 0.308257 0.086 Uiso calc 1 . .
    C C17 0.0914(4) 0.2973(2) 0.3389(5) 0.0365(10) Uani d 1 . .
    H H17A 0.120908 0.339517 0.374704 0.044 Uiso calc 1 . .
    H H17B 0.074036 0.277407 0.436257 0.044 Uiso calc 1 . .
    C C18 -0.0232(4) 0.3022(2) 0.1904(5) 0.0343(9) Uani d 1 . .
    H H18A -0.009617 0.328626 0.100521 0.041 Uiso calc 1 . .
    H H18B -0.046000 0.260563 0.141415 0.041 Uiso calc 1 . .
    C C19 -0.1220(4) 0.3287(2) 0.2435(5) 0.0372(10) Uani d 1 . .
    O O20 -0.1238(3) 0.33229(16) 0.3882(4) 0.0449(8) Uani d 1 . .
    O O21 -0.2120(3) 0.34756(15) 0.1088(4) 0.0412(7) Uani d 1 . .
    C C22 -0.3121(4) 0.3733(3) 0.1478(7) 0.0512(13) Uani d 1 . .
    H H22A -0.376353 0.380654 0.041848 0.077 Uiso calc 1 . .
    H H22B -0.289255 0.412509 0.208816 0.077 Uiso calc 1 . .
    H H22C -0.338522 0.344308 0.219404 0.077 Uiso calc 1 . .
    C C23 0.7046(5) 0.1981(2) 0.1491(7) 0.0506(12) Uani d 1 . .
    H H23A 0.663003 0.233367 0.082459 0.076 Uiso calc 1 . .
    H H23B 0.753553 0.178161 0.088545 0.076 Uiso calc 1 . .
    H H23C 0.754893 0.212549 0.260557 0.076 Uiso calc 1 . .
    C C24 0.4960(4) 0.0000(2) 0.2359(6) 0.0420(11) Uani d 1 . .
    H H24A 0.523288 -0.026676 0.160100 0.063 Uiso calc 1 . .
    H H24B 0.410510 -0.004618 0.210398 0.063 Uiso calc 1 . .
    H H24C 0.535739 -0.011763 0.354578 0.063 Uiso calc 1 . .
    C C25 0.0994(4) 0.1511(2) 0.3080(6) 0.0399(10) Uani d 1 . .
    H H25A 0.045183 0.172126 0.357789 0.060 Uiso calc 1 . .
    H H25B 0.137629 0.116608 0.381501 0.060 Uiso calc 1 . .
    H H25C 0.055169 0.135340 0.194887 0.060 Uiso calc 1 . .
    C C26 0.3262(4) 0.3483(2) 0.2625(5) 0.0377(10) Uani d 1 . .
    H H26A 0.339927 0.355885 0.153316 0.057 Uiso calc 1 . .
    H H26B 0.399334 0.355734 0.355804 0.057 Uiso calc 1 . .
    H H26C 0.264443 0.376188 0.273969 0.057 Uiso calc 1 . .
loop_
    _atom_site_aniso_label
    _atom_site_aniso_U_11
    _atom_site_aniso_U_22
    _atom_site_aniso_U_33
    _atom_site_aniso_U_12
    _atom_site_aniso_U_13
    _atom_site_aniso_U_23
    C1 0.039(2) 0.046(3) 0.031(2) 0.002(2) 0.0166(19) -0.0004(19)
    C2 0.043(2) 0.045(3) 0.032(2) 0.006(2) 0.0103(19) -0.0036(19)
    N3A 0.040(2) 0.037(2) 0.0308(18) 0.0052(16) 0.0126(16) 0.0006(15)
    C3 0.042(2) 0.038(2) 0.031(2) 0.004(2) 0.0129(18) -0.0005(18)
    N4A 0.0363(19) 0.0325(19) 0.0314(18) 0.0011(15) 0.0164(15) 0.0021(14)
    B4 0.042(3) 0.038(3) 0.025(2) 0.003(2) 0.013(2) 0.0021(19)
    C5 0.035(2) 0.039(2) 0.0240(19) 0.0021(18) 0.0110(17) -0.0012(16)
    C6 0.038(2) 0.041(2) 0.0244(19) 0.0009(19) 0.0122(17) -0.0015(17)
    C7 0.038(2) 0.037(2) 0.025(2) 0.0002(18) 0.0088(17) -0.0012(16)
    C7A 0.039(2) 0.036(2) 0.025(2) 0.0024(19) 0.0123(17) -0.0001(17)
    C8 0.042(2) 0.041(3) 0.033(2) 0.004(2) 0.0153(19) 0.0032(19)
    C8A 0.039(2) 0.034(2) 0.034(2) 0.0003(19) 0.0155(18) -0.0020(17)
    F9 0.0437(14) 0.0432(15) 0.0382(14) -0.0020(12) 0.0123(11) -0.0047(11)
    F10 0.0596(17) 0.0445(16) 0.0405(14) 0.0089(13) 0.0238(13) 0.0098(12)
    C11 0.044(3) 0.050(3) 0.041(3) 0.005(2) 0.014(2) -0.009(2)
    C12 0.045(3) 0.056(3) 0.038(2) 0.009(2) 0.014(2) -0.003(2)
    C13 0.036(2) 0.050(3) 0.038(2) -0.002(2) 0.0085(19) 0.002(2)
    O14 0.053(2) 0.049(2) 0.053(2) 0.0036(17) 0.0130(17) 0.0062(17)
    O15 0.0476(19) 0.051(2) 0.052(2) 0.0070(16) 0.0231(16) 0.0032(16)
    C16 0.053(3) 0.067(4) 0.057(3) 0.012(3) 0.025(3) 0.002(3)
    C17 0.041(2) 0.044(3) 0.028(2) 0.005(2) 0.0146(18) -0.0009(18)
    C18 0.037(2) 0.040(2) 0.027(2) 0.0010(19) 0.0126(17) -0.0018(17)
    C19 0.043(2) 0.039(2) 0.033(2) -0.001(2) 0.0158(19) -0.0009(18)
    O20 0.0460(18) 0.058(2) 0.0358(17) 0.0070(16) 0.0203(14) 0.0003(15)
    O21 0.0360(16) 0.051(2) 0.0364(16) 0.0061(15) 0.0112(13) 0.0013(14)
    C22 0.037(2) 0.066(3) 0.054(3) 0.011(2) 0.019(2) 0.004(3)
    C23 0.050(3) 0.053(3) 0.055(3) -0.003(2) 0.025(2) -0.003(2)
    C24 0.047(3) 0.040(3) 0.039(2) 0.004(2) 0.012(2) -0.001(2)
    C25 0.042(2) 0.048(3) 0.036(2) 0.000(2) 0.019(2) 0.0010(19)
    C26 0.044(2) 0.037(2) 0.033(2) 0.000(2) 0.0123(19) -0.0003(18)
_geom_special_details
;
 All esds (except the esd in the dihedral angle between two l.s. planes)
 are estimated using the full covariance matrix.  The cell esds are taken
 into account individually in the estimation of esds in distances, angles
 and torsion angles; correlations between esds in cell parameters are only
 used when they are defined by crystal symmetry.  An approximate (isotropic)
 treatment of cell esds is used for estimating esds involving l.s. planes.
;
loop_
    _geom_bond_atom_site_label_1
    _geom_bond_atom_site_label_2
    _geom_bond_site_symmetry_2
    _geom_bond_distance
    _geom_bond_publ_flag
    C1 C2 . 1.389(6) ?
    C1 C8A . 1.405(6) ?
    C1 C23 . 1.494(6) ?
    C2 C3 . 1.404(6) ?
    C2 C11 . 1.510(6) ?
    N3A C3 . 1.356(5) ?
    N3A C8A . 1.396(5) ?
    N3A B4 . 1.537(6) ?
    C3 C24 . 1.483(6) ?
    N4A C5 . 1.355(5) ?
    N4A C7A . 1.403(5) ?
    N4A B4 . 1.535(6) ?
    B4 F10 . 1.395(5) ?
    B4 F9 . 1.409(5) ?
    C5 C6 . 1.424(6) ?
    C5 C25 . 1.486(6) ?
    C6 C7 . 1.386(6) ?
    C6 C17 . 1.504(6) ?
    C7 C7A . 1.424(6) ?
    C7 C26 . 1.490(6) ?
    C7A C8 . 1.375(6) ?
    C8 C8A . 1.403(6) ?
    C8 H8 . 0.9500 ?
    C11 C12 . 1.525(7) ?
    C11 H11A . 0.9900 ?
    C11 H11B . 0.9900 ?
    C12 C13 . 1.501(6) ?
    C12 H12A . 0.9900 ?
    C12 H12B . 0.9900 ?
    C13 O14 . 1.205(6) ?
    C13 O15 . 1.326(5) ?
    O15 C16 . 1.443(6) ?
    C16 H16A . 0.9800 ?
    C16 H16B . 0.9800 ?
    C16 H16C . 0.9800 ?
    C17 C18 . 1.528(6) ?
    C17 H17A . 0.9900 ?
    C17 H17B . 0.9900 ?
    C18 C19 . 1.496(6) ?
    C18 H18A . 0.9900 ?
    C18 H18B . 0.9900 ?
    C19 O20 . 1.205(5) ?
    C19 O21 . 1.345(5) ?
    O21 C22 . 1.442(5) ?
    C22 H22A . 0.9800 ?
    C22 H22B . 0.9800 ?
    C22 H22C . 0.9800 ?
    C23 H23A . 0.9800 ?
    C23 H23B . 0.9800 ?
    C23 H23C . 0.9800 ?
    C24 H24A . 0.9800 ?
    C24 H24B . 0.9800 ?
    C24 H24C . 0.9800 ?
    C25 H25A . 0.9800 ?
    C25 H25B . 0.9800 ?
    C25 H25C . 0.9800 ?
    C26 H26A . 0.9800 ?
    C26 H26B . 0.9800 ?
    C26 H26C . 0.9800 ?
loop_
    _geom_angle_atom_site_label_1
    _geom_angle_atom_site_label_2
    _geom_angle_atom_site_label_3
    _geom_angle_site_symmetry_1
    _geom_angle_site_symmetry_3
    _geom_angle
    _geom_angle_publ_flag
    C2 C1 C8A . . 106.8(4) ?
    C2 C1 C23 . . 127.9(4) ?
    C8A C1 C23 . . 125.3(4) ?
    C1 C2 C3 . . 107.8(4) ?
    C1 C2 C11 . . 127.0(4) ?
    C3 C2 C11 . . 125.1(4) ?
    C3 N3A C8A . . 107.8(3) ?
    C3 N3A B4 . . 127.6(4) ?
    C8A N3A B4 . . 124.4(4) ?
    N3A C3 C2 . . 109.1(4) ?
    N3A C3 C24 . . 122.9(4) ?
    C2 C3 C24 . . 127.9(4) ?
    C5 N4A C7A . . 106.8(3) ?
    C5 N4A B4 . . 128.4(4) ?
    C7A N4A B4 . . 124.8(3) ?
    F10 B4 F9 . . 108.2(4) ?
    F10 B4 N4A . . 111.0(3) ?
    F9 B4 N4A . . 109.7(4) ?
    F10 B4 N3A . . 110.4(4) ?
    F9 B4 N3A . . 109.4(3) ?
    N4A B4 N3A . . 108.2(4) ?
    N4A C5 C6 . . 110.2(4) ?
    N4A C5 C25 . . 122.0(4) ?
    C6 C5 C25 . . 127.7(4) ?
    C7 C6 C5 . . 107.2(4) ?
    C7 C6 C17 . . 128.7(4) ?
    C5 C6 C17 . . 123.9(4) ?
    C6 C7 C7A . . 106.6(4) ?
    C6 C7 C26 . . 128.3(4) ?
    C7A C7 C26 . . 125.0(4) ?
    C8 C7A N4A . . 120.2(4) ?
    C8 C7A C7 . . 130.7(4) ?
    N4A C7A C7 . . 109.1(3) ?
    C7A C8 C8A . . 121.9(4) ?
    C7A C8 H8 . . 119.0 ?
    C8A C8 H8 . . 119.0 ?
    N3A C8A C8 . . 120.2(4) ?
    N3A C8A C1 . . 108.5(4) ?
    C8 C8A C1 . . 131.3(4) ?
    C2 C11 C12 . . 111.8(4) ?
    C2 C11 H11A . . 109.3 ?
    C12 C11 H11A . . 109.3 ?
    C2 C11 H11B . . 109.3 ?
    C12 C11 H11B . . 109.3 ?
    H11A C11 H11B . . 107.9 ?
    C13 C12 C11 . . 112.9(4) ?
    C13 C12 H12A . . 109.0 ?
    C11 C12 H12A . . 109.0 ?
    C13 C12 H12B . . 109.0 ?
    C11 C12 H12B . . 109.0 ?
    H12A C12 H12B . . 107.8 ?
    O14 C13 O15 . . 123.4(4) ?
    O14 C13 C12 . . 125.0(4) ?
    O15 C13 C12 . . 111.6(4) ?
    C13 O15 C16 . . 115.1(4) ?
    O15 C16 H16A . . 109.5 ?
    O15 C16 H16B . . 109.5 ?
    H16A C16 H16B . . 109.5 ?
    O15 C16 H16C . . 109.5 ?
    H16A C16 H16C . . 109.5 ?
    H16B C16 H16C . . 109.5 ?
    C6 C17 C18 . . 114.1(3) ?
    C6 C17 H17A . . 108.7 ?
    C18 C17 H17A . . 108.7 ?
    C6 C17 H17B . . 108.7 ?
    C18 C17 H17B . . 108.7 ?
    H17A C17 H17B . . 107.6 ?
    C19 C18 C17 . . 112.3(3) ?
    C19 C18 H18A . . 109.1 ?
    C17 C18 H18A . . 109.1 ?
    C19 C18 H18B . . 109.1 ?
    C17 C18 H18B . . 109.1 ?
    H18A C18 H18B . . 107.9 ?
    O20 C19 O21 . . 123.0(4) ?
    O20 C19 C18 . . 125.2(4) ?
    O21 C19 C18 . . 111.8(3) ?
    C19 O21 C22 . . 115.7(3) ?
    O21 C22 H22A . . 109.5 ?
    O21 C22 H22B . . 109.5 ?
    H22A C22 H22B . . 109.5 ?
    O21 C22 H22C . . 109.5 ?
    H22A C22 H22C . . 109.5 ?
    H22B C22 H22C . . 109.5 ?
    C1 C23 H23A . . 109.5 ?
    C1 C23 H23B . . 109.5 ?
    H23A C23 H23B . . 109.5 ?
    C1 C23 H23C . . 109.5 ?
    H23A C23 H23C . . 109.5 ?
    H23B C23 H23C . . 109.5 ?
    C3 C24 H24A . . 109.5 ?
    C3 C24 H24B . . 109.5 ?
    H24A C24 H24B . . 109.5 ?
    C3 C24 H24C . . 109.5 ?
    H24A C24 H24C . . 109.5 ?
    H24B C24 H24C . . 109.5 ?
    C5 C25 H25A . . 109.5 ?
    C5 C25 H25B . . 109.5 ?
    H25A C25 H25B . . 109.5 ?
    C5 C25 H25C . . 109.5 ?
    H25A C25 H25C . . 109.5 ?
    H25B C25 H25C . . 109.5 ?
    C7 C26 H26A . . 109.5 ?
    C7 C26 H26B . . 109.5 ?
    H26A C26 H26B . . 109.5 ?
    C7 C26 H26C . . 109.5 ?
    H26A C26 H26C . . 109.5 ?
    H26B C26 H26C . . 109.5 ?
loop_
    _geom_torsion_atom_site_label_1
    _geom_torsion_atom_site_label_2
    _geom_torsion_atom_site_label_3
    _geom_torsion_atom_site_label_4
    _geom_torsion_site_symmetry_1
    _geom_torsion_site_symmetry_2
    _geom_torsion_site_symmetry_3
    _geom_torsion_site_symmetry_4
    _geom_torsion
    _geom_torsion_publ_flag
    C8A C1 C2 C3 . . . . -0.8(5) ?
    C23 C1 C2 C3 . . . . 177.2(4) ?
    C8A C1 C2 C11 . . . . -178.2(4) ?
    C23 C1 C2 C11 . . . . -0.2(8) ?
    C8A N3A C3 C2 . . . . -1.3(5) ?
    B4 N3A C3 C2 . . . . 175.1(4) ?
    C8A N3A C3 C24 . . . . 176.0(4) ?
    B4 N3A C3 C24 . . . . -7.6(7) ?
    C1 C2 C3 N3A . . . . 1.3(5) ?
    C11 C2 C3 N3A . . . . 178.8(4) ?
    C1 C2 C3 C24 . . . . -175.8(4) ?
    C11 C2 C3 C24 . . . . 1.7(7) ?
    C5 N4A B4 F10 . . . . -55.6(6) ?
    C7A N4A B4 F10 . . . . 124.6(4) ?
    C5 N4A B4 F9 . . . . 63.9(5) ?
    C7A N4A B4 F9 . . . . -116.0(4) ?
    C5 N4A B4 N3A . . . . -176.9(4) ?
    C7A N4A B4 N3A . . . . 3.3(5) ?
    C3 N3A B4 F10 . . . . 56.7(6) ?
    C8A N3A B4 F10 . . . . -127.4(4) ?
    C3 N3A B4 F9 . . . . -62.3(5) ?
    C8A N3A B4 F9 . . . . 113.6(4) ?
    C3 N3A B4 N4A . . . . 178.3(4) ?
    C8A N3A B4 N4A . . . . -5.8(5) ?
    C7A N4A C5 C6 . . . . -0.6(5) ?
    B4 N4A C5 C6 . . . . 179.6(4) ?
    C7A N4A C5 C25 . . . . 177.1(4) ?
    B4 N4A C5 C25 . . . . -2.8(6) ?
    N4A C5 C6 C7 . . . . 0.8(5) ?
    C25 C5 C6 C7 . . . . -176.6(4) ?
    N4A C5 C6 C17 . . . . -176.4(3) ?
    C25 C5 C6 C17 . . . . 6.2(7) ?
    C5 C6 C7 C7A . . . . -0.7(5) ?
    C17 C6 C7 C7A . . . . 176.3(4) ?
    C5 C6 C7 C26 . . . . -179.8(4) ?
    C17 C6 C7 C26 . . . . -2.9(7) ?
    C5 N4A C7A C8 . . . . -179.6(4) ?
    B4 N4A C7A C8 . . . . 0.2(6) ?
    C5 N4A C7A C7 . . . . 0.1(4) ?
    B4 N4A C7A C7 . . . . 180.0(4) ?
    C6 C7 C7A C8 . . . . -179.9(4) ?
    C26 C7 C7A C8 . . . . -0.7(7) ?
    C6 C7 C7A N4A . . . . 0.4(4) ?
    C26 C7 C7A N4A . . . . 179.6(4) ?
    N4A C7A C8 C8A . . . . -2.0(6) ?
    C7 C7A C8 C8A . . . . 178.3(4) ?
    C3 N3A C8A C8 . . . . -178.6(4) ?
    B4 N3A C8A C8 . . . . 4.9(6) ?
    C3 N3A C8A C1 . . . . 0.8(5) ?
    B4 N3A C8A C1 . . . . -175.8(4) ?
    C7A C8 C8A N3A . . . . -0.5(6) ?
    C7A C8 C8A C1 . . . . -179.7(4) ?
    C2 C1 C8A N3A . . . . 0.0(5) ?
    C23 C1 C8A N3A . . . . -178.1(4) ?
    C2 C1 C8A C8 . . . . 179.3(5) ?
    C23 C1 C8A C8 . . . . 1.2(8) ?
    C1 C2 C11 C12 . . . . 95.7(6) ?
    C3 C2 C11 C12 . . . . -81.3(6) ?
    C2 C11 C12 C13 . . . . 178.2(4) ?
    C11 C12 C13 O14 . . . . -123.1(5) ?
    C11 C12 C13 O15 . . . . 56.6(6) ?
    O14 C13 O15 C16 . . . . -2.4(7) ?
    C12 C13 O15 C16 . . . . 177.9(4) ?
    C7 C6 C17 C18 . . . . 105.4(5) ?
    C5 C6 C17 C18 . . . . -78.1(5) ?
    C6 C17 C18 C19 . . . . 170.2(4) ?
    C17 C18 C19 O20 . . . . -17.2(6) ?
    C17 C18 C19 O21 . . . . 164.1(4) ?
    O20 C19 O21 C22 . . . . 0.7(7) ?
    C18 C19 O21 C22 . . . . 179.4(4) ?
loop_
    _geom_hbond_atom_site_label_D
    _geom_hbond_atom_site_label_H
    _geom_hbond_atom_site_label_A
    _geom_hbond_site_symmetry_A
    _geom_hbond_distance_DH
    _geom_hbond_distance_HA
    _geom_hbond_distance_DA
    _geom_hbond_angle_DHA
    C16 H16A F9 1_655 0.98 2.37 3.324(7) 163
    C18 H18A O14 2_655 0.99 2.57 3.268(6) 128
    C23 H23B O20 4_665 0.98 2.54 3.470(7) 158
_shelx_space_group_comment
;
The symmetry employed for this shelxl refinement is uniquely defined
by the following loop, which should always be used as a source of
symmetry information in preference to the above space-group names.
They are only intended as comments.
;
_shelx_estimated_absorpt_T_min     0.979
_shelx_estimated_absorpt_T_max     0.996
_shelx_hkl_file
;
 -12  -1  -4    1.71    0.97   0
 -12   0  -4    1.74    1.07   0
 -11   1  -3   -1.84    1.00   0
 -11   6  -4    3.52    1.43   0
 -10  -5  -2    0.80    0.51   0
 -10  -2  -2    5.03    0.73   0
 -10  -1  -2    0.63    0.72   0
 -10   6  -3   -0.63    1.15   0
  -9   5  -2    4.81    1.28   0
  -9   9  -3    1.91    1.38   0
  -9  12  -4    9.13    1.79   0
  -8  -7  -1    1.43    0.25   0
  -8   0  -1   -0.14    0.64   0
  -8  11  -3   -3.92    1.31   0
  -8  14  -4    0.66    1.63   0
  -8  16  -5    0.68    1.79   0
  -7 -10  -1   18.34    0.34   0
  -7   4  -1    6.44    1.18   0
  -7  13  -3    4.57    1.61   0
  -6 -21  -3    0.76    0.85   0
  -6   6  -1   94.76    1.65   0
  -6  11  -2  105.56    2.23   0
  -6  14  -3   -2.18    1.18   0
  -5 -22  -3    1.29    1.18   0
  -5 -19  -2    4.25    0.96   0
  -5  12  -2   -1.04    1.34   0
  -4  16  -3    0.11    1.52   0
  -4  20  -5    1.87    1.73   0
  -3   9  -1   23.33    1.06   0
  -3  21  -5   -0.53    1.96   0
  -2 -24  -3    2.49    1.55   0
  -2 -21  -2   -1.37    1.32   0
  -2  -8   0  118.97    1.07   0
  -2  14  -2   46.77    1.70   0
  -1  -8   0   96.66    1.17   0
  -1  14  -2   24.10    1.45   0
   0  -7   0    0.88    0.87   0
   0  14  -2   -1.30    1.17   0
   0  20  -4   -0.37    1.39   0
   1 -24  -3    3.39    1.88   0
   1  14  -2    9.51    1.16   0
   1  22  -5    6.50    1.57   0
   2 -20  -2    8.42    1.69   0
   2 -15  -1    8.60    1.46   0
   2  17  -3   18.82    1.43   0
   3 -26  -4    2.46    2.07   0
   3 -23  -3   -2.27    1.65   0
   3   7  -1   56.74    0.67   0
   3  23  -6    1.06    1.68   0
   4  21  -5    2.69    1.32   0
   4  23  -6    2.54    1.71   0
   5 -25  -4   -0.48    1.94   0
   5  18  -4   28.94    1.30   0
   6 -24  -4   -2.63    2.14   0
   6  17  -4    1.19    0.84   0
   7 -19  -3    3.97    2.05   0
   7 -13  -2    0.53    1.42   0
   7  16  -4   10.63    0.89   0
   7  21  -6    2.70    1.30   0
   8 -17  -3    0.53    1.74   0
   8  -9  -2   78.48    1.81   0
   8  -8  -2   -0.60    1.39   0
   8  20  -6    8.06    1.26   0
   9 -14  -3    0.80    1.68   0
  10 -17  -4    1.93    1.87   0
  10 -10  -3   18.34    1.70   0
  11 -19  -5   -4.16    2.09   0
  11 -14  -4    0.91    1.73   0
  12 -16  -5   -1.75    1.89   0
  12  -9  -4    2.09    1.44   0
  12  -8  -4    2.78    1.64   0
  12   1  -4    2.54    1.00   0
  13 -12  -5    5.28    1.85   0
  15  -4  -6    1.21    1.70   0
  15  -3  -6    1.12    1.66   0
  15  -2  -6    3.62    1.46   0
  15  -1  -6   -0.52    1.33   0
 -12   1  -4    0.66    1.10   0
 -12   2  -4    0.41    1.18   0
 -11  -9  -3    0.72    0.30   0
 -11   2  -3   -1.52    0.91   0
 -11   3  -3   -2.32    1.10   0
 -11   7  -4    2.03    1.46   0
 -10   0  -2    7.42    0.94   0
 -10  10  -4    1.47    1.48   0
  -9  10  -3    8.28    1.54   0
  -9  13  -4    3.22    1.81   0
  -8   1  -1  112.58    1.48   0
  -8   8  -2    9.87    1.37   0
  -8  12  -3    7.51    1.53   0
  -7  10  -2    7.33    1.39   0
  -7  16  -4   18.98    2.09   0
  -7  18  -5   -2.43    2.02   0
  -6  15  -3   23.73    1.86   0
  -6  19  -5   -4.09    1.95   0
  -5  16  -3   28.21    1.92   0
  -5  20  -5   -1.29    1.80   0
  -4 -15  -1   53.16    1.17   0
  -4  -1   0   45.28    0.61   0
  -4   9  -1   45.78    1.50   0
  -4  19  -4   -0.50    1.81   0
  -4  21  -5    2.00    1.85   0
  -3 -23  -3   -1.47    1.39   0
  -3   1   0    0.44    0.59   0
  -3  14  -2    2.03    1.41   0
  -3  17  -3   22.99    1.77   0
  -2 -16  -1   -1.73    1.13   0
  -2  -7   0   24.32    0.73   0
  -2  10  -1   83.00    1.54   0
  -2  20  -4    1.48    1.66   0
  -2  22  -5   -0.44    1.62   0
  -1 -26  -4   -0.43    1.86   0
  -1 -16  -1   53.67    1.54   0
  -1  -7   0  403.53    1.78   0
  -1  18  -3    6.64    1.47   0
  -1  22  -5    2.28    1.81   0
   0 -26  -4    3.96    1.98   0
   0  -6   0  513.53    2.01   0
   0  10  -1   55.08    1.29   0
   1 -26  -4    1.32    1.84   0
   1 -20  -2   18.45    1.85   0
   2 -26  -4    5.53    2.01   0
   2  20  -4    0.02    1.38   0
   2  22  -5    3.17    1.60   0
   3  22  -5   -0.20    1.47   0
   4 -25  -4   -0.46    2.03   0
   4 -22  -3   -0.20    1.94   0
   4 -18  -2    0.20    1.57   0
   4 -11  -1   11.61    1.45   0
   4  12  -2   65.61    1.06   0
   4  16  -3    4.27    0.95   0
   4  19  -4    3.09    1.16   0
   5 -24  -4   -0.15    2.07   0
   5 -21  -3    2.76    1.91   0
   5  -8  -1   66.97    1.53   0
   5  15  -3   -0.57    0.72   0
   6 -23  -4    3.99    2.03   0
   6  14  -3    8.35    0.68   0
   6  20  -5    2.49    1.10   0
   6  22  -6   -0.25    1.26   0
   7 -12  -2    5.45    1.46   0
   7  19  -5   -2.59    0.89   0
   8  -7  -2    3.11    1.18   0
   8   1  -2   15.58    0.70   0
   8  18  -5    1.60    0.87   0
   9 -13  -3    3.18    1.60   0
   9  13  -4    0.43    0.59   0
   9  19  -6    2.17    0.98   0
  10 -16  -4    3.64    1.73   0
  10  -9  -3    0.45    1.34   0
  11 -18  -5    0.68    1.96   0
  11 -13  -4   -2.80    1.71   0
  11  16  -6    0.19    0.74   0
  12 -15  -5    5.24    1.96   0
  12  -7  -4    1.82    1.41   0
  12  -6  -4   17.88    1.75   0
  12   0  -4    0.20    0.91   0
  13 -11  -5   -1.29    1.77   0
 -11   4  -3    3.09    1.28   0
 -11   8  -4    1.33    1.62   0
 -10  -7  -2    1.60    0.37   0
 -10   1  -2    0.92    0.76   0
 -10   2  -2    9.15    1.13   0
 -10  11  -4    1.01    1.58   0
  -9   6  -2    5.58    1.22   0
  -9  11  -3    7.95    1.58   0
  -8   2  -1    6.52    1.00   0
  -8   9  -2    4.60    1.39   0
  -8  15  -4   -0.35    1.67   0
  -7   5  -1    1.58    1.08   0
  -7  11  -2   51.83    1.92   0
  -7  14  -3    3.09    1.51   0
  -6 -12  -1    8.23    0.47   0
  -6   7  -1  191.37    2.17   0
  -6  12  -2   22.23    1.59   0
  -6  18  -4    1.03    1.93   0
  -5 -18  -2   54.04    1.60   0
  -5  19  -4    5.21    1.78   0
  -4 -22  -3   -0.39    1.40   0
  -4 -19  -2    0.64    1.06   0
  -4   0   0   50.44    0.77   0
  -4  14  -2   -1.51    1.44   0
  -3  10  -1    2.36    0.94   0
  -3  20  -4    2.35    1.88   0
  -3  22  -5    1.83    2.03   0
  -2 -23  -3    0.92    1.42   0
  -2 -20  -2    6.94    1.37   0
  -2   2   0  328.17    1.36   0
  -2  15  -2   24.64    1.55   0
  -2  18  -3    0.20    1.59   0
  -1 -23  -3    1.11    1.62   0
  -1  15  -2    1.55    1.30   0
   0 -23  -3   -0.27    1.47   0
   0 -20  -2    0.80    1.50   0
   0 -15  -1   23.21    1.38   0
   0  -5   0    0.25    0.72   0
   0  15  -2    0.35    1.27   0
   1 -23  -3    4.08    1.73   0
   2 -19  -2    0.49    1.50   0
   2 -14  -1   41.71    1.59   0
   2  14  -2    8.08    1.08   0
   3  17  -3   70.26    1.75   0
   4 -10  -1   95.84    1.88   0
   5  -7  -1   14.99    1.21   0
   5  11  -2   31.98    0.72   0
   5  21  -5    0.60    1.30   0
   7 -11  -2   38.75    1.69   0
   8  -6  -2   20.67    1.22   0
   8  -5  -2   36.64    1.42   0
   8   0  -2   21.43    0.83   0
   9 -18  -4    1.18    1.91   0
   9 -12  -3   -1.33    1.40   0
  10 -20  -5   -0.59    1.95   0
  10  -8  -3    2.99    1.30   0
  10  -7  -3   34.94    1.62   0
  10   2  -3    1.09    0.63   0
  10  18  -6   -0.48    0.95   0
  11 -17  -5   -2.69    2.08   0
  11 -12  -4    2.73    1.66   0
  12 -14  -5   -2.09    1.71   0
  12  -5  -4    5.61    1.37   0
  12  -4  -4    2.99    1.37   0
  12  -2  -4    3.91    1.25   0
  12  -1  -4    3.03    1.12   0
  12  14  -6    1.93    0.54   0
  13 -10  -5   -0.72    1.62   0
  13  -9  -5    2.92    1.70   0
  13   4  -5    6.87    0.84   0
  14   6  -6   -0.58    0.72   0
 -11   5  -3    3.36    1.32   0
 -11   9  -4    0.88    1.65   0
 -10   3  -2   14.79    1.27   0
 -10   9  -3    8.67    1.46   0
 -10  12  -4    3.08    1.76   0
  -9 -15  -3   -0.21    0.37   0
  -9   7  -2    4.27    1.17   0
  -8 -17  -3   -1.07    0.53   0
  -8   3  -1    8.27    1.18   0
  -8  10  -2   12.69    1.60   0
  -8  13  -3    1.28    1.39   0
  -7   6  -1    1.41    1.15   0
  -7  15  -3    2.01    1.70   0
  -7  17  -4    0.14    1.54   0
  -6 -20  -3   -0.53    0.86   0
  -6   8  -1   13.03    1.26   0
  -6  13  -2    4.66    1.55   0
  -5 -21  -3    1.46    1.03   0
  -5  21  -5   -0.46    2.01   0
  -4 -24  -4    1.09    1.42   0
  -4 -14  -1    6.74    0.82   0
  -4  10  -1   27.23    1.49   0
  -4  20  -4    1.30    1.78   0
  -4  22  -5   -0.99    2.04   0
  -3 -22  -3    1.70    1.55   0
  -3 -19  -2    4.97    1.34   0
  -3   2   0    9.83    0.74   0
  -2 -25  -4    2.67    1.65   0
  -2 -15  -1    0.41    1.05   0
  -2  11  -1   31.46    1.51   0
  -2  21  -4    1.94    1.71   0
  -1 -25  -4    0.49    1.95   0
  -1 -15  -1    2.00    1.17   0
  -1  -6   0  634.16    1.95   0
  -1  11  -1   71.30    1.51   0
  -1  21  -4   -1.36    1.57   0
  -1  23  -5   -1.10    1.77   0
   0 -25  -4    1.39    1.90   0
   0  -4   0    0.16    0.58   0
   0  21  -4    0.36    1.45   0
   1 -25  -4    1.28    1.82   0
   1 -14  -1    6.07    1.28   0
   1  15  -2    4.04    1.19   0
   1  21  -4    0.99    1.46   0
   2 -22  -3   -2.51    1.62   0
   2 -13  -1   16.52    1.45   0
   2   9  -1  307.94    1.69   0
   2  18  -3   26.20    1.53   0
   2  21  -4    1.13    1.54   0
   2  23  -5    1.82    1.54   0
   3 -12  -1    5.12    1.01   0
   4 -24  -4    3.07    1.83   0
   4 -21  -3    1.06    1.65   0
   5 -20  -3    2.98    1.37   0
   5 -15  -2   28.26    1.77   0
   5  -6  -1   44.92    1.29   0
   5  -5  -1  266.71    1.99   0
   5   1  -1   46.54    0.65   0
   5  19  -4    4.51    1.14   0
   6 -22  -4   -0.22    2.02   0
   6 -13  -2    9.17    1.55   0
   6  18  -4    0.84    1.00   0
   6  23  -6    2.39    1.52   0
   7 -21  -4    1.64    1.87   0
   7 -10  -2   12.43    1.42   0
   7  22  -6    1.96    1.27   0
   8 -19  -4   -0.05    1.98   0
   8  -4  -2   46.43    1.28   0
   8  -3  -2    1.08    0.91   0
   8  -2  -2    9.76    0.83   0
   9 -17  -4    1.29    1.81   0
   9 -11  -3   27.36    1.79   0
   9  17  -5    1.56    0.82   0
  10 -19  -5   -1.79    2.15   0
  10 -15  -4    0.87    1.50   0
  10  -6  -3    5.15    1.24   0
  10  -5  -3    3.15    1.33   0
  10   1  -3   50.27    1.02   0
  11 -11  -4   -2.01    1.55   0
  12 -13  -5    0.84    1.68   0
  13  -8  -5    1.49    1.47   0
  14 -10  -6   -2.23    1.75   0
 -11   6  -3    0.26    1.20   0
 -10   4  -2   -0.33    1.01   0
 -10  10  -3   31.02    1.99   0
  -9   8  -2    4.39    1.21   0
  -9  12  -3   -0.08    1.46   0
  -9  15  -4    0.77    1.71   0
  -8   4  -1   66.55    1.48   0
  -8  14  -3    3.95    1.66   0
  -7 -15  -2    2.30    0.59   0
  -7   7  -1    6.11    1.20   0
  -7  18  -4   -1.74    1.82   0
  -6 -22  -4    0.55    1.09   0
  -5 -23  -4    0.63    1.21   0
  -5  10  -1    0.85    1.32   0
  -5  20  -4    2.73    1.84   0
  -4 -18  -2   14.44    1.33   0
  -4   1   0   44.07    0.78   0
  -4  11  -1   -1.50    1.21   0
  -3 -24  -4   -0.18    1.71   0
  -3  11  -1   35.31    1.22   0
  -3  19  -3    4.47    1.50   0
  -3  21  -4    5.54    1.97   0
  -3  23  -5    1.16    1.95   0
  -2 -22  -3    8.31    1.65   0
  -2 -19  -2   75.29    1.94   0
  -2   3   0    2.31    0.78   0
  -2  16  -2    6.90    1.41   0
  -1 -19  -2    2.93    1.27   0
  -1  19  -3   13.88    1.62   0
   0 -22  -3    4.01    1.79   0
   0 -19  -2    1.71    1.46   0
   0 -14  -1   10.53    1.21   0
   0  11  -1   27.42    1.14   0
   0  16  -2   -1.42    1.19   0
   1  19  -3    4.18    1.43   0
   2 -18  -2   -1.32    1.39   0
   2  15  -2    4.11    1.25   0
   3 -24  -4    5.26    2.01   0
   3 -17  -2    2.31    1.47   0
   3 -11  -1  142.40    2.08   0
   3   8  -1   37.62    0.66   0
   3  14  -2    6.30    0.94   0
   3  18  -3   32.85    1.54   0
   3  21  -4    0.81    1.38   0
   4 -23  -4   -0.44    1.71   0
   4 -20  -3   12.43    1.88   0
   4 -16  -2    9.42    1.59   0
   4  13  -2   -0.14    0.72   0
   4  17  -3   34.07    1.33   0
   4  20  -4   -1.35    1.18   0
   5 -19  -3    2.18    1.68   0
   5  -4  -1   15.56    0.95   0
   5   0  -1    0.26    0.60   0
   5  16  -3   18.74    0.96   0
   5  22  -5    1.07    1.50   0
   6 -24  -5    1.27    2.30   0
   6 -18  -3    4.61    1.73   0
   6  21  -5    2.60    1.16   0
   7 -23  -5   -0.94    2.23   0
   7  -9  -2   12.90    1.36   0
   7  13  -3   10.38    0.62   0
   7  17  -4   -0.08    0.77   0
   7  20  -5    1.43    1.05   0
   8 -22  -5    1.22    2.06   0
   8 -14  -3    7.05    1.57   0
   9 -10  -3   58.67    1.99   0
   9  20  -6   -0.71    1.01   0
  10 -18  -5   -0.95    1.91   0
  10 -14  -4    1.33    1.61   0
  10  -2  -3    1.07    1.05   0
  10   0  -3   -0.39    0.75   0
  11 -16  -5   -1.50    1.82   0
  11 -10  -4    1.37    1.47   0
  11  13  -5    0.65    0.40   0
  12 -12  -5    3.94    1.80   0
  13  -7  -5   -1.29    1.43   0
  13  -6  -5    0.23    1.49   0
  14  -9  -6    0.14    1.69   0
 -11   7  -3    2.08    1.24   0
 -10  -8  -2    9.33    0.36   0
 -10   5  -2    0.80    1.07   0
  -9   9  -2   -2.28    1.27   0
  -9  13  -3   -1.14    1.66   0
  -8 -13  -2    4.56    0.46   0
  -8   5  -1   26.70    1.28   0
  -8  11  -2   13.14    1.54   0
  -8  15  -3   -1.10    1.51   0
  -8  17  -4   -0.41    1.66   0
  -7   8  -1   76.05    1.81   0
  -7  16  -3    0.85    1.78   0
  -6   9  -1    2.03    0.92   0
  -6  14  -2    3.50    1.46   0
  -5 -17  -2   -0.14    1.02   0
  -5  15  -2   57.39    2.01   0
  -5  18  -3   12.51    1.98   0
  -4 -21  -3    6.50    1.32   0
  -4   2   0   73.12    0.98   0
  -4  16  -2   20.64    1.54   0
  -4  21  -4    3.30    1.88   0
  -3 -14  -1    0.28    0.90   0
  -3   3   0    1.31    0.83   0
  -3  12  -1   39.24    1.62   0
  -3  16  -2    0.18    1.31   0
  -2  12  -1  113.75    1.91   0
  -2  22  -4    0.54    1.74   0
  -2  24  -5   -1.04    1.84   0
  -1 -22  -3    2.22    1.53   0
  -1  12  -1    0.03    1.22   0
  -1  22  -4   -0.16    1.68   0
   1 -24  -4   -0.09    1.82   0
   1 -18  -2   88.43    2.23   0
   1 -13  -1    2.19    1.21   0
   1  11  -1  195.57    1.75   0
   1  22  -4   -1.46    1.56   0
   1  24  -5    0.54    1.73   0
   2 -21  -3   15.11    1.95   0
   2 -12  -1   70.23    1.71   0
   2  19  -3   -0.90    1.26   0
   2  24  -5   -1.66    1.45   0
   3 -10  -1  112.71    1.82   0
   4 -25  -5   -0.75    2.11   0
   4 -15  -2   14.17    1.53   0
   4  -8  -1  264.26    2.24   0
   4   6  -1  246.68    0.83   0
   4  23  -5    0.83    1.47   0
   5 -22  -4    0.12    2.03   0
   6 -17  -3    8.33    1.77   0
   6  15  -3    0.76    0.71   0
   7 -15  -3    1.32    1.70   0
   7  -8  -2   60.22    1.62   0
   8 -18  -4    1.03    1.70   0
   8  11  -3   29.26    0.56   0
   8  19  -5    1.73    0.93   0
   9 -16  -4    2.48    1.67   0
   9  -9  -3   28.22    1.60   0
  10 -13  -4    1.99    1.60   0
  11 -15  -5    2.84    1.88   0
  11  -9  -4    8.44    1.50   0
  11   6  -4   -0.78    0.50   0
  12 -11  -5    2.02    1.69   0
  13 -13  -6    0.30    1.93   0
  13  -5  -5    1.50    1.35   0
  13  -4  -5    6.71    1.52   0
  13   2  -5    4.19    0.95   0
  14  -8  -6   -0.72    1.57   0
  14  -7  -6    3.43    1.55   0
  14   5  -6    9.09    0.91   0
 -12  -3  -3    1.44    0.60   0
 -12  -2  -3   -0.84    0.62   0
 -12   0  -3    0.27    0.73   0
 -12   1  -3    1.87    0.82   0
 -12   2  -3   -0.54    0.88   0
 -10   6  -2   12.58    1.27   0
 -10  11  -3    5.44    1.43   0
  -9   0  -1    1.63    0.64   0
  -9  10  -2   -2.32    1.33   0
  -9  14  -3   -2.39    1.47   0
  -9  16  -4   -0.19    1.47   0
  -8   6  -1    1.15    1.14   0
  -8  12  -2   30.46    1.83   0
  -8  18  -4   -0.95    1.82   0
  -7  17  -3    2.37    1.79   0
  -7  19  -4    2.74    1.68   0
  -6 -19  -3   -0.76    0.91   0
  -6 -11  -1    0.33    0.42   0
  -6  15  -2    8.17    1.62   0
  -6  18  -3    0.57    1.76   0
  -5  -2   0    0.82    0.37   0
  -5  -1   0   11.50    0.50   0
  -5   0   0  791.47    2.24   0
  -5  11  -1   -1.40    1.32   0
  -4 -23  -4   -1.67    1.32   0
  -4 -13  -1   -0.36    0.68   0
  -4   3   0  202.07    1.49   0
  -4  12  -1   63.60    1.79   0
  -4  22  -4   -3.63    1.74   0
  -3 -21  -3    1.88    1.41   0
  -3 -18  -2   23.10    1.34   0
  -3   4   0   62.21    1.13   0
  -3  20  -3    7.33    1.86   0
  -3  22  -4    0.72    1.74   0
  -2 -18  -2    7.39    1.50   0
  -2   4   0  374.95    1.80   0
  -2  20  -3    2.23    1.56   0
  -1 -24  -4   -0.37    1.68   0
  -1 -18  -2   27.35    1.61   0
  -1   3   0  131.15    1.00   0
  -1  17  -2   42.86    1.75   0
  -1  20  -3    2.87    1.42   0
   0 -24  -4    0.76    1.80   0
   0 -18  -2   34.46    1.74   0
   0 -13  -1    2.21    1.15   0
   0  12  -1   33.64    1.29   0
   0  20  -3    7.95    1.61   0
   1 -21  -3   -2.55    1.57   0
   1  20  -3    1.29    1.31   0
   2  10  -1  191.67    1.51   0
   2  22  -4    2.34    1.51   0
   3 -25  -5   -4.31    2.04   0
   3 -20  -3    0.33    1.68   0
   3  24  -5    3.14    1.70   0
   4  -7  -1   51.99    1.31   0
   4  18  -3   21.59    1.37   0
   4  21  -4    1.05    1.35   0
   5 -24  -5    0.77    2.28   0
   5 -18  -3    1.56    1.69   0
   5 -13  -2    2.58    1.45   0
   5  12  -2   73.86    1.00   0
   5  20  -4   -0.41    1.15   0
   6 -23  -5   -0.74    2.23   0
   6  19  -4    4.67    1.05   0
   7 -22  -5    2.30    2.19   0
   7  -7  -2   72.56    1.63   0
   8 -17  -4    3.16    1.99   0
   8 -12  -3    1.37    1.53   0
   9 -19  -5    2.39    2.05   0
   9  -8  -3   -0.62    1.37   0
  10 -17  -5    1.33    1.74   0
  10 -12  -4   -2.38    1.60   0
  10  19  -6   -0.34    0.95   0
  11 -18  -6   -1.14    2.03   0
  11 -14  -5   -0.95    1.81   0
  11  -8  -4    0.35    1.31   0
  11  -7  -4   -0.30    1.31   0
  11  17  -6   -1.22    0.71   0
  12 -15  -6    4.91    2.09   0
  12 -10  -5   -1.79    1.56   0
  13 -12  -6   -2.29    1.91   0
  13  -2  -5    3.67    1.34   0
  13  -1  -5    0.76    1.20   0
  13   0  -5    1.01    1.12   0
  14   4  -6    0.01    0.92   0
 -12  -4  -3   -0.23    0.50   0
 -12   3  -3    0.15    0.91   0
 -11  -2  -2    2.22    0.65   0
 -11  -1  -2    0.75    0.69   0
 -11   0  -2    6.07    0.84   0
 -11   1  -2    0.27    0.83   0
 -10 -12  -3    0.13    0.23   0
 -10   8  -2    9.03    1.42   0
 -10  12  -3    2.02    1.54   0
  -9  -3  -1    1.58    0.52   0
  -9  -2  -1   16.43    0.66   0
  -9   1  -1   11.78    0.81   0
  -9   2  -1   16.76    1.05   0
  -9   3  -1    1.78    1.00   0
  -9  11  -2    3.48    1.53   0
  -8   7  -1    1.90    1.20   0
  -8  13  -2    3.39    1.47   0
  -8  16  -3   -1.19    1.71   0
  -7   9  -1  172.47    2.36   0
  -7  20  -4    1.51    2.02   0
  -6 -21  -4    1.59    1.01   0
  -6  21  -4    0.69    1.95   0
  -5 -22  -4   -0.24    1.19   0
  -5   1   0    8.79    0.64   0
  -5   2   0    1.25    0.66   0
  -5  12  -1   13.52    1.45   0
  -5  16  -2    0.20    1.15   0
  -4 -17  -2   16.64    1.33   0
  -4   4   0  155.23    1.45   0
  -4  17  -2   11.44    1.72   0
  -4  20  -3    0.40    1.80   0
  -3 -13  -1    2.25    0.94   0
  -3   5   0    5.51    0.97   0
  -3  23  -4    0.67    1.76   0
  -2 -21  -3    4.72    1.44   0
  -1 -21  -3    2.41    1.44   0
  -1 -13  -1   -0.71    1.01   0
  -1  23  -4    2.55    1.79   0
   0 -21  -3    1.06    1.49   0
   0  17  -2   -0.05    1.23   0
   0  23  -4   -3.79    1.71   0
   1 -23  -4    4.47    1.80   0
   1 -17  -2    2.99    1.36   0
   1 -12  -1    9.32    1.18   0
   1  25  -5   -1.23    1.76   0
   2 -25  -5   -1.28    2.02   0
   2 -11  -1    3.00    0.93   0
   2  20  -3   22.55    1.67   0
   3   9  -1  125.18    1.05   0
   3  15  -2   21.78    1.17   0
   3  19  -3    2.92    1.27   0
   3  22  -4    2.22    1.41   0
   4  14  -2    3.41    0.82   0
   5  17  -3   11.47    0.92   0
   6 -16  -3    0.68    1.42   0
   6 -10  -2   -0.36    1.30   0
   6  22  -5   -0.98    1.11   0
   7 -18  -4    0.46    1.83   0
   7  -6  -2    7.47    1.17   0
   7  18  -4   -0.55    0.86   0
   7  21  -5   -1.43    1.10   0
   8 -20  -5    2.13    2.17   0
   9 -18  -5   -0.92    1.94   0
   9  -7  -3    2.10    1.47   0
   9  14  -4    3.20    0.56   0
   9  18  -5    0.33    0.84   0
  10 -19  -6    1.93    2.10   0
  10 -16  -5   -3.69    1.87   0
  10 -11  -4    6.03    1.59   0
  10  16  -5   -1.10    0.61   0
  11 -17  -6    3.99    2.05   0
  12  -9  -5    5.17    1.80   0
  13 -11  -6   -2.02    1.83   0
  14  -5  -6    9.73    1.59   0
  14  -3  -6    1.24    1.39   0
 -12  -5  -3    0.48    0.40   0
 -12   5  -3    0.93    1.05   0
 -12   6  -3    0.80    1.29   0
 -11  -3  -2    5.33    0.67   0
 -11   2  -2    1.42    0.84   0
 -11   4  -2    8.70    1.22   0
 -11  10  -3    2.60    1.52   0
 -10   9  -2    0.39    1.27   0
 -10  13  -3    0.70    1.55   0
  -9   4  -1   50.28    1.38   0
  -9  15  -3    2.83    1.68   0
  -8 -16  -3    0.73    0.54   0
  -8   8  -1    4.71    1.26   0
  -7 -14  -2   13.95    0.70   0
  -7  -9  -1  150.82    0.68   0
  -7  10  -1   20.13    1.45   0
  -7  15  -2    2.61    1.62   0
  -7  18  -3    1.34    1.71   0
  -6  16  -2   13.79    1.71   0
  -6  19  -3   -1.00    1.69   0
  -5 -16  -2    0.84    0.84   0
  -5   3   0   24.70    0.90   0
  -5  20  -3    0.53    1.82   0
  -5  22  -4   -1.97    1.39   0
  -4 -22  -4    4.58    1.49   0
  -4 -20  -3   -0.37    1.22   0
  -4   5   0   23.47    1.04   0
  -4  13  -1   -2.21    1.35   0
  -4  23  -4   -1.99    1.88   0
  -3 -17  -2    2.12    1.26   0
  -3  21  -3    0.03    1.76   0
  -2 -23  -4    0.43    1.54   0
  -2 -13  -1    6.91    0.95   0
  -2   5   0    5.73    0.72   0
  -2  18  -2    7.73    1.52   0
  -1 -23  -4    1.24    1.70   0
  -1   4   0  424.95    1.61   0
  -1  21  -3    5.50    1.48   0
   0 -25  -5   -5.31    1.90   0
   0 -23  -4   -1.64    1.67   0
   0 -17  -2   -0.33    1.27   0
   0  13  -1    1.97    1.13   0
   1  12  -1   17.85    1.07   0
   1  17  -2    3.51    1.19   0
   2 -16  -2    0.47    1.30   0
   2 -10  -1  184.19    1.96   0
   2  23  -4    2.05    1.57   0
   2  25  -5   -0.71    1.76   0
   3 -24  -5    0.44    1.98   0
   3 -22  -4    3.05    1.72   0
   3 -19  -3    0.52    1.62   0
   3 -15  -2   22.12    1.56   0
   4 -18  -3   20.83    1.94   0
   4  24  -5    1.30    1.58   0
   5 -23  -5   -0.57    1.96   0
   5 -20  -4   -0.17    1.89   0
   5 -12  -2   71.80    1.68   0
   5  21  -4    0.66    1.36   0
   6 -19  -4    3.32    2.00   0
   6 -15  -3    2.07    1.54   0
   6  16  -3   -0.41    0.83   0
   7  14  -3    0.07    0.58   0
   8 -16  -4   11.05    1.76   0
   9  -6  -3   19.64    1.36   0
  10 -15  -5    2.11    1.68   0
  11 -12  -5   -0.75    1.76   0
  11  -5  -4    0.34    1.18   0
  11   5  -4    0.12    0.63   0
  12  -8  -5   -0.57    1.39   0
  13  10  -6    3.56    0.50   0
  14  -2  -6    0.77    1.37   0
  14   0  -6    3.33    1.23   0
  14   1  -6    0.15    1.11   0
  14   2  -6    0.17    1.02   0
 -11   5  -2    0.06    1.05   0
 -11  11  -3   10.24    1.69   0
 -10  10  -2   -0.58    1.35   0
 -10  14  -3   -1.65    1.63   0
  -9  12  -2    1.36    1.36   0
  -9  16  -3   -0.93    1.68   0
  -8   9  -1    1.23    1.27   0
  -8  14  -2    5.94    1.66   0
  -7  11  -1    4.01    1.40   0
  -7  16  -2   12.74    1.64   0
  -7  19  -3    0.07    1.82   0
  -6 -18  -3    1.96    0.84   0
  -6  17  -2    2.92    1.57   0
  -6  20  -3    0.75    1.84   0
  -5 -19  -3    1.87    1.07   0
  -5   4   0    5.42    0.84   0
  -5   5   0   37.42    1.27   0
  -5  13  -1    2.41    1.44   0
  -5  23  -4    0.86    2.05   0
  -4   6   0   12.63    1.03   0
  -4  14  -1    6.65    1.49   0
  -4  18  -2   15.21    1.74   0
  -3 -20  -3    8.08    1.42   0
  -3   6   0  149.58    1.59   0
  -3  14  -1   -0.53    1.39   0
  -2 -17  -2   14.54    1.34   0
  -2   6   0  166.76    1.56   0
  -2  14  -1   89.74    1.89   0
  -2  24  -4    0.85    1.86   0
  -1 -20  -3    2.55    1.33   0
  -1 -17  -2   39.61    1.67   0
  -1   5   0  207.10    1.47   0
  -1  14  -1    6.08    1.32   0
  -1  24  -4   -0.53    1.76   0
   0 -20  -3    8.22    1.66   0
   0 -12  -1   31.85    1.25   0
   1 -16  -2    2.27    1.31   0
   1  21  -3   -2.48    1.43   0
   1  24  -4   -0.03    1.60   0
   2 -22  -4    1.63    1.79   0
   2  17  -2   25.44    1.39   0
   3  -8  -1   37.52    1.28   0
   3  16  -2   94.13    1.66   0
   3  20  -3    0.37    1.21   0
   3  23  -4    0.28    1.43   0
   3  25  -5   -3.22    1.49   0
   4 -13  -2   -0.95    1.42   0
   4  -5  -1  351.98    2.11   0
   4  19  -3   -0.56    1.05   0
   4  22  -4   -1.77    1.35   0
   5 -22  -5    1.17    1.91   0
   5  24  -5    1.41    1.56   0
   6  20  -4   19.37    1.35   0
   6  23  -5    0.59    1.38   0
   7 -17  -4    0.48    1.72   0
   7  -4  -2   28.24    1.10   0
   8 -21  -6    5.17    2.13   0
   8 -15  -4    2.45    1.76   0
   8 -10  -3   22.75    1.59   0
   9  -5  -3    1.30    1.14   0
  10 -18  -6    0.34    2.12   0
  10  -9  -4   -0.95    1.36   0
  11  -3  -4   19.29    1.39   0
  11   4  -4    0.01    0.70   0
  12 -13  -6   -0.03    1.80   0
  12  -7  -5    0.08    1.34   0
  13  -9  -6   -0.28    1.62   0
 -12   8  -3   -1.41    1.28   0
 -12   9  -3   -0.27    1.51   0
 -11   7  -2   -0.01    1.19   0
 -11  12  -3   -1.14    1.51   0
 -10  11  -2    5.60    1.49   0
 -10  15  -3   -0.12    1.63   0
  -9 -14  -3    0.96    0.37   0
  -9   7  -1   14.89    1.39   0
  -9  13  -2    6.57    1.56   0
  -9  17  -3    1.79    1.75   0
  -8 -18  -4   -1.49    0.57   0
  -8  10  -1    0.89    1.42   0
  -8  15  -2   16.31    1.84   0
  -8  18  -3    1.75    1.63   0
  -7  12  -1   -1.24    1.42   0
  -6   0   0   45.30    0.80   0
  -6   1   0   26.36    0.73   0
  -6   2   0   38.19    0.88   0
  -6  13  -1    0.87    1.34   0
  -5 -21  -4    0.75    1.19   0
  -5   6   0   69.15    1.34   0
  -5  14  -1   36.44    1.75   0
  -5  18  -2   59.86    2.31   0
  -5  21  -3    2.43    1.74   0
  -4 -19  -3   -0.38    1.30   0
  -4   7   0   81.83    1.43   0
  -4  19  -2    0.41    1.49   0
  -4  22  -3   -0.23    1.66   0
  -3 -22  -4    2.47    1.53   0
  -3 -12  -1   38.27    1.02   0
  -3   7   0   12.49    1.10   0
  -3  15  -1   28.99    1.54   0
  -2 -24  -5    2.17    1.72   0
  -2 -22  -4    0.46    1.51   0
  -2 -12  -1  117.30    1.55   0
  -2  15  -1    0.52    1.24   0
  -2  19  -2   78.02    2.25   0
  -1 -24  -5    1.49    1.88   0
  -1 -22  -4   -3.90    1.58   0
  -1  22  -3    0.43    1.46   0
   0 -24  -5   -0.16    1.86   0
   0 -22  -4   -3.31    1.62   0
   0 -16  -2   -2.37    1.26   0
   0  14  -1   10.67    1.19   0
   0  22  -3    5.43    1.54   0
   1 -24  -5   -1.75    1.84   0
   1 -19  -3    5.56    1.60   0
   1  13  -1    1.80    0.96   0
   2  -9  -1  297.58    2.27   0
   2  24  -4   -2.89    1.55   0
   3 -23  -5    2.01    1.92   0
   3 -21  -4    0.46    1.61   0
   3 -14  -2    5.93    1.04   0
   3  10  -1  116.09    1.12   0
   4 -20  -4   -2.18    1.80   0
   4 -17  -3   31.31    1.80   0
   4  -4  -1   55.47    1.12   0
   4  15  -2   12.79    1.00   0
   4  25  -5    2.03    1.54   0
   5 -19  -4    1.98    1.93   0
   5  13  -2    1.53    0.54   0
   5  18  -3    1.93    0.92   0
   6 -14  -3    8.42    1.54   0
   6  -8  -2   25.82    1.40   0
   7 -22  -6    3.56    2.26   0
   7 -12  -3   60.91    2.02   0
   7  -3  -2   22.77    0.97   0
   7   5  -2   11.40    0.36   0
   7  19  -4    8.47    1.04   0
   7  22  -5    1.72    1.17   0
   8  17  -4    2.86    0.70   0
   9 -19  -6    0.92    2.19   0
   9 -12  -4   -0.67    1.56   0
  10 -17  -6    2.14    1.96   0
  10 -14  -5    3.45    1.81   0
  11 -15  -6   -1.30    1.89   0
  11 -11  -5    0.83    1.54   0
  11   0  -4   94.30    1.62   0
  11   3  -4   20.33    0.89   0
  13  -8  -6    1.66    1.52   0
 -12  10  -3    0.39    1.50   0
 -11  -5  -2    0.67    0.43   0
 -11   8  -2    0.41    1.31   0
 -11  13  -3    0.82    1.60   0
 -10  12  -2    0.21    1.62   0
 -10  16  -3    5.35    1.75   0
  -9  -5  -1    4.95    0.42   0
  -9   8  -1   80.80    2.02   0
  -9  14  -2    0.08    1.58   0
  -8  11  -1   16.26    1.54   0
  -8  16  -2   -0.69    1.69   0
  -8  19  -3    0.83    1.87   0
  -7  17  -2   25.57    2.21   0
  -7  20  -3    6.15    1.89   0
  -6 -20  -4    0.43    0.91   0
  -6  -1   0   26.55    0.60   0
  -6   5   0   26.90    1.12   0
  -6  14  -1    2.62    1.39   0
  -6  18  -2   -2.67    1.71   0
  -5   7   0   16.86    1.10   0
  -5  19  -2    2.61    1.75   0
  -5  22  -3    0.86    1.89   0
  -4 -21  -4    0.09    1.55   0
  -4   8   0   24.16    1.27   0
  -4  15  -1   55.88    1.90   0
  -3   8   0   12.79    1.13   0
  -2 -16  -2    6.04    1.38   0
  -2  23  -3    2.18    1.50   0
  -1 -16  -2   -2.57    1.25   0
  -1   6   0  641.07    2.30   0
  -1  25  -4   -0.58    1.71   0
   0 -19  -3    4.40    1.45   0
   0 -11  -1   25.74    1.18   0
   0   3   0    0.54    0.35   0
   0  19  -2    2.69    1.43   0
   0  25  -4    1.77    1.69   0
   1 -15  -2    3.10    1.32   0
   1 -10  -1    8.09    1.13   0
   1  22  -3    7.87    1.55   0
   1  25  -4    4.58    1.46   0
   2 -18  -3   22.36    1.76   0
   2  12  -1   74.73    1.23   0
   2  18  -2    0.12    1.44   0
   3  21  -3    3.75    1.38   0
   4 -12  -2   72.84    1.83   0
   4  20  -3   14.23    1.45   0
   4  23  -4   -0.76    1.34   0
   5 -23  -6    0.28    1.99   0
   5 -21  -5    1.17    2.06   0
   5 -10  -2    2.38    1.36   0
   5  22  -4    1.93    1.28   0
   6  -7  -2    1.55    1.18   0
   6  17  -3    8.05    0.91   0
   7 -21  -6    4.04    2.05   0
   7 -19  -5   -2.91    2.00   0
   7 -11  -3    1.21    1.41   0
   7  -2  -2   14.79    0.84   0
   8 -14  -4    2.74    1.53   0
   8  12  -3    1.41    0.42   0
   8  21  -5    1.02    1.00   0
   9 -11  -4   13.86    1.73   0
   9  -3  -3    1.66    1.02   0
   9  15  -4    8.37    0.67   0
   9  19  -5   -0.14    0.76   0
  10 -13  -5    1.43    1.77   0
  10  -8  -4    1.43    1.30   0
  11 -10  -5    7.74    1.62   0
  11   2  -4   26.74    1.00   0
 -13   0  -3    0.58    0.67   0
 -13   1  -3    1.03    0.83   0
 -12  -7  -3    0.42    0.31   0
 -11   9  -2   -1.57    1.22   0
 -11  10  -2    1.52    1.44   0
 -10   0  -1    1.87    0.74   0
 -10   1  -1   44.04    1.20   0
 -10   2  -1    1.44    0.75   0
 -10   3  -1   13.08    0.99   0
 -10   4  -1    1.64    0.96   0
 -10  13  -2    4.23    1.65   0
  -9   9  -1   10.47    1.38   0
  -9  15  -2    1.86    1.62   0
  -9  18  -3    0.02    1.59   0
  -8 -12  -2   27.90    0.61   0
  -8  12  -1   49.70    1.97   0
  -8  17  -2    1.46    1.56   0
  -8  20  -3    3.14    2.01   0
  -7  13  -1   49.28    1.61   0
  -7  18  -2   -1.65    1.89   0
  -7  21  -3   -0.64    1.97   0
  -6 -10  -1    0.94    0.35   0
  -6  -2   0   38.88    0.60   0
  -6   6   0    1.83    1.08   0
  -6  19  -2    1.56    1.90   0
  -6  22  -3    1.82    1.80   0
  -5 -18  -3   12.87    1.27   0
  -5   8   0   41.43    1.44   0
  -5  15  -1    7.26    1.12   0
  -4  16  -1    7.24    1.51   0
  -4  20  -2    2.26    1.70   0
  -4  23  -3   -3.11    1.88   0
  -3 -23  -5    0.48    1.60   0
  -3 -21  -4    6.62    1.61   0
  -3   9   0   88.62    1.52   0
  -3  16  -1   27.61    1.58   0
  -3  20  -2    4.67    1.57   0
  -2 -23  -5    0.29    1.74   0
  -2 -19  -3    0.72    1.21   0
  -2  16  -1   -0.16    1.35   0
  -2  20  -2    8.28    1.54   0
  -1   7   0  415.72    2.13   0
  -1  20  -2    7.77    1.57   0
   0 -23  -5    1.60    1.86   0
   0 -21  -4    1.80    1.71   0
   0   4   0    1.22    0.66   0
   1 -23  -5   -1.94    1.95   0
   1  14  -1    5.77    1.07   0
   1  19  -2    3.71    1.41   0
   2 -14  -2   10.65    1.43   0
   2  25  -4   -2.18    1.66   0
   3 -22  -5   -1.48    1.91   0
   3 -20  -4    8.71    1.67   0
   3 -13  -2   16.11    1.15   0
   3  -6  -1    9.73    1.06   0
   3  17  -2    1.72    1.10   0
   4 -19  -4    1.81    1.80   0
   5  19  -3    1.88    1.23   0
   6 -22  -6   -0.95    1.89   0
   6  11  -2   -0.60    0.39   0
   6  21  -4   -0.31    1.03   0
   7 -15  -4    5.96    1.70   0
   7   0  -2   30.62    0.82   0
   7  15  -3    0.33    0.56   0
   8 -13  -4    0.72    1.59   0
   9 -18  -6    0.22    2.02   0
   9 -15  -5    0.69    1.63   0
   9  -2  -3    6.43    0.99   0
   9  -1  -3  120.46    1.63   0
  10 -16  -6    0.18    1.91   0
  10 -12  -5   -2.20    1.48   0
  10  -7  -4    0.56    1.23   0
  11  -9  -5   -1.72    1.45   0
  12 -14  -7    3.19    1.99   0
  12 -10  -6    1.02    1.77   0
  12  -3  -5   -0.77    1.35   0
  13  -6  -6   -1.63    1.53   0
 -13  -1  -3    0.52    0.65   0
 -12   0  -2    4.56    0.81   0
 -12   1  -2    9.75    0.99   0
 -12   2  -2    3.85    0.93   0
 -12   3  -2    1.71    0.93   0
 -12   4  -2    0.78    1.06   0
 -11  11  -2   -0.66    1.46   0
 -10   6  -1    0.45    1.06   0
 -10   7  -1    1.85    1.24   0
 -10  14  -2   -1.45    1.58   0
  -9 -16  -4   -0.36    0.46   0
  -9  10  -1   21.85    1.58   0
  -9  11  -1   -0.30    1.48   0
  -9  16  -2    0.30    1.74   0
  -8 -15  -3    1.16    0.52   0
  -8  13  -1   21.53    1.70   0
  -7 -13  -2    5.10    0.61   0
  -7   1   0   48.65    0.99   0
  -7   2   0   60.05    1.03   0
  -7  14  -1    3.65    1.46   0
  -6 -17  -3   12.39    1.01   0
  -6   7   0    1.13    1.15   0
  -6  15  -1   68.33    2.20   0
  -5 -20  -4    0.83    1.14   0
  -5   9   0   24.63    1.37   0
  -5  16  -1   56.66    1.96   0
  -5  20  -2    3.43    1.88   0
  -5  23  -3   -0.77    2.12   0
  -4   9   0    9.99    0.96   0
  -3  -4   0   60.86    0.34   0
  -3  21  -2    0.29    1.64   0
  -3  24  -3    1.88    1.71   0
  -2   9   0   10.36    1.20   0
  -2  24  -3    2.08    1.85   0
  -1 -21  -4    4.48    1.52   0
  -1  24  -3    0.49    1.57   0
   0   5   0    1.35    0.76   0
   0  26  -4    0.62    1.76   0
   1 -18  -3    7.26    1.56   0
   1  23  -3    1.79    1.44   0
   1  26  -4   -1.21    1.82   0
   2 -22  -5    3.41    1.79   0
   2 -17  -3   18.18    1.61   0
   2  -8  -1  127.20    1.42   0
   2  13  -1   18.65    1.03   0
   2  19  -2   -0.88    1.42   0
   3  11  -1  144.11    1.24   0
   4 -23  -6    3.85    2.14   0
   4 -21  -5    0.82    1.85   0
   4 -11  -2  163.05    2.06   0
   4  -2  -1  334.25    1.64   0
   4  16  -2   14.17    0.99   0
   5 -20  -5    2.08    2.01   0
   5  14  -2   59.53    0.97   0
   5  23  -4   -0.15    1.44   0
   6 -21  -6   -0.19    2.05   0
   6 -19  -5   -1.89    2.04   0
   6 -16  -4    1.38    1.66   0
   6 -12  -3   44.38    1.86   0
   6  -6  -2   11.10    1.12   0
   7 -20  -6   -3.19    2.13   0
   7   2  -2   15.20    0.67   0
   7   4  -2   28.30    0.52   0
   7  20  -4   -0.61    0.93   0
   7  23  -5   -0.81    1.21   0
   8 -16  -5    0.09    1.83   0
   8  -7  -3    1.59    1.10   0
   8  18  -4    1.15    0.71   0
   9 -17  -6    0.11    2.01   0
   9 -14  -5    0.00    1.63   0
   9 -10  -4   -0.36    1.45   0
   9   0  -3   -0.34    0.80   0
   9   5  -3    0.89    0.46   0
  10 -15  -6   -1.03    1.90   0
  10  -6  -4   10.80    1.40   0
  11 -16  -7    0.17    2.06   0
  11 -13  -6    4.51    2.03   0
  11  -8  -5    2.91    1.32   0
  12 -13  -7   -3.79    1.90   0
  12   7  -5    0.98    0.61   0
  13  -4  -6   -3.09    1.45   0
 -12   6  -2    0.65    1.17   0
 -12   7  -2   -2.18    1.19   0
 -11  -6  -2    3.21    0.38   0
 -11  12  -2   -4.07    1.50   0
 -10  -2  -1    1.52    0.53   0
 -10   8  -1   42.52    1.68   0
 -10  15  -2    0.62    1.58   0
  -9  12  -1   -0.32    1.31   0
  -9  17  -2    1.48    1.61   0
  -8  14  -1   13.58    1.61   0
  -8  18  -2    0.96    1.75   0
  -7   0   0  115.81    1.15   0
  -7   5   0   18.75    1.05   0
  -7   6   0    1.37    1.05   0
  -7  15  -1   12.24    1.64   0
  -7  19  -2    1.56    1.67   0
  -7  22  -3    0.36    1.80   0
  -6 -19  -4    4.44    1.04   0
  -6   8   0   11.18    0.93   0
  -6   9   0   39.96    1.46   0
  -6  16  -1    1.29    1.58   0
  -6  20  -2   -1.36    1.80   0
  -6  23  -3   -3.63    1.95   0
  -5  10   0    7.25    1.33   0
  -5  17  -1   33.31    1.90   0
  -5  21  -2    5.94    2.00   0
  -5  24  -3    0.70    1.87   0
  -4 -22  -5   -0.88    1.33   0
  -4 -20  -4    2.84    1.60   0
  -4 -15  -2   -0.97    0.84   0
  -4  10   0   38.19    1.45   0
  -4  17  -1    9.51    1.49   0
  -4  21  -2    1.40    1.66   0
  -4  24  -3    2.32    1.92   0
  -3 -22  -5    2.62    1.77   0
  -3 -18  -3    2.41    1.40   0
  -3 -15  -2    7.21    1.28   0
  -3 -11  -1   33.28    0.80   0
  -3  10   0   28.86    1.13   0
  -3  17  -1   43.81    1.47   0
  -2 -18  -3   -2.21    1.40   0
  -2 -15  -2   22.46    1.46   0
  -2 -11  -1   32.11    0.97   0
  -2  10   0   29.92    1.30   0
  -2  17  -1   51.92    1.80   0
  -1 -18  -3    9.94    1.34   0
  -1   9   0  224.26    1.86   0
  -1  17  -1   25.70    1.49   0
  -1  21  -2    0.49    1.46   0
   0 -18  -3    1.68    1.37   0
   0   6   0  530.53    2.01   0
   0  16  -1    5.90    1.24   0
   0  21  -2    6.42    1.38   0
   0  24  -3    0.96    1.67   0
   1 -20  -4    4.47    1.62   0
   1 -14  -2   10.12    1.30   0
   1  -9  -1    1.42    0.73   0
   1  15  -1    8.99    1.16   0
   1  20  -2   21.68    1.61   0
   2 -13  -2    1.70    1.33   0
   2  23  -3    2.94    1.36   0
   3 -23  -6    0.22    2.05   0
   3 -21  -5    2.96    1.75   0
   3 -19  -4   27.51    2.13   0
   3 -16  -3    6.19    1.53   0
   3 -12  -2    1.36    0.95   0
   3  -5  -1  209.98    1.69   0
   3  18  -2   79.72    1.72   0
   3  22  -3    5.16    1.27   0
   3  25  -4    0.79    1.65   0
   4 -18  -4    4.47    1.76   0
   4 -15  -3    3.95    1.14   0
   4 -10  -2  155.16    2.11   0
   4  21  -3   -0.60    1.20   0
   6  -5  -2  121.47    1.57   0
   6  18  -3    4.28    0.96   0
   6  22  -4    0.96    1.22   0
   7 -17  -5   -2.69    1.92   0
   7 -14  -4   -0.60    1.60   0
   8 -12  -4    3.80    1.55   0
   8  -6  -3    4.02    1.18   0
   8  22  -5    0.83    1.06   0
   9 -19  -7    0.68    2.34   0
   9  -9  -4   -1.46    1.42   0
   9   1  -3  122.78    1.34   0
   9   2  -3    6.57    0.66   0
   9   4  -3    0.21    0.53   0
   9  20  -5    0.68    0.84   0
  10 -17  -7    1.25    2.20   0
  11 -15  -7    1.03    2.20   0
  11 -12  -6   -1.59    1.73   0
  11  -7  -5    3.33    1.44   0
  12  -9  -6    4.04    1.58   0
  12  -1  -5    0.30    1.02   0
  12   0  -5    1.34    1.08   0
  12   6  -5   -0.02    0.71   0
  13  -9  -7    3.25    1.89   0
  13  -3  -6   -0.22    1.51   0
 -12   8  -2    2.64    1.39   0
 -12   9  -2   -0.14    1.34   0
 -11  13  -2   -0.03    1.50   0
 -10 -14  -4    0.64    0.34   0
 -10  -3  -1   12.59    0.64   0
 -10   9  -1    6.73    1.35   0
 -10  10  -1   17.74    1.56   0
 -10  16  -2   -1.99    1.50   0
  -9  13  -1   12.69    1.61   0
  -8  15  -1    3.75    1.54   0
  -8  19  -2    0.37    1.78   0
  -7  -1   0   46.26    0.78   0
  -7   7   0   25.58    1.27   0
  -7   8   0   26.81    1.36   0
  -7  16  -1    2.14    1.58   0
  -7  20  -2   -1.22    1.90   0
  -6  -3   0   12.52    0.39   0
  -6  10   0    0.96    1.27   0
  -6  17  -1   41.10    2.04   0
  -6  21  -2   -1.75    1.82   0
  -5 -21  -5    1.18    1.35   0
  -5 -17  -3    0.32    1.08   0
  -5  11   0    4.37    1.32   0
  -4  11   0  300.46    2.69   0
  -4  18  -1   12.48    1.70   0
  -4  22  -2    0.65    1.87   0
  -4  25  -3   -4.62    1.70   0
  -3 -20  -4    0.13    1.44   0
  -3  11   0   27.55    1.47   0
  -3  18  -1    3.65    1.48   0
  -3  22  -2    0.41    1.73   0
  -3  25  -3    3.73    1.93   0
  -2 -22  -5    0.66    1.60   0
  -2 -20  -4    2.00    1.55   0
  -2  11   0    0.03    1.07   0
  -2  18  -1    3.84    1.38   0
  -2  22  -2    0.98    1.62   0
  -2  25  -3    1.56    1.74   0
  -1 -20  -4    6.62    1.76   0
  -1  22  -2   -1.02    1.36   0
  -1  25  -3    0.54    1.73   0
   0 -22  -5    3.88    1.79   0
   0 -20  -4    1.08    1.56   0
   0   7   0   -1.62    0.86   0
   1 -17  -3   41.54    1.80   0
   2 -23  -6    4.04    2.06   0
   2 -19  -4    1.70    1.58   0
   2  -7  -1  792.52    3.06   0
   2  14  -1   41.15    1.19   0
   2  20  -2    7.23    1.50   0
   3  12  -1    5.79    0.69   0
   4 -22  -6    0.60    2.11   0
   4 -20  -5    3.62    1.92   0
   4  -1  -1   50.64    0.80   0
   4  17  -2    5.67    1.09   0
   5 -19  -5    3.74    1.92   0
   5  15  -2   30.91    0.93   0
   5  20  -3    0.97    1.09   0
   6 -18  -5   -2.81    1.89   0
   6 -11  -3    7.36    1.46   0
   6  12  -2  105.18    0.96   0
   7  16  -3   10.79    0.71   0
   8 -15  -5    1.19    1.80   0
   8 -11  -4    7.87    1.56   0
   8  -5  -3   31.95    1.34   0
   9 -16  -6    3.50    1.96   0
   9 -13  -5    2.22    1.69   0
  10 -14  -6    3.28    1.88   0
  12 -12  -7    3.22    1.93   0
  12   1  -5   -0.64    1.01   0
  12   2  -5   -1.12    0.98   0
  12   3  -5    2.72    0.96   0
  12   5  -5    5.83    0.83   0
  13  -2  -6    1.29    1.27   0
  14  -3  -7    0.14    1.36   0
  14  -2  -7   -0.40    1.51   0
 -12  10  -2    1.27    1.37   0
 -12  11  -2    4.10    1.61   0
 -11   2  -1    9.52    1.00   0
 -11   3  -1    6.59    1.13   0
 -11   5  -1    7.28    1.25   0
 -11   6  -1    0.96    1.27   0
 -11  14  -2   -2.26    1.56   0
 -10  11  -1    0.10    1.38   0
 -10  17  -2    3.38    1.59   0
  -9 -10  -2   -0.48    0.26   0
  -9  -6  -1    0.82    0.27   0
  -9  14  -1    6.93    1.60   0
  -9  18  -2    0.31    1.62   0
  -8   2   0   -0.88    0.84   0
  -8   4   0   24.22    1.10   0
  -8   5   0   38.51    1.27   0
  -8   6   0    7.72    1.17   0
  -8  20  -2    3.16    1.84   0
  -7   9   0    2.63    1.28   0
  -7  17  -1    0.72    1.57   0
  -7  21  -2    7.41    1.94   0
  -6  11   0   54.81    1.74   0
  -6  18  -1    1.84    1.55   0
  -5 -14  -2    3.63    0.76   0
  -5  -4   0    4.89    0.16   0
  -5  12   0    8.19    1.42   0
  -5  18  -1    2.01    1.47   0
  -5  22  -2   -2.05    1.79   0
  -4 -21  -5    1.77    1.65   0
  -4  12   0   12.26    1.45   0
  -3  12   0   26.35    1.49   0
  -1 -10  -1  224.89    1.77   0
  -1  10   0   -0.46    0.98   0
  -1  18  -1   27.24    1.58   0
   0 -17  -3   -0.69    1.41   0
   0  -9  -1   10.60    0.97   0
   0   8   0  115.24    1.34   0
   0  17  -1    0.05    1.15   0
   0  22  -2    0.78    1.44   0
   0  25  -3   -0.61    1.65   0
   1 -23  -6   -1.65    1.89   0
   1 -19  -4    0.72    1.43   0
   1 -13  -2   17.21    1.32   0
   1  -8  -1  155.32    1.61   0
   1  16  -1   26.62    1.31   0
   1  21  -2    3.89    1.46   0
   2 -21  -5    9.92    1.86   0
   2 -16  -3    0.59    1.44   0
   2 -12  -2    0.17    1.35   0
   2  24  -3    2.48    1.46   0
   3 -15  -3    5.51    1.50   0
   3 -11  -2   98.43    1.92   0
   3  19  -2   28.32    1.38   0
   3  26  -4    0.79    1.74   0
   4 -17  -4    4.97    1.65   0
   4 -14  -3   30.52    1.37   0
   4   9  -1   31.28    0.60   0
   4  22  -3   -0.62    1.45   0
   4  25  -4    0.79    1.45   0
   5 -16  -4   20.02    1.94   0
   5  -7  -2    0.88    1.11   0
   6  -4  -2   17.50    0.97   0
   7 -16  -5    1.39    1.82   0
   7 -13  -4    4.96    1.13   0
   7  -8  -3    2.57    1.25   0
   7  21  -4    0.65    1.08   0
   8 -17  -6    2.69    2.08   0
   8  13  -3   11.17    0.49   0
   9 -12  -5    0.80    1.59   0
   9  16  -4    2.62    0.56   0
  10 -13  -6    0.54    1.56   0
  10  -3  -4   20.60    1.23   0
  11 -14  -7    1.68    1.97   0
  12 -11  -7    1.99    1.79   0
  13  -7  -7   13.63    2.10   0
  13  -1  -6    0.65    1.19   0
  13   0  -6   -1.28    1.28   0
  13   8  -6    0.70    0.70   0
  14  -1  -7    3.98    1.52   0
 -12  12  -2    1.90    1.59   0
 -11   1  -1    4.76    0.90   0
 -11   7  -1   10.60    1.38   0
 -11   8  -1    2.23    1.25   0
 -11  15  -2   -0.92    1.57   0
 -10  12  -1    4.14    1.44   0
 -10  18  -2   -1.81    1.77   0
  -9 -13  -3    6.00    0.46   0
  -9  15  -1    1.33    1.60   0
  -9  19  -2   -0.21    1.82   0
  -8   1   0   49.04    0.97   0
  -8   7   0    1.68    1.19   0
  -8   8   0   19.60    1.34   0
  -8  16  -1    5.39    1.56   0
  -7  -2   0   60.98    0.75   0
  -7  10   0   12.70    1.25   0
  -7  11   0   36.60    1.58   0
  -7  18  -1   -1.13    1.64   0
  -6 -18  -4    1.62    1.05   0
  -6 -16  -3    5.36    0.91   0
  -6  12   0    3.18    1.35   0
  -6  22  -2   -2.29    1.63   0
  -5  13   0   -0.34    1.36   0
  -5  19  -1    1.08    1.74   0
  -5  23  -2   -4.11    1.86   0
  -4 -17  -3    0.39    1.01   0
  -4 -14  -2    1.51    0.99   0
  -4  13   0   12.39    1.44   0
  -4  19  -1   12.60    1.68   0
  -4  23  -2    7.05    2.01   0
  -3 -21  -5    0.79    1.50   0
  -3  13   0  177.44    2.24   0
  -3  19  -1    1.91    1.42   0
  -3  23  -2    1.50    1.57   0
  -3  26  -3    2.49    2.02   0
  -2 -17  -3   20.38    1.49   0
  -2 -10  -1   81.00    1.12   0
  -2  12   0    1.85    1.17   0
  -2  19  -1    9.23    1.56   0
  -2  23  -2    1.87    1.72   0
  -2  26  -3    2.20    1.92   0
  -1 -17  -3   60.40    1.76   0
  -1 -14  -2   22.95    1.27   0
  -1  11   0   10.31    1.17   0
  -1  23  -2   -2.94    1.59   0
  -1  26  -3   -0.56    1.72   0
   0 -21  -5    1.84    1.72   0
   0 -19  -4   14.14    1.59   0
   0   9   0    0.70    0.90   0
   0  18  -1   10.27    1.41   0
   1 -16  -3   52.82    1.85   0
   1  17  -1   14.67    1.42   0
   1  25  -3    3.91    1.65   0
   2 -22  -6   -1.12    1.80   0
   2 -18  -4    2.37    1.49   0
   2  21  -2    3.44    1.41   0
   3 -20  -5    0.86    1.64   0
   3  -4  -1  124.44    1.34   0
   3  13  -1   32.45    0.98   0
   4 -21  -6    1.32    2.02   0
   4  -9  -2   58.06    1.33   0
   4   0  -1   -0.16    0.49   0
   5 -20  -6    0.60    2.13   0
   5 -12  -3   -2.74    1.29   0
   5  21  -3    2.07    1.32   0
   6 -17  -5    1.92    1.81   0
   6 -14  -4    0.78    1.49   0
   6 -10  -3   44.47    1.67   0
   6  -3  -2  273.00    1.99   0
   6  19  -3    6.73    1.00   0
   6  23  -4    4.27    1.28   0
   7 -20  -7    3.12    2.36   0
   7 -18  -6   -3.15    1.99   0
   7 -12  -4    1.67    1.48   0
   8 -14  -5    0.86    1.25   0
   8 -10  -4    4.69    1.51   0
   8  -4  -3   38.66    1.31   0
   8  19  -4   -0.65    0.80   0
   9 -15  -6    2.04    1.65   0
   9  -7  -4   20.78    1.51   0
  10 -15  -7   -0.12    1.77   0
  10  -2  -4   31.08    1.39   0
  10  18  -5   -0.37    0.61   0
  11 -10  -6   -0.22    1.65   0
  11  -5  -5    0.90    1.26   0
  12 -10  -7    0.14    1.77   0
  12  -6  -6    3.95    1.47   0
  13   1  -6    0.05    1.19   0
  13   7  -6   12.37    0.84   0
  14   0  -7    0.83    1.23   0
  14   1  -7    3.80    1.30   0
 -13   2  -2    2.24    0.78   0
 -13   3  -2   -1.08    0.86   0
 -13   4  -2    2.69    0.98   0
 -13   5  -2    0.25    0.88   0
 -13   6  -2   -0.06    1.02   0
 -13   7  -2   -0.14    1.22   0
 -13   8  -2    1.38    1.31   0
 -12  13  -2    0.93    1.62   0
 -11   0  -1   -0.32    0.68   0
 -11   9  -1    5.97    1.34   0
 -11  10  -1   -0.42    1.28   0
 -11  16  -2   -1.61    1.70   0
 -10  -4  -1    1.22    0.46   0
 -10  13  -1   -0.25    1.36   0
 -10  14  -1    3.69    1.45   0
  -9 -15  -4    1.13    0.49   0
  -9  16  -1    3.45    1.69   0
  -9  20  -2    0.39    1.91   0
  -8 -14  -3    7.44    0.68   0
  -8   0   0    5.44    0.62   0
  -8   9   0    1.86    1.21   0
  -8  10   0   -0.96    1.28   0
  -8  17  -1    3.11    1.50   0
  -8  21  -2   -1.50    1.70   0
  -7  12   0   33.91    1.63   0
  -7  22  -2    1.14    1.76   0
  -6  13   0    8.59    1.43   0
  -6  19  -1    2.97    1.81   0
  -6  23  -2   -1.99    1.93   0
  -5 -20  -5   -1.86    1.33   0
  -5  14   0    9.67    1.50   0
  -5  20  -1    4.31    1.70   0
  -4  14   0    2.07    1.43   0
  -4  20  -1    5.25    1.74   0
  -4  24  -2   -2.27    1.86   0
  -3 -19  -4   13.72    1.60   0
  -3 -14  -2    1.95    0.97   0
  -3 -10  -1    3.41    0.66   0
  -3  14   0   22.25    1.52   0
  -3  20  -1   11.34    1.59   0
  -3  24  -2   10.64    1.97   0
  -2 -21  -5    2.81    1.54   0
  -2 -19  -4    8.77    1.40   0
  -2  13   0   94.89    1.81   0
  -2  20  -1    7.90    1.48   0
  -2  24  -2   -3.35    1.60   0
  -1 -21  -5   -0.57    1.55   0
  -1 -19  -4   -0.58    1.29   0
  -1  12   0    9.36    1.15   0
  -1  19  -1    4.15    1.37   0
   0 -13  -2   17.51    1.25   0
   0  10   0   -0.84    0.89   0
   0  23  -2   -0.88    1.51   0
   0  26  -3    1.54    1.74   0
   1 -22  -6   -2.95    1.85   0
   1  22  -2    9.59    1.44   0
   2 -20  -5   12.21    1.90   0
   2 -15  -3   26.67    1.57   0
   2  -6  -1  790.25    2.77   0
   2  16  -1   59.79    1.62   0
   2  25  -3    0.74    1.61   0
   3 -17  -4    8.05    1.77   0
   3 -14  -3  103.31    2.17   0
   3 -10  -2   31.43    1.54   0
   3  20  -2    1.68    1.14   0
   3  24  -3    6.38    1.51   0
   4 -16  -4    2.94    1.70   0
   4  10  -1   97.51    0.90   0
   4  23  -3    2.06    1.49   0
   4  26  -4   -0.83    1.46   0
   5  -6  -2   23.67    1.24   0
   5  16  -2    4.16    0.70   0
   5  25  -4    2.22    1.49   0
   6  13  -2    9.75    0.54   0
   7  -7  -3   42.18    1.48   0
   7  17  -3    0.40    0.67   0
   8 -18  -7    2.34    2.18   0
   8 -13  -5    5.78    1.68   0
   8  -3  -3   23.13    1.14   0
   9  -6  -4    3.22    1.40   0
   9  21  -5    0.79    0.84   0
  10 -12  -6   -2.64    1.71   0
  10  -8  -5    2.86    1.42   0
  10  -1  -4   11.21    1.21   0
  11  -9  -6   -1.00    1.54   0
  11  -4  -5    6.46    1.22   0
  12  -5  -6    4.98    1.56   0
  13  -6  -7    4.02    1.62   0
  13   4  -6   -1.14    0.96   0
  13   5  -6    0.14    0.84   0
  13   6  -6   -2.23    0.83   0
  14   3  -7    0.18    1.16   0
  14   4  -7    0.84    1.15   0
  14   5  -7    0.69    1.10   0
  14   6  -7   -0.13    1.01   0
  14   7  -7   -0.62    0.91   0
 -13   9  -2    2.40    1.27   0
 -11  -1  -1    4.27    0.71   0
 -11  11  -1    0.76    1.40   0
 -11  12  -1    5.17    1.46   0
 -10  15  -1   -2.63    1.58   0
  -9   3   0    6.43    0.97   0
  -9   4   0   60.38    1.40   0
  -9   5   0    3.91    1.02   0
  -9   6   0    1.22    1.08   0
  -9   7   0   66.93    1.75   0
  -9   8   0    8.86    1.34   0
  -9  17  -1    3.52    1.70   0
  -8  11   0   41.68    1.77   0
  -8  18  -1    2.92    1.77   0
  -8  22  -2   -3.68    2.02   0
  -7 -17  -4    0.08    0.74   0
  -7 -12  -2   49.07    0.83   0
  -7  13   0    0.93    1.37   0
  -7  19  -1    2.22    1.63   0
  -7  23  -2   -2.36    1.93   0
  -6  -9  -1    1.78    0.35   0
  -6  14   0    6.44    1.44   0
  -6  20  -1    9.13    2.04   0
  -6  24  -2    1.30    1.84   0
  -5 -18  -4    2.65    1.23   0
  -5 -16  -3   32.22    1.40   0
  -5  15   0    3.36    1.45   0
  -5  24  -2    2.90    1.89   0
  -4  15   0   41.53    1.76   0
  -4  21  -1    6.62    1.58   0
  -3  15   0   17.16    1.41   0
  -3  21  -1    2.53    1.54   0
  -2 -22  -6   -0.05    1.77   0
  -2  14   0   -0.24    1.30   0
  -1 -22  -6   -0.26    1.81   0
  -1  -9  -1   53.53    1.08   0
  -1  13   0    5.71    1.22   0
  -1  20  -1   29.76    1.76   0
  -1  24  -2    0.04    1.65   0
  -1  27  -3    2.60    1.79   0
   0 -22  -6   -0.83    1.75   0
   0 -16  -3   84.72    2.00   0
   0  11   0   -0.96    0.97   0
   0  27  -3   -0.32    1.81   0
   1 -18  -4   65.18    2.19   0
   1 -12  -2   26.31    1.37   0
   1  -7  -1   38.39    1.13   0
   1  18  -1   -0.39    1.30   0
   1  23  -2    7.13    1.44   0
   1  26  -3    0.45    1.61   0
   2 -11  -2   21.78    1.41   0
   2  22  -2    0.19    1.44   0
   3  14  -1  324.06    2.19   0
   4 -20  -6    1.99    1.94   0
   4  -8  -2   17.23    1.20   0
   4   1  -1   52.45    0.62   0
   4  19  -2    3.26    1.17   0
   5 -21  -7   -2.51    1.94   0
   5 -19  -6   -1.07    2.03   0
   5 -17  -5    2.29    1.74   0
   5  22  -3    3.98    1.47   0
   6 -18  -6   -0.32    2.01   0
   6 -13  -4   -1.19    1.48   0
   6  -9  -3    3.17    1.36   0
   6  -2  -2  153.22    1.50   0
   6  20  -3    1.16    1.01   0
   6  24  -4    1.64    1.38   0
   7 -19  -7   -1.82    1.89   0
   7  22  -4   -0.72    1.05   0
   8  -9  -4   31.60    1.64   0
  10 -14  -7    4.38    2.00   0
  10 -11  -6   -0.81    1.48   0
  10   0  -4    2.15    0.97   0
  11 -12  -7    0.06    1.89   0
  11  -3  -5   13.31    1.40   0
  12  -9  -7    3.99    1.76   0
  13  -5  -7    7.38    1.67   0
 -13   0  -2    0.56    0.65   0
 -12   4  -1    1.05    1.02   0
 -12   5  -1    0.90    1.13   0
 -12   6  -1   -2.09    1.25   0
 -12   7  -1    3.35    1.39   0
 -12   8  -1    0.35    1.44   0
 -11  13  -1    4.17    1.47   0
 -10  16  -1    3.23    1.70   0
  -9   9   0    6.49    1.28   0
  -9  10   0   -0.50    1.33   0
  -9  18  -1    4.38    1.80   0
  -8 -11  -2    8.51    0.46   0
  -8  -1   0   46.03    0.79   0
  -8  12   0   81.92    2.16   0
  -8  13   0   -0.11    1.41   0
  -8  19  -1   -1.28    1.71   0
  -7  14   0   45.01    1.94   0
  -7  20  -1   -2.77    1.83   0
  -6  15   0   76.85    2.12   0
  -6  21  -1   -2.07    1.80   0
  -5 -13  -2    5.66    0.71   0
  -5  16   0   20.97    1.66   0
  -5  21  -1    4.18    1.75   0
  -5  25  -2   -1.70    2.06   0
  -4 -20  -5    0.73    1.30   0
  -4 -16  -3    1.32    1.15   0
  -4  16   0   18.80    1.57   0
  -4  25  -2   -2.01    1.85   0
  -3 -20  -5    1.20    1.76   0
  -3  25  -2    2.39    1.93   0
  -2 -20  -5   -0.85    1.56   0
  -2 -16  -3    6.89    1.40   0
  -2  15   0    4.55    1.32   0
  -2  21  -1    4.43    1.57   0
  -2  25  -2    4.79    1.84   0
  -1 -20  -5    2.71    1.56   0
  -1 -16  -3   25.59    1.50   0
  -1 -13  -2    2.23    1.10   0
  -1  14   0    6.40    1.21   0
   0 -18  -4   42.04    1.88   0
   0  -8  -1  135.68    1.42   0
   0  12   0  296.73    2.23   0
   0  20  -1    3.21    1.58   0
   0  24  -2    1.99    1.74   0
   1 -21  -6    2.66    1.79   0
   1 -15  -3    5.00    1.36   0
   1   5   0  211.93    1.09   0
   1   6   0  636.98    1.93   0
   1  27  -3    3.57    1.87   0
   2 -19  -5    0.79    1.70   0
   2 -17  -4   15.66    1.73   0
   2  17  -1   74.66    1.61   0
   2  26  -3    0.94    1.63   0
   3  15  -1   70.00    1.46   0
   3  21  -2    1.67    1.25   0
   3  25  -3   -0.22    1.47   0
   4 -12  -3    0.33    1.40   0
   4  11  -1   13.73    0.62   0
   4  24  -3    1.71    1.57   0
   5  -5  -2  445.24    2.54   0
   5  17  -2   32.27    1.14   0
   7 -14  -5   -0.02    1.67   0
   7  -6  -3    8.55    1.11   0
   8 -17  -7    1.02    2.18   0
   8 -12  -5    1.14    1.50   0
   8  -2  -3   10.41    0.99   0
   8  14  -3    4.92    0.46   0
   8  20  -4   -0.85    0.80   0
   9  17  -4    0.29    0.54   0
  10  -7  -5    1.91    1.32   0
  11 -11  -7   -0.34    1.73   0
  12  -8  -7    0.23    1.60   0
 -13  -1  -2    1.76    0.62   0
 -12   2  -1   -2.06    0.81   0
 -12   3  -1   12.27    1.04   0
 -12   9  -1    0.98    1.33   0
 -12  10  -1    1.09    1.36   0
 -11  14  -1    1.66    1.53   0
 -11  15  -1    3.15    1.52   0
 -10  17  -1    1.22    1.69   0
  -9   1   0   31.98    0.83   0
  -9  11   0    2.99    1.45   0
  -9  12   0    2.35    1.43   0
  -9  19  -1   -1.32    1.68   0
  -8  14   0   -2.17    1.41   0
  -8  20  -1    7.16    1.87   0
  -7 -18  -5    1.31    0.91   0
  -7  -3   0   11.22    0.42   0
  -7  15   0   20.25    1.71   0
  -7  21  -1   -1.15    1.80   0
  -6 -17  -4   -0.67    1.04   0
  -6 -15  -3   24.37    1.06   0
  -6  16   0    3.79    1.46   0
  -6  22  -1    0.54    1.73   0
  -5 -19  -5   -0.57    1.33   0
  -5  17   0   16.85    1.53   0
  -5  22  -1    7.03    1.87   0
  -4 -18  -4    1.18    1.24   0
  -4 -13  -2    1.49    0.96   0
  -4  17   0   12.61    1.56   0
  -4  22  -1    1.46    1.87   0
  -4  26  -2   -0.33    1.81   0
  -3 -21  -6    0.40    1.55   0
  -3 -18  -4    3.38    1.33   0
  -3 -16  -3   53.19    1.59   0
  -3 -13  -2   26.85    1.26   0
  -3  16   0   -0.82    0.96   0
  -3  22  -1   -0.96    1.69   0
  -3  26  -2   -0.06    1.84   0
  -2 -18  -4    0.56    1.25   0
  -2 -13  -2   23.03    1.09   0
  -2  -9  -1  337.86    1.89   0
  -2  16   0   16.12    1.47   0
  -2  22  -1   -3.77    1.41   0
  -1 -21  -6    0.88    1.84   0
  -1 -18  -4   15.09    1.53   0
  -1  21  -1    1.38    1.50   0
  -1  25  -2    1.12    1.66   0
   0 -21  -6    0.99    1.70   0
   0 -12  -2    8.11    1.17   0
   0  13   0   -1.48    1.01   0
   0  25  -2   -0.95    1.69   0
   1 -19  -5    3.90    1.45   0
   1 -17  -4    9.63    1.50   0
   1   4   0  392.54    1.19   0
   1   8   0  101.06    1.15   0
   1   9   0  238.47    1.62   0
   1  19  -1   36.67    1.57   0
   1  24  -2    1.23    1.54   0
   2 -14  -3   15.52    1.14   0
   2  -5  -1   67.03    1.00   0
   2  23  -2   -0.11    1.31   0
   3 -21  -7    1.23    1.79   0
   3 -20  -6    0.42    1.67   0
   3 -18  -5   23.13    2.00   0
   3 -13  -3    8.38    1.07   0
   3  -9  -2   34.08    1.12   0
   4 -19  -6    4.19    1.92   0
   4 -17  -5   51.92    2.30   0
   4  20  -2   12.41    1.35   0
   5 -20  -7    0.41    1.92   0
   5 -18  -6    2.52    1.94   0
   5 -16  -5   15.22    1.89   0
   5 -10  -3   52.32    1.75   0
   6 -19  -7    0.41    1.97   0
   6 -17  -6    2.59    2.08   0
   6 -15  -5    0.14    1.71   0
   6 -12  -4    3.99    1.54   0
   6  -1  -2   40.10    0.95   0
   6  14  -2    0.77    0.48   0
   7  -5  -3    0.47    1.11   0
   7  23  -4    3.18    1.14   0
   8 -14  -6   -2.35    1.58   0
   8  -1  -3   99.70    1.48   0
   9 -15  -7    0.39    1.79   0
   9  -4  -4    0.34    1.26   0
  10 -13  -7    4.59    1.91   0
  10 -10  -6    2.78    1.60   0
  10   2  -4   30.80    0.98   0
  10  19  -5   -0.17    0.60   0
  11 -13  -8    2.61    2.01   0
  11  -7  -6    1.69    1.44   0
  11  -1  -5    5.36    1.25   0
  12 -10  -8    7.34    1.95   0
  12  -7  -7    0.34    1.62   0
  12  -3  -6    1.30    1.36   0
  13  -3  -7    9.85    1.60   0
 -12  11  -1    5.94    1.50   0
 -12  12  -1    0.65    1.56   0
 -11  16  -1    2.45    1.68   0
 -10 -11  -3   -0.28    0.33   0
 -10   4   0    1.34    1.01   0
 -10   5   0    2.52    0.99   0
 -10   6   0  107.85    1.99   0
 -10   7   0    6.99    1.20   0
 -10   8   0   -1.16    1.19   0
 -10   9   0   -0.85    1.22   0
 -10  10   0   -2.96    1.25   0
 -10  18  -1    1.41    1.86   0
  -9   0   0    1.20    0.58   0
  -9  13   0    0.76    1.52   0
  -9  14   0    3.81    1.65   0
  -9  20  -1   -1.63    1.81   0
  -8  15   0   -2.38    1.54   0
  -8  21  -1   -3.66    2.10   0
  -7  -8  -1   76.00    0.53   0
  -7  16   0   -1.39    1.46   0
  -7  22  -1    7.02    1.97   0
  -6  17   0   -0.84    1.57   0
  -5  -9  -1    2.74    0.43   0
  -5  18   0   77.52    2.31   0
  -5  23  -1    2.34    1.85   0
  -4  18   0   -0.31    1.46   0
  -4  23  -1   -3.26    1.74   0
  -3  17   0   15.61    1.53   0
  -3  23  -1    1.71    1.68   0
  -2  26  -2   -1.01    1.67   0
  -1  15   0    8.43    0.91   0
  -1  22  -1   -0.18    1.50   0
  -1  26  -2    4.75    1.90   0
   0 -19  -5   -2.09    1.46   0
   0 -15  -3   23.28    1.37   0
   0  14   0  103.72    1.66   0
   0  21  -1    2.90    1.43   0
   1 -11  -2    1.20    1.12   0
   1  10   0    0.54    0.78   0
   1  20  -1    2.24    1.29   0
   2 -21  -7   -1.03    2.08   0
   2 -20  -6   -0.09    1.83   0
   2 -16  -4    6.31    1.53   0
   2 -10  -2   67.59    1.36   0
   2  18  -1    2.62    1.19   0
   2  27  -3   -0.58    1.62   0
   3  16  -1   -1.04    0.97   0
   3  22  -2    3.44    1.19   0
   3  26  -3   -2.30    1.50   0
   4 -20  -7    0.60    2.10   0
   4 -11  -3    7.59    1.45   0
   4  12  -1    7.34    0.55   0
   5  18  -2   28.49    1.24   0
   5  23  -3   -0.44    1.17   0
   6  21  -3    1.60    1.08   0
   6  25  -4    0.60    1.27   0
   7 -17  -7    0.53    1.96   0
   8 -16  -7   -0.68    1.90   0
   8 -11  -5    1.12    1.54   0
   8  -7  -4  105.76    2.01   0
   9 -16  -8    6.41    2.34   0
   9 -14  -7   -1.46    1.89   0
   9 -12  -6    7.51    1.62   0
  10 -12  -7    2.64    1.91   0
  10   3  -4   19.05    0.91   0
  11  -6  -6    2.15    1.50   0
  13  -6  -8    0.63    1.75   0
  13  -2  -7    4.57    1.42   0
 -12  -5  -2   -0.40    0.31   0
 -12  13  -1   -3.46    1.55   0
 -12  14  -1    3.21    1.63   0
 -11  17  -1    3.05    1.79   0
 -10 -13  -4    0.43    0.40   0
 -10  -5  -1    3.82    0.35   0
 -10   2   0   21.26    1.00   0
 -10   3   0   50.44    1.23   0
 -10  11   0    1.95    1.41   0
 -10  12   0   -0.65    1.36   0
 -10  19  -1    1.51    1.81   0
  -9  15   0   -0.16    1.50   0
  -9  21  -1   -1.46    1.73   0
  -8  16   0    9.38    1.61   0
  -8  22  -1   -2.03    1.93   0
  -7 -16  -4   18.12    1.07   0
  -7  17   0   27.57    1.66   0
  -7  18   0    1.89    1.47   0
  -7  23  -1    4.08    1.82   0
  -6 -18  -5    0.62    1.18   0
  -6  18   0    0.74    1.57   0
  -6  23  -1   -4.02    1.92   0
  -5 -17  -4   -1.76    1.16   0
  -5 -15  -3    8.47    1.12   0
  -4 -20  -6    3.34    1.52   0
  -4 -19  -5    2.02    1.38   0
  -3 -19  -5    4.02    1.48   0
  -3  -9  -1   20.81    0.64   0
  -3  18   0   20.05    1.63   0
  -2 -19  -5   -2.10    1.55   0
  -2  17   0   19.11    1.16   0
  -2  23  -1    1.87    1.59   0
  -2  27  -2    6.31    1.92   0
  -1 -19  -5    0.06    1.54   0
  -1 -15  -3    3.59    1.29   0
  -1 -12  -2    1.57    1.05   0
  -1  -8  -1   86.07    1.15   0
  -1  16   0   -1.61    1.23   0
   0 -17  -4   -0.68    1.45   0
   0  26  -2    1.74    1.63   0
   1 -21  -7    0.92    1.70   0
   1 -20  -6    2.93    1.80   0
   1 -14  -3    0.56    1.30   0
   1  -6  -1   36.11    1.08   0
   1  11   0    8.02    0.83   0
   1  25  -2    5.38    1.60   0
   2 -18  -5    2.21    1.52   0
   2 -13  -3    4.94    1.36   0
   2  19  -1   15.81    1.36   0
   2  24  -2   -2.78    1.31   0
   3 -17  -5   19.09    1.90   0
   3 -12  -3    0.30    1.32   0
   3  -8  -2    0.77    1.07   0
   3  -2  -1  155.71    1.18   0
   4 -18  -6    4.13    1.84   0
   4 -14  -4   -1.20    1.32   0
   4   2  -1  336.77    0.98   0
   4  13  -1   11.94    0.76   0
   4  21  -2   -0.08    1.39   0
   4  25  -3    2.43    1.40   0
   5 -19  -7    1.77    1.90   0
   5 -17  -6   -0.47    1.75   0
   5 -15  -5    4.41    1.59   0
   5  -4  -2  102.22    1.37   0
   6 -18  -7    2.02    1.91   0
   6 -16  -6    4.97    1.94   0
   6 -14  -5   18.53    1.83   0
   6   0  -2  331.38    1.72   0
   6  15  -2   38.25    0.87   0
   7 -18  -8    0.98    2.42   0
   7 -15  -6    2.20    1.69   0
   7  -9  -4    0.76    1.32   0
   7  -4  -3   39.91    1.24   0
   8 -17  -8    5.88    2.45   0
   8 -13  -6   -1.36    1.63   0
   8   0  -3   -1.55    0.68   0
   8  15  -3    9.07    0.53   0
   9 -11  -6    2.83    1.60   0
   9  -8  -5   30.03    1.77   0
   9  -3  -4   23.61    1.27   0
   9  18  -4    0.47    0.56   0
  10  -9  -6    1.86    1.52   0
  10  -5  -5   12.62    1.41   0
  10   4  -4   17.99    0.85   0
  10  10  -4    9.46    0.40   0
  11  -9  -7    3.88    1.81   0
  11   0  -5   -0.87    1.05   0
  12  -9  -8    5.32    1.99   0
  12  -6  -7    1.82    1.55   0
  12  -1  -6    1.72    1.20   0
  13  -1  -7    1.12    1.49   0
 -13   5  -1    5.31    1.06   0
 -13   6  -1    0.29    1.05   0
 -13   7  -1    3.45    1.27   0
 -13   8  -1    0.77    1.26   0
 -13   9  -1   -1.05    1.25   0
 -13  10  -1    3.26    1.42   0
 -12   0  -1    0.21    0.65   0
 -12  15  -1   -3.85    1.66   0
 -11   7   0    6.39    1.32   0
 -11   8   0   -0.56    1.25   0
 -11   9   0    6.29    1.43   0
 -11  18  -1   -0.82    1.74   0
 -10  13   0   -1.39    1.45   0
 -10  14   0   -0.44    1.48   0
 -10  20  -1   -0.31    1.84   0
  -9 -14  -4    3.23    0.54   0
  -9  -1   0   28.89    0.77   0
  -9  16   0    2.51    1.69   0
  -9  22  -1    4.58    1.90   0
  -8 -13  -3   -0.79    0.54   0
  -8  17   0    3.37    1.20   0
  -8  18   0    3.70    1.58   0
  -8  23  -1    2.35    1.92   0
  -7  19   0   -0.02    1.53   0
  -6  -4   0    0.68    0.22   0
  -6  19   0    2.98    1.64   0
  -6  24  -1   -2.56    1.86   0
  -5  19   0    2.23    1.16   0
  -5  24  -1   -2.33    1.70   0
  -4 -17  -4    6.76    1.29   0
  -4 -15  -3   14.05    1.05   0
  -4  19   0    0.06    1.48   0
  -4  24  -1    7.52    1.71   0
  -3 -17  -4   14.25    1.46   0
  -3 -15  -3   -1.87    1.07   0
  -3  19   0    1.00    1.47   0
  -3  24  -1    0.75    1.81   0
  -2 -20  -6    0.29    1.81   0
  -2 -17  -4    2.81    1.35   0
  -2 -15  -3   61.41    1.64   0
  -2 -12  -2  129.77    1.70   0
  -2  18   0   41.18    1.74   0
  -2  24  -1    2.37    1.69   0
  -1 -20  -6   -1.60    1.67   0
  -1 -17  -4   50.38    1.83   0
  -1  17   0   16.57    1.38   0
  -1  23  -1    0.46    1.49   0
  -1  27  -2    2.26    1.76   0
   0 -21  -7    5.91    2.09   0
   0 -20  -6   14.33    1.99   0
   0 -14  -3   -1.48    1.16   0
   0 -11  -2    7.70    1.05   0
   0  -7  -1   31.81    1.01   0
   0  15   0   -1.07    1.02   0
   0  22  -1   -0.40    1.30   0
   1 -16  -4    3.48    1.46   0
   1   3   0  127.36    0.64   0
   1  12   0    7.19    0.94   0
   1  21  -1   13.99    1.44   0
   2  -4  -1  122.33    1.28   0
   3  17  -1    1.28    1.00   0
   3  23  -2   -0.65    1.32   0
   4 -16  -5   11.35    1.72   0
   5 -12  -4   32.45    1.78   0
   5  19  -2   -1.46    1.11   0
   5  24  -3    0.45    1.27   0
   6  22  -3   -0.25    1.18   0
   7 -16  -7    3.56    2.04   0
   7  24  -4    1.46    1.23   0
   8 -10  -5    2.60    1.55   0
   8   1  -3   97.14    1.21   0
   9 -15  -8   -4.20    2.06   0
   9 -13  -7   -1.51    1.84   0
  10  -4  -5   -1.02    1.23   0
  10   5  -4   21.06    0.81   0
  10  20  -5   -0.46    0.65   0
  11 -11  -8    5.26    1.99   0
  11   1  -5    5.12    1.04   0
  12  -8  -8    3.21    1.61   0
  12   0  -6    7.30    1.35   0
  13  -5  -8    0.24    1.72   0
  13   0  -7    1.25    1.43   0
 -13   4  -1    1.82    0.94   0
 -13  11  -1   -1.78    1.42   0
 -13  12  -1   -0.09    1.52   0
 -12  -1  -1    1.10    0.59   0
 -11   4   0   10.22    1.23   0
 -11   5   0    0.38    0.97   0
 -11   6   0   20.54    1.31   0
 -11  10   0   -0.71    1.33   0
 -11  11   0    5.92    1.51   0
 -11  12   0    8.73    1.51   0
 -10   1   0   30.46    0.93   0
 -10  15   0    0.80    1.65   0
  -9 -12  -3    0.39    0.43   0
  -9  17   0   -0.66    1.69   0
  -8  19   0   -1.82    1.75   0
  -7 -17  -5    2.21    0.92   0
  -7  20   0    2.19    1.75   0
  -7  24  -1    3.29    1.81   0
  -6 -16  -4   -1.34    1.06   0
  -6   8   1   51.22    1.41   0
  -6   9   1    3.72    1.15   0
  -6  20   0   -0.51    1.73   0
  -6  25  -1   -2.39    2.14   0
  -5   7   1   15.16    1.16   0
  -5  20   0    2.41    1.56   0
  -5  25  -1    1.49    2.07   0
  -4  20   0    6.31    1.61   0
  -4  25  -1    3.13    1.78   0
  -3 -12  -2   43.06    1.25   0
  -3  20   0    0.21    1.49   0
  -3  25  -1    2.74    1.75   0
  -2  19   0   52.14    1.82   0
  -1  18   0   27.96    1.52   0
  -1  24  -1    0.05    1.53   0
   0 -18  -5   22.80    1.76   0
   0 -16  -4    3.26    1.56   0
   0  16   0    4.43    1.20   0
   0  23  -1    0.79    1.46   0
   0  27  -2    0.87    1.69   0
   1 -19  -6    0.79    1.76   0
   1 -10  -2   -1.44    1.13   0
   1  13   0    5.89    0.95   0
   1  22  -1    0.72    1.44   0
   1  26  -2   -0.02    1.58   0
   2 -15  -4   21.28    1.59   0
   2  -9  -2   23.94    1.02   0
   2  20  -1   49.05    1.62   0
   2  25  -2   -0.70    1.41   0
   3 -18  -6   -1.90    1.91   0
   3 -14  -4    4.80    1.44   0
   3  18  -1   22.01    1.36   0
   3  24  -2    1.00    1.55   0
   4 -13  -4   12.11    1.55   0
   4 -10  -3    5.38    1.35   0
   4  14  -1    9.88    0.70   0
   4  22  -2   -1.31    1.35   0
   4  26  -3   -0.44    1.32   0
   5 -19  -8    1.59    2.32   0
   6 -17  -7    5.32    2.00   0
   6 -15  -6   17.61    2.04   0
   6 -13  -5  151.19    2.80   0
   6 -10  -4   25.38    1.59   0
   6  -6  -3    3.28    1.18   0
   8 -16  -8    0.22    1.96   0
   8 -14  -7    2.70    1.79   0
   8 -12  -6    2.93    1.60   0
   8  22  -4    1.35    0.93   0
   9 -14  -8    1.17    1.93   0
   9 -10  -6    4.06    1.62   0
   9  -7  -5   -1.25    1.41   0
   9  -2  -4  103.35    1.69   0
  10   6  -4    9.43    0.66   0
  10   7  -4   -0.35    0.54   0
  10   8  -4    0.82    0.51   0
  10   9  -4    1.14    0.43   0
  11  -8  -7    2.96    1.77   0
  11   2  -5    6.24    1.06   0
  12  -4  -7    0.82    1.60   0
  12   1  -6    2.03    1.25   0
  13  -4  -8   -1.47    1.57   0
  13   1  -7    2.04    1.36   0
 -13  -3  -2   -0.25    0.41   0
 -13   3  -1    0.74    0.73   0
 -11  13   0    1.91    1.51   0
 -11  14   0    0.28    1.58   0
 -10   0   0   20.44    0.82   0
 -10  16   0   -1.46    1.58   0
 -10  17   0   -1.51    1.73   0
  -9  18   0    0.54    1.55   0
  -9  19   0   -1.75    1.63   0
  -7 -11  -2   59.45    0.86   0
  -7   7   1   30.23    1.32   0
  -7   8   1    1.12    1.17   0
  -7   9   1   28.23    1.42   0
  -7  10   1    8.31    1.31   0
  -7  11   1    0.44    1.22   0
  -7  21   0   -1.04    1.71   0
  -6 -14  -3   -0.51    0.77   0
  -6   6   1   98.79    1.51   0
  -6   7   1    6.67    1.07   0
  -6  10   1    8.71    1.32   0
  -6  12   1   30.63    1.54   0
  -6  21   0    2.20    1.94   0
  -5   5   1  264.33    1.93   0
  -5   6   1   41.56    1.24   0
  -5  10   1  209.82    2.10   0
  -5  11   1    2.14    1.29   0
  -5  12   1   24.24    1.53   0
  -5  21   0   16.97    2.03   0
  -5  26  -1    2.29    2.00   0
  -4 -19  -6   -2.32    1.51   0
  -4 -18  -5    4.14    1.43   0
  -4 -12  -2    5.08    0.67   0
  -4   7   1   54.23    1.28   0
  -4   8   1  271.49    2.19   0
  -4   9   1   31.67    1.34   0
  -4  10   1   93.03    1.77   0
  -4  11   1   12.68    1.38   0
  -4  21   0    3.41    1.61   0
  -4  26  -1   -1.52    1.95   0
  -3 -18  -5    7.71    1.67   0
  -3  21   0   13.76    1.78   0
  -2 -18  -5   -1.15    1.36   0
  -2  -8  -1    4.71    0.64   0
  -2  20   0    0.50    1.43   0
  -2  25  -1    5.19    1.70   0
  -1 -18  -5    2.45    1.47   0
  -1 -14  -3    5.04    1.22   0
  -1  19   0    3.59    1.46   0
   0 -20  -7    1.99    1.90   0
   0 -19  -6   21.49    2.04   0
   0  17   0    2.70    1.20   0
   1 -20  -7   -2.35    1.89   0
   1 -13  -3  218.98    2.34   0
   1  14   0    4.53    1.07   0
   1  27  -2    1.99    1.75   0
   2 -12  -3   36.45    1.55   0
   2  21  -1    2.91    1.31   0
   3 -19  -7    0.55    2.07   0
   3 -16  -5    0.98    1.60   0
   3 -11  -3   49.48    1.60   0
   3  -7  -2   20.07    1.16   0
   4 -17  -6    4.20    1.84   0
   4 -15  -5    5.31    1.72   0
   4  15  -1    4.33    0.94   0
   5  -8  -3  110.04    1.68   0
   5  20  -2   10.51    1.22   0
   5  25  -3    1.50    1.43   0
   6   1  -2   40.59    0.80   0
   6  23  -3   -0.81    1.32   0
   7 -15  -7   -2.50    1.94   0
   7 -11  -5   10.47    1.52   0
   7  20  -3    0.88    0.88   0
   8   2  -3   10.24    0.71   0
   8  16  -3    0.84    0.54   0
   9 -12  -7    2.94    1.91   0
   9  19  -4    4.96    0.71   0
  10 -12  -8    0.92    1.98   0
  10 -10  -7    8.67    1.83   0
  10  -7  -6    7.79    1.48   0
  10  -3  -5   -0.28    1.18   0
  12  -7  -8   -1.82    1.71   0
  13  -3  -8   -1.12    1.50   0
  13   2  -7    5.70    1.32   0
 -12   7   0    2.82    1.28   0
 -12   8   0   -2.22    1.37   0
 -12   9   0    0.30    1.43   0
 -12  10   0   -0.85    1.45   0
 -12  11   0   -0.28    1.41   0
 -11   2   0    6.99    0.89   0
 -11  15   0    4.26    1.74   0
 -11  16   0    4.93    1.62   0
 -10  18   0    3.13    1.83   0
  -9  -2   0   18.50    0.58   0
  -9  20   0   -0.22    1.81   0
  -8  -3   0    5.47    0.38   0
  -8   7   1    5.92    1.21   0
  -8   8   1    7.76    1.23   0
  -8   9   1  124.21    2.05   0
  -8  10   1   11.06    1.39   0
  -8  11   1   55.74    1.88   0
  -8  21   0    3.57    2.00   0
  -7 -15  -4    0.82    0.81   0
  -7   5   1    7.70    0.95   0
  -7   6   1   34.18    1.29   0
  -7  12   1    7.49    1.38   0
  -7  13   1   11.42    1.49   0
  -7  22   0    4.13    1.74   0
  -6 -17  -5    3.99    1.18   0
  -6   4   1  138.96    1.59   0
  -6   5   1  115.16    1.51   0
  -6  13   1    1.93    1.37   0
  -6  14   1    1.71    1.38   0
  -6  22   0    2.22    1.87   0
  -5 -16  -4    3.66    1.08   0
  -5 -14  -3    6.25    1.09   0
  -5   4   1   17.32    1.09   0
  -5  13   1   10.30    1.41   0
  -5  14   1    8.18    1.47   0
  -5  22   0   -0.16    1.82   0
  -4 -16  -4   17.64    1.48   0
  -4   5   1  376.26    2.11   0
  -4  12   1    9.42    1.39   0
  -4  13   1    8.72    1.40   0
  -4  22   0    0.44    1.78   0
  -3 -19  -6    4.69    1.57   0
  -3   8   1   36.83    1.23   0
  -3   9   1  125.57    1.77   0
  -3  10   1  109.64    1.71   0
  -3  26  -1   -0.07    1.70   0
  -2 -19  -6    0.48    1.55   0
  -2 -16  -4    1.53    1.45   0
  -2 -14  -3   16.23    1.29   0
  -2  21   0   17.56    1.72   0
  -2  26  -1    1.77    1.81   0
  -1 -19  -6    2.27    1.66   0
  -1 -16  -4    1.58    1.28   0
  -1 -11  -2    0.74    0.94   0
  -1  20   0    8.07    1.42   0
  -1  25  -1    0.88    1.66   0
   0  18   0   16.08    1.39   0
   0  24  -1    5.34    1.47   0
   1 -15  -4    9.58    1.52   0
   1  -5  -1   99.20    1.24   0
   1  15   0    7.22    1.11   0
   1  23  -1    6.89    1.45   0
   2  26  -2   -1.86    1.54   0
   3  19  -1   11.92    1.16   0
   3  25  -2    2.98    1.50   0
   4 -19  -8    0.46    2.23   0
   4 -18  -7   -0.05    1.76   0
   4 -12  -4   27.04    1.61   0
   4  -9  -3   73.43    1.78   0
   4  16  -1    5.79    0.99   0
   4  23  -2    3.35    1.30   0
   5 -18  -8    1.91    2.12   0
   5 -17  -7    4.33    2.04   0
   6 -17  -8   -0.21    1.97   0
   6  17  -2    0.23    0.75   0
   7 -13  -6    0.24    1.23   0
   7  -7  -4    6.69    1.21   0
   8 -13  -7    1.08    1.88   0
   8 -11  -6    2.26    1.62   0
   9 -13  -8    5.93    2.04   0
   9  -9  -6   18.32    1.79   0
  10 -11  -8    3.25    1.73   0
  10  -2  -5   31.18    1.60   0
  11  -9  -8    3.92    1.75   0
  12   3  -6    2.29    1.13   0
  13  -2  -8    0.14    1.67   0
 -14   6  -1   -0.65    1.03   0
 -12  -2  -1   -0.04    0.47   0
 -12   5   0    0.50    1.07   0
 -12   6   0    1.82    1.09   0
 -12  12   0   -3.06    1.47   0
 -12  13   0    1.94    1.53   0
 -12  14   0    5.04    1.69   0
 -11  -4  -1    0.31    0.38   0
 -11  17   0   -0.35    1.71   0
 -10  19   0    0.75    1.81   0
  -9   9   1   20.24    1.54   0
  -9  10   1   65.13    1.99   0
  -9  21   0    7.62    2.13   0
  -8   5   1    2.25    1.12   0
  -8   6   1    9.77    1.10   0
  -8  12   1   52.26    1.85   0
  -8  13   1    0.02    1.40   0
  -8  14   1   18.00    1.55   0
  -8  22   0    2.16    2.04   0
  -7   4   1   94.07    1.38   0
  -6  15   1   29.88    1.71   0
  -6  16   1    0.85    1.40   0
  -6  23   0    2.93    1.83   0
  -5 -17  -5    0.80    1.33   0
  -5  15   1    2.12    1.41   0
  -5  23   0    1.46    1.80   0
  -4 -14  -3   18.50    1.11   0
  -4  14   1   11.84    1.42   0
  -4  15   1    3.31    1.41   0
  -4  23   0    3.42    1.72   0
  -4  27  -1    2.43    1.84   0
  -3 -16  -4    7.42    1.21   0
  -3 -14  -3   79.59    1.60   0
  -3   6   1   13.69    1.06   0
  -3   7   1   53.32    1.05   0
  -3  13   1   32.43    1.54   0
  -3  22   0   -1.72    1.42   0
  -3  27  -1    0.97    1.83   0
  -2 -11  -2   52.13    1.34   0
  -2  22   0    7.19    1.48   0
  -1  -7  -1    5.80    0.75   0
  -1  26  -1    4.80    1.78   0
   0 -17  -5    6.90    1.59   0
   0 -15  -4   -1.75    1.26   0
   0 -13  -3   19.23    1.35   0
   0 -10  -2   31.04    1.16   0
   0  -6  -1   23.98    0.92   0
   0  19   0    0.09    1.40   0
   0  25  -1    4.36    1.65   0
   1 -19  -7   14.41    2.18   0
   1 -18  -6   -0.80    1.69   0
   1  -9  -2    2.95    1.00   0
   1  16   0    0.22    1.08   0
   1  24  -1    0.59    1.55   0
   1  28  -2    7.62    1.85   0
   2 -14  -4   10.42    1.41   0
   2  -8  -2  192.19    1.95   0
   2   8   0  121.08    1.12   0
   2   9   0   11.26    0.68   0
   2  10   0   31.53    0.81   0
   2  11   0    1.34    0.69   0
   2  22  -1   -1.48    1.20   0
   2  27  -2    2.29    1.86   0
   3 -19  -8    0.74    2.15   0
   3 -18  -7    1.32    1.93   0
   3 -10  -3   26.77    1.42   0
   4 -16  -6   29.82    2.07   0
   4 -14  -5   61.33    2.23   0
   5  -7  -3   62.86    1.61   0
   5  -2  -2   83.28    1.14   0
   5  21  -2    1.48    1.02   0
   5  26  -3    1.05    1.40   0
   6  -5  -3    1.52    1.05   0
   7 -10  -5   10.89    1.58   0
   7  -2  -3   78.28    1.32   0
   7  21  -3   -0.16    0.95   0
   8 -14  -8    4.46    2.11   0
   8  -4  -4   77.58    1.62   0
   8   3  -3   23.83    0.77   0
   8  23  -4    1.13    0.95   0
   9 -11  -7    1.03    1.64   0
   9   0  -4    3.57    1.09   0
  10  -6  -6   60.05    2.00   0
  11  -6  -7    0.11    1.50   0
  11   5  -5    0.60    0.88   0
  12   4  -6    0.45    1.01   0
  13  -1  -8    2.18    1.60   0
  13   4  -7    2.94    1.15   0
 -14   5  -1    1.36    0.97   0
 -12  15   0    1.92    1.55   0
 -12  16   0   -0.49    1.53   0
 -11  18   0    2.60    1.62   0
 -11  19   0   -2.74    1.53   0
 -10  -1   0   24.23    0.77   0
 -10  20   0    8.08    1.79   0
 -10  21   0    2.57    1.71   0
  -9   6   1    3.80    1.25   0
  -9   7   1   52.42    1.55   0
  -9   8   1   46.50    1.62   0
  -9  11   1    0.71    1.41   0
  -9  12   1    1.61    1.47   0
  -9  13   1    2.22    1.53   0
  -9  14   1    1.16    1.31   0
  -9  22   0    1.43    1.95   0
  -8 -10  -2   14.95    0.53   0
  -8   4   1   10.06    1.03   0
  -8  15   1   13.42    1.63   0
  -8  16   1    3.68    1.49   0
  -8  23   0   -1.13    2.00   0
  -7 -16  -5   -0.11    0.90   0
  -7   3   1   54.08    1.13   0
  -7  16   1   15.34    1.76   0
  -7  17   1    1.22    1.50   0
  -7  23   0    2.43    1.67   0
  -6 -15  -4   -0.76    0.98   0
  -6  -8  -1   14.01    0.43   0
  -6   3   1   13.11    0.79   0
  -6  17   1   -2.08    1.50   0
  -6  24   0    4.62    1.88   0
  -5 -18  -6    1.36    1.31   0
  -5   3   1    1.61    0.76   0
  -5  16   1    2.29    1.09   0
  -5  17   1    8.61    1.55   0
  -5  24   0    1.53    2.03   0
  -4 -17  -5    2.47    1.47   0
  -4   4   1   54.08    1.09   0
  -4  16   1    1.58    1.40   0
  -4  24   0    1.33    1.57   0
  -3 -17  -5   12.17    1.73   0
  -3  -8  -1   31.65    0.66   0
  -3   5   1  222.09    1.68   0
  -3  14   1  333.97    2.94   0
  -3  15   1   71.83    1.86   0
  -3  23   0    3.91    1.74   0
  -2   9   1  290.04    2.12   0
  -2  10   1  188.52    1.87   0
  -2  11   1    3.32    1.05   0
  -2  12   1   78.79    1.59   0
  -2  27  -1    2.29    1.65   0
  -1 -19  -7   -4.03    1.85   0
  -1 -17  -5    8.12    1.65   0
  -1 -13  -3   78.18    1.67   0
  -1  21   0    2.79    1.39   0
   0 -19  -7    2.89    1.88   0
   0 -18  -6   23.41    2.05   0
   0  20   0    1.30    1.35   0
   1 -12  -3    2.82    1.15   0
   1  17   0   11.52    1.28   0
   2 -17  -6    5.56    1.75   0
   2 -11  -3   11.12    1.34   0
   2   7   0   25.24    0.74   0
   2  12   0    0.59    0.78   0
   2  13   0   99.28    1.40   0
   2  23  -1   -0.07    1.37   0
   3  26  -2    1.71    1.43   0
   4 -17  -7    5.87    2.02   0
   4  17  -1   11.30    0.96   0
   4  24  -2    3.78    1.40   0
   5 -16  -7   -0.98    1.99   0
   5 -10  -4    9.02    1.48   0
   6 -16  -8    0.75    1.86   0
   6 -11  -5    2.44    1.49   0
   6   2  -2  151.35    1.03   0
   6  18  -2    2.13    0.80   0
   7 -15  -8   -1.06    2.06   0
   7 -12  -6   -0.61    1.56   0
   7  -6  -4    7.07    1.15   0
   8 -12  -7    1.52    1.83   0
   8  17  -3    3.09    0.53   0
   9 -12  -8    1.11    1.90   0
   9 -10  -7    3.13    1.81   0
   9  -8  -6   -0.00    1.50   0
  10  -8  -7   -0.93    1.60   0
  10  -1  -5   59.88    1.53   0
  11  -8  -8    1.13    1.51   0
  11  -5  -7    0.79    1.55   0
  11   6  -5    0.58    0.79   0
  12  -5  -8   -0.51    1.65   0
  12   5  -6    8.95    1.07   0
  13   5  -7    9.54    1.16   0
 -14   4  -1    0.39    0.85   0
 -13  -4  -2    0.44    0.31   0
 -13   0  -1    0.41    0.57   0
 -13   8   0    0.35    1.31   0
 -13   9   0    1.42    1.48   0
 -13  10   0    1.33    1.32   0
 -13  11   0   -0.73    1.41   0
 -13  12   0    4.06    1.67   0
 -13  13   0    2.45    1.70   0
 -12   3   0    1.17    0.91   0
 -12  17   0   -0.24    1.68   0
 -10 -12  -4    8.46    0.54   0
 -10   8   1   32.75    1.63   0
 -10   9   1   11.13    1.38   0
 -10  10   1   15.68    1.44   0
 -10  11   1    0.63    1.34   0
 -10  12   1    2.69    1.46   0
 -10  13   1    1.23    1.54   0
  -9 -13  -4    2.11    0.61   0
  -9   5   1   19.73    1.14   0
  -9  15   1    2.76    1.57   0
  -9  16   1   -0.69    1.47   0
  -8 -15  -5   -0.42    0.71   0
  -8  17   1    0.73    1.67   0
  -8  24   0   -0.45    2.17   0
  -7  -4   0    7.07    0.27   0
  -7  18   1   -0.00    1.62   0
  -7  24   0   -1.54    1.68   0
  -6  18   1   15.78    1.82   0
  -6  25   0   -1.23    1.83   0
  -5 -11  -2   20.62    0.70   0
  -5  18   1   -3.18    1.51   0
  -5  25   0    6.19    2.02   0
  -4   3   1  173.98    1.39   0
  -4  17   1    9.43    1.52   0
  -4  18   1   37.12    1.77   0
  -3 -18  -6    0.43    1.44   0
  -3 -11  -2   17.21    0.88   0
  -3  16   1   -0.43    1.33   0
  -3  24   0   -0.81    1.71   0
  -2 -18  -6    2.13    1.61   0
  -2   7   1  717.99    2.81   0
  -2   8   1  139.71    1.43   0
  -2  23   0   -0.46    1.59   0
  -1 -18  -6   -1.32    1.56   0
  -1 -15  -4   -0.97    1.29   0
  -1  22   0    9.77    1.59   0
  -1  27  -1    3.80    1.74   0
   0  21   0    1.27    1.27   0
   0  26  -1   -1.17    1.53   0
   1 -17  -6    1.01    1.79   0
   1 -14  -4   -0.06    1.29   0
   1  18   0   28.83    1.45   0
   1  25  -1    0.19    1.49   0
   2 -18  -7   14.01    2.10   0
   2 -15  -5   10.97    1.64   0
   2 -13  -4   21.30    1.49   0
   2  14   0    1.76    0.88   0
   3 -18  -8   -0.86    1.86   0
   3 -16  -6    8.68    1.75   0
   3  -6  -2   13.96    0.83   0
   3  21  -1    0.46    1.16   0
   4 -15  -6    3.09    1.75   0
   4  -8  -3  265.78    2.49   0
   4   3  -1  168.54    0.56   0
   4  18  -1   31.63    1.30   0
   5 -14  -6   24.90    1.96   0
   5  22  -2    1.08    1.09   0
   6 -13  -6    6.16    1.64   0
   6  19  -2    2.09    0.87   0
   6  25  -3   -1.50    1.28   0
   7  -1  -3   11.08    0.82   0
   7  22  -3    1.26    1.02   0
   8 -13  -8    0.87    2.00   0
   8  -3  -4    1.95    1.11   0
   8   4  -3   40.75    0.78   0
   9 -13  -9    1.15    1.99   0
   9   1  -4   27.25    1.15   0
  10 -11  -9   -1.29    2.00   0
  11  -7  -8   -2.48    1.63   0
  11  -1  -6    2.46    1.27   0
  11   7  -5    9.04    0.77   0
  11  13  -5    0.58    0.36   0
  12  -4  -8   -0.10    1.60   0
  12  14  -6    1.29    0.50   0
  13   0  -8    0.07    1.34   0
  13   8  -7    5.91    1.05   0
 -14   3  -1   -0.06    0.69   0
 -13   6   0    2.21    1.14   0
 -13   7   0    0.56    1.09   0
 -13  14   0    3.03    1.70   0
 -11   0   0    7.22    0.73   0
 -10   6   1   -0.98    1.19   0
 -10   7   1   39.42    1.50   0
 -10  14   1    1.50    1.51   0
 -10  15   1    1.59    1.56   0
  -9   4   1   24.64    1.21   0
  -9  17   1    4.58    1.75   0
  -8 -12  -3   10.29    0.64   0
  -8   3   1    4.31    0.76   0
  -8  18   1    3.16    1.74   0
  -8  19   1    0.55    1.74   0
  -7   2   1    5.06    0.73   0
  -7  19   1    5.01    1.91   0
  -7  25   0   -0.01    1.79   0
  -6 -17  -6    1.23    1.18   0
  -6 -16  -5    4.25    1.06   0
  -6 -13  -3   14.15    0.79   0
  -6   2   1    0.25    0.58   0
  -6  19   1   26.14    1.87   0
  -6  20   1    9.98    1.79   0
  -6  26   0    3.92    1.89   0
  -5 -15  -4   26.06    1.31   0
  -5  -8  -1   26.09    0.54   0
  -5   2   1   62.05    1.05   0
  -5  19   1    7.44    1.60   0
  -5  26   0   -1.60    1.76   0
  -4 -15  -4    2.71    1.25   0
  -4  19   1   85.39    2.37   0
  -4  25   0    0.05    1.62   0
  -3 -15  -4   -1.08    1.11   0
  -3   4   1  125.87    1.32   0
  -3  17   1    0.02    1.27   0
  -3  18   1   21.46    1.61   0
  -3  25   0    1.70    1.84   0
  -2 -15  -4   -0.16    1.32   0
  -2 -13  -3    4.27    1.17   0
  -2   6   1  756.18    2.73   0
  -2  15   1    8.22    1.36   0
  -2  16   1   51.90    1.68   0
  -2  24   0   -1.01    1.62   0
  -1 -10  -2   43.15    1.17   0
  -1  23   0    3.00    1.50   0
  -1  28  -1    3.29    1.78   0
   0 -12  -3    5.83    1.18   0
   0  27  -1    2.89    1.64   0
   1  19   0    7.58    1.26   0
   1  26  -1    3.38    1.60   0
   2  -7  -2    8.69    1.09   0
   2   6   0  168.43    1.00   0
   2  15   0    3.09    1.01   0
   2  16   0   20.83    1.35   0
   2  24  -1    3.53    1.37   0
   3 -17  -7   -1.70    1.71   0
   3 -14  -5   11.03    1.74   0
   3 -12  -4    0.18    1.02   0
   3  22  -1   -2.00    1.19   0
   3  27  -2    1.93    1.62   0
   4 -17  -8   -4.23    2.04   0
   4 -16  -7    1.08    1.96   0
   4 -13  -5    1.13    1.52   0
   4  19  -1   83.99    1.69   0
   4  25  -2    1.79    1.31   0
   5 -16  -8    0.42    2.04   0
   5 -15  -7    0.78    1.95   0
   5  -6  -3   64.21    1.49   0
   5  23  -2    5.80    1.34   0
   6 -15  -8   -1.80    1.95   0
   6 -14  -7    1.72    1.95   0
   7 -15  -9    1.21    2.27   0
   8 -14  -9   -0.87    2.08   0
   8  -9  -6    0.15    1.58   0
   9 -12  -9    1.19    1.94   0
   9 -11  -8    5.54    1.92   0
   9  -9  -7   -2.60    1.44   0
   9  -7  -6   16.84    1.65   0
  10  -9  -8   -2.23    1.86   0
  10   0  -5    3.08    1.02   0
  11  -8  -9    4.18    1.81   0
  11  -4  -7    4.27    1.38   0
  11   0  -6   -1.76    1.38   0
  11   8  -5    3.05    0.66   0
  12  -3  -8    2.74    1.71   0
  12   0  -7    1.41    1.32   0
  12   7  -6    1.78    0.95   0
  13   1  -8    0.62    1.33   0
  13   9  -7    4.93    0.99   0
  13  10  -7   -0.60    0.84   0
  13  11  -7    1.09    0.81   0
 -13  -1  -1    0.24    0.52   0
 -13   5   0    0.48    1.01   0
 -12   2   0   19.33    0.95   0
 -11  -9  -3    2.03    0.29   0
 -11   9   1    6.52    1.29   0
 -11  10   1    2.94    1.27   0
 -11  11   1   -0.79    1.34   0
 -11  12   1   -1.25    1.45   0
 -11  13   1    3.07    1.52   0
 -11  14   1   -0.59    1.46   0
 -10   5   1   -0.69    1.06   0
 -10  16   1    1.47    1.44   0
 -10  17   1   -1.00    1.76   0
  -9 -11  -3   12.99    0.58   0
  -9  -9  -2    0.23    0.32   0
  -9  18   1    0.80    1.62   0
  -9  19   1    3.41    1.76   0
  -7 -14  -4    2.56    0.87   0
  -7  20   1   -2.51    1.59   0
  -7  21   1   -0.03    1.65   0
  -6  21   1    7.45    2.00   0
  -5 -13  -3   46.06    1.18   0
  -5  20   1    7.67    1.61   0
  -5  21   1    4.49    1.59   0
  -4 -13  -3    5.45    0.95   0
  -4  20   1   20.85    1.75   0
  -4  26   0    0.08    1.87   0
  -3 -13  -3   43.38    1.38   0
  -3  19   1    4.65    1.51   0
  -3  26   0   -1.25    1.66   0
  -2 -18  -7    0.38    1.83   0
  -2 -16  -5    2.92    1.42   0
  -2  -7  -1    1.25    0.71   0
  -2  17   1   76.14    1.86   0
  -2  25   0    4.91    1.83   0
  -1 -18  -7    4.02    1.70   0
  -1 -16  -5    1.60    1.51   0
  -1   9   1    1.15    0.96   0
  -1  10   1    7.85    0.99   0
  -1  11   1  202.36    1.95   0
  -1  12   1   13.84    1.14   0
  -1  13   1    2.47    1.18   0
  -1  24   0    1.83    1.61   0
   0 -18  -7   22.82    2.20   0
   0 -17  -6    0.09    1.43   0
   0 -14  -4   31.51    1.54   0
   0  -9  -2    0.57    1.03   0
   0  22   0   15.89    1.54   0
   0  28  -1    1.47    1.84   0
   1 -15  -5    2.89    1.51   0
   1 -11  -3    3.39    1.23   0
   1  -8  -2   25.73    1.13   0
   1  -4  -1   46.37    1.01   0
   1  20   0    8.62    1.29   0
   2 -18  -8    3.17    1.83   0
   2 -17  -7    6.72    2.02   0
   2 -16  -6   17.01    1.81   0
   2 -10  -3   13.63    1.38   0
   2  17   0   20.80    1.26   0
   2  25  -1    3.92    1.58   0
   3  -9  -3   34.35    1.22   0
   4  26  -2    1.39    1.30   0
   5 -13  -6    2.88    1.64   0
   5  10  -1  206.18    1.03   0
   5  11  -1   -0.01    0.42   0
   5  12  -1   27.84    0.64   0
   5  13  -1   10.05    0.64   0
   6 -12  -6   12.86    1.82   0
   6 -10  -5   30.43    1.64   0
   6  -7  -4    0.69    1.29   0
   6  20  -2    3.77    0.99   0
   6  26  -3   -0.45    1.32   0
   7 -12  -7    1.66    1.90   0
   7  -5  -4    6.61    1.23   0
   7  23  -3    1.39    0.95   0
   8 -13  -9    1.99    1.97   0
   9   2  -4  105.48    1.42   0
   9  21  -4   -0.35    0.67   0
  10 -10  -9    1.69    1.98   0
  10   1  -5   59.23    1.50   0
  11  -6  -8   -0.30    1.68   0
  12  -5  -9    2.16    1.88   0
  12   1  -7    5.53    1.44   0
  12   8  -6   12.77    0.93   0
  12   9  -6    3.12    0.78   0
  12  13  -6    0.77    0.59   0
  13   2  -8    1.47    1.46   0
 -14   9   0    1.12    1.34   0
 -14  10   0   -0.41    1.32   0
 -13   4   0    3.37    1.08   0
 -11   7   1    2.69    1.16   0
 -11   8   1   -0.88    1.18   0
 -11  15   1    0.78    1.68   0
 -11  16   1    4.07    1.79   0
 -11  17   1    0.62    1.86   0
 -10 -10  -3   38.87    0.66   0
 -10   4   1    7.72    1.02   0
 -10  18   1    1.44    1.60   0
 -10  19   1    4.85    1.91   0
  -9  -3   0    6.36    0.41   0
  -9   3   1    0.45    0.71   0
  -9  20   1    3.93    1.80   0
  -8   2   1   10.54    0.68   0
  -8  21   1   -1.40    1.88   0
  -7 -15  -5    1.33    0.96   0
  -7  22   1    1.70    1.93   0
  -6  22   1   -2.64    1.77   0
  -5  22   1    1.42    1.72   0
  -4 -16  -5    7.35    1.36   0
  -4   2   1  327.02    1.61   0
  -4  21   1    4.51    1.61   0
  -4  27   0   -3.86    1.90   0
  -3 -17  -6    5.86    1.51   0
  -3 -16  -5   15.73    1.53   0
  -3   3   1    1.35    0.84   0
  -3  20   1   -1.27    1.51   0
  -2 -17  -6    2.51    1.58   0
  -2 -10  -2    4.52    0.87   0
  -2   5   1   69.29    1.21   0
  -2  18   1   -2.82    1.39   0
  -2  26   0   -1.34    1.76   0
  -1 -14  -4   -2.19    1.26   0
  -1 -12  -3   19.11    1.24   0
  -1   8   1  164.59    1.59   0
  -1  15   1    8.88    1.25   0
  -1  16   1   22.03    1.34   0
  -1  25   0    4.09    1.58   0
   0  23   0    0.32    1.37   0
   1 -18  -8   -0.42    2.01   0
   1 -17  -7    1.81    1.87   0
   1 -13  -4    0.84    1.31   0
   1  21   0    5.98    1.28   0
   1  27  -1    0.90    1.59   0
   2 -14  -5    0.83    1.37   0
   2  18   0   44.05    1.51   0
   3 -16  -7    2.68    1.94   0
   3 -13  -5   10.77    1.49   0
   3 -11  -4    7.83    1.41   0
   3   0  -1   -1.09    0.58   0
   3  23  -1    2.34    1.31   0
   4 -16  -8   -2.73    2.00   0
   4 -15  -7   -0.76    1.68   0
   4 -14  -6   13.42    1.78   0
   4 -12  -5   34.27    1.80   0
   4 -10  -4   13.55    1.45   0
   4  -7  -3   -0.17    1.17   0
   4  20  -1   17.56    1.21   0
   5 -11  -5    0.04    1.47   0
   5   9  -1   53.74    0.53   0
   5  14  -1    6.00    0.63   0
   5  24  -2   -0.55    1.31   0
   6   3  -2  287.04    1.23   0
   7 -14  -9   -0.48    2.37   0
   7 -10  -6    1.88    1.62   0
   7   0  -3   -0.16    0.75   0
   7  12  -2    5.12    0.33   0
   8 -10  -7   14.29    1.84   0
   8   5  -3   33.19    0.68   0
   8  19  -3    0.34    0.65   0
   9 -11  -9    1.18    2.04   0
   9 -10  -8    3.06    1.85   0
  10  -8  -8    3.51    1.76   0
  10  -3  -6    3.67    1.31   0
  11  -7  -9    0.58    1.85   0
  11  -5  -8   -1.12    1.68   0
  11  -3  -7    2.21    1.35   0
  11   1  -6   -0.66    1.14   0
  11  11  -5    0.31    0.50   0
  12  -2  -8    3.52    1.49   0
  12  11  -6    1.37    0.66   0
  12  12  -6   -0.69    0.64   0
 -14   1  -1    0.65    0.62   0
 -14   7   0    1.94    1.20   0
 -14   8   0   -1.02    1.09   0
 -13   3   0    2.24    0.84   0
 -12   1   0   10.80    0.84   0
 -12   9   1    3.56    1.53   0
 -12  10   1    1.70    1.36   0
 -12  11   1   -0.25    1.28   0
 -12  12   1   -2.55    1.37   0
 -12  13   1    0.81    1.53   0
 -12  14   1    1.77    1.55   0
 -12  15   1    4.14    1.63   0
 -11  -1   0   32.22    0.88   0
 -11   6   1   -1.62    0.96   0
 -11  18   1   -3.88    1.75   0
 -11  19   1   -0.00    1.87   0
 -10  20   1    2.91    1.90   0
  -9   2   1   13.97    0.85   0
  -9  21   1    3.80    1.74   0
  -9  22   1    0.91    1.91   0
  -7 -10  -2    5.47    0.46   0
  -7   1   1   30.42    0.78   0
  -7  23   1    3.11    1.88   0
  -6 -16  -6    1.88    1.29   0
  -6 -14  -4    2.31    0.88   0
  -6   1   1  216.33    1.38   0
  -6  23   1    6.72    1.82   0
  -5  23   1    1.76    1.77   0
  -4  22   1   -0.41    1.68   0
  -3  21   1    6.87    1.57   0
  -3  27   0   -1.24    1.57   0
  -2 -14  -4   22.79    1.46   0
  -2  19   1   18.30    1.28   0
  -2  20   1   35.09    1.80   0
  -1  -6  -1  477.74    1.85   0
  -1   7   1   35.17    1.11   0
  -1  17   1   12.03    1.38   0
   0 -15  -5    1.10    1.32   0
   0  -5  -1   54.57    0.97   0
   0  24   0    0.53    1.38   0
   1  22   0    7.82    1.37   0
   1  28  -1   -2.01    1.70   0
   2 -15  -6    2.22    1.63   0
   2  19   0   55.27    1.64   0
   2  26  -1    1.28    1.43   0
   3  24  -1    2.54    1.32   0
   4  -3  -2   91.17    1.24   0
   4  21  -1    7.85    1.29   0
   4  27  -2   -0.85    1.31   0
   5  -5  -3  235.95    2.11   0
   5  15  -1    0.26    0.66   0
   6  -9  -5   -0.07    1.40   0
   6  21  -2    1.79    0.94   0
   7 -11  -7   12.91    1.75   0
   7  -4  -4    8.34    1.18   0
   7  14  -2    0.22    0.42   0
   7  24  -3    0.21    1.03   0
   8 -12  -9    3.20    2.11   0
   8 -11  -8    2.18    1.83   0
   9  -2  -5    3.95    1.21   0
   9   3  -4   24.76    0.91   0
  10  -7  -8    1.98    1.62   0
  10   2  -5   32.32    1.30   0
  12  -1  -8   -0.51    1.50   0
  12   2  -7   16.81    1.40   0
  13   4  -8    0.22    1.44   0
 -14   6   0   -1.17    1.13   0
 -12   8   1    0.17    1.21   0
 -12  16   1    0.86    1.66   0
 -12  17   1    2.63    1.71   0
 -11   5   1   -1.09    0.90   0
 -11  20   1   -2.90    1.87   0
 -10   3   1   19.84    1.04   0
 -10  21   1    0.92    1.37   0
  -9  23   1   -4.18    1.95   0
  -8 -14  -5   -0.05    0.73   0
  -8   1   1   12.88    0.71   0
  -7  24   1   -0.70    1.90   0
  -6 -15  -5   -0.23    0.99   0
  -6  24   1   -0.63    1.86   0
  -5 -14  -4    2.00    1.07   0
  -5  24   1    4.91    1.98   0
  -4 -17  -7    1.47    1.53   0
  -4 -14  -4    1.56    1.07   0
  -4  23   1    1.02    1.72   0
  -3 -17  -7    9.21    1.88   0
  -3 -14  -4    7.96    1.23   0
  -3 -10  -2   32.66    0.90   0
  -3  22   1   -1.09    1.49   0
  -2 -17  -7    6.11    1.61   0
  -2 -12  -3   49.88    1.39   0
  -2   4   1  107.10    1.24   0
  -2  21   1   -0.91    1.46   0
  -2  27   0    0.23    1.56   0
  -1 -16  -6    0.39    1.57   0
  -1 -15  -5    4.41    1.44   0
  -1  -9  -2   19.82    0.94   0
  -1  18   1    4.48    1.42   0
  -1  19   1   38.21    1.66   0
  -1  26   0    4.94    1.67   0
   0 -13  -4   -0.06    1.23   0
   0 -11  -3    3.68    1.08   0
   0  25   0   -0.00    1.50   0
   1 -17  -8    1.62    1.99   0
   1 -10  -3  186.29    2.13   0
   1   2   0   29.49    0.26   0
   1  23   0   -1.70    1.38   0
   2 -16  -7    9.48    1.86   0
   2  -6  -2   53.49    1.25   0
   2   5   0    7.31    0.48   0
   2  20   0    3.94    1.18   0
   2  27  -1    0.76    1.73   0
   3 -16  -8    1.81    2.07   0
   3 -15  -7   -2.19    1.80   0
   3 -14  -6    0.96    1.67   0
   3  12   0   26.59    0.88   0
   3  13   0  182.56    1.64   0
   3  25  -1   -0.67    1.53   0
   4 -16  -9    1.56    2.41   0
   4  22  -1    2.17    1.25   0
   5 -12  -6   13.96    1.74   0
   5 -10  -5   22.52    1.70   0
   5  16  -1    3.22    0.72   0
   5  17  -1    7.16    0.85   0
   5  25  -2   -0.58    1.12   0
   6 -14  -9    3.21    2.31   0
   6 -12  -7   -2.35    1.79   0
   6  -6  -4   11.44    1.29   0
   6  22  -2    1.72    1.07   0
   7 -13  -9    3.62    2.32   0
   7 -12  -8   18.95    2.30   0
   7  -9  -6    7.24    1.54   0
   8  -9  -7   34.74    1.95   0
   8  20  -3    0.12    0.70   0
   9  -5  -6   59.17    1.94   0
   9  22  -4    0.59    0.71   0
  10  -8  -9    1.01    1.92   0
  10  -2  -6    2.25    1.26   0
  11  -6  -9   -1.93    1.78   0
  11  -4  -8    4.26    1.59   0
  11   2  -6   11.13    1.15   0
  12  -3  -9    2.79    1.81   0
 -14   5   0    0.98    0.96   0
 -13  11   1   -3.12    1.39   0
 -13  12   1    5.71    1.68   0
 -13  13   1    2.93    1.60   0
 -13  14   1    0.05    1.52   0
 -13  15   1   -0.35    1.78   0
 -12   0   0    8.14    0.71   0
 -12   6   1    4.02    1.25   0
 -12   7   1    1.56    1.22   0
 -11   4   1    3.29    1.00   0
  -8  11   2   39.31    1.58   0
  -8  12   2    0.13    1.29   0
  -8  13   2   13.48    1.53   0
  -8  14   2    1.59    1.42   0
  -8  15   2    2.40    1.39   0
  -7  10   2   13.43    1.27   0
  -7  11   2   38.62    1.59   0
  -7  12   2    5.68    1.37   0
  -7  15   2   11.50    1.59   0
  -7  16   2    9.37    1.57   0
  -7  25   1   -3.32    2.05   0
  -6 -12  -3    6.80    0.72   0
  -6  12   2  104.12    2.04   0
  -6  25   1   -3.18    2.01   0
  -5 -15  -5   28.13    1.46   0
  -5 -12  -3    0.11    0.88   0
  -5  25   1    0.26    1.88   0
  -4 -16  -6    2.94    1.39   0
  -4 -15  -5    7.02    1.34   0
  -4 -12  -3    6.80    1.08   0
  -4 -10  -2    3.80    0.70   0
  -4  24   1    3.94    1.56   0
  -3 -16  -6    2.34    1.43   0
  -3 -15  -5   -0.60    1.27   0
  -3 -12  -3   75.21    1.51   0
  -3  23   1    1.18    1.50   0
  -2 -16  -6   -2.16    1.49   0
  -2 -15  -5   14.12    1.46   0
  -2  22   1   -3.32    1.49   0
  -2  28   0    3.55    1.86   0
  -1 -17  -8    3.13    2.00   0
  -1 -13  -4    1.82    1.18   0
  -1   6   1   34.01    1.07   0
  -1  20   1    4.87    1.50   0
  -1  27   0    2.99    1.65   0
   0 -17  -8    0.93    1.88   0
   0  -8  -2   35.75    1.10   0
   0  10   1   51.43    1.19   0
   0  12   1   32.48    1.18   0
   0  13   1    1.46    1.00   0
   0  15   1   21.13    1.29   0
   0  16   1    4.59    1.16   0
   0  26   0    6.09    1.76   0
   1 -16  -7   24.68    2.11   0
   1 -12  -4   -0.52    1.31   0
   1  -7  -2   19.92    1.09   0
   1  24   0    0.66    1.37   0
   2 -16  -8    0.27    1.79   0
   2 -13  -5    1.64    1.48   0
   2 -11  -4   32.71    1.52   0
   2  21   0   21.58    1.39   0
   3 -12  -5   22.16    1.66   0
   3 -10  -4   59.01    1.75   0
   3  11   0   30.46    0.76   0
   3  14   0   25.39    0.99   0
   3  15   0   19.27    1.04   0
   3  16   0    0.10    1.09   0
   4 -15  -8    8.24    2.08   0
   4 -14  -7   27.77    2.29   0
   4  -9  -4    8.65    1.36   0
   4  -6  -3   52.26    1.44   0
   5 -14  -8   -2.42    1.98   0
   5 -13  -7    1.06    1.82   0
   5   0  -2  873.95    2.50   0
   5   8  -1   68.92    0.45   0
   5  18  -1    1.83    0.88   0
   5  26  -2   -2.85    1.34   0
   6 -13  -8    1.22    1.89   0
   7   1  -3   10.78    0.71   0
   7  25  -3   -1.77    1.10   0
   8 -10  -8   12.63    2.08   0
   8  -4  -5    6.24    1.26   0
   9  -8  -8    1.27    1.59   0
  10   3  -5    0.50    1.02   0
  11  -5  -9    4.45    1.84   0
  11  -1  -7    0.85    1.32   0
  12  -2  -9   -1.22    1.71   0
  12   0  -8    5.36    1.48   0
  13   6  -8    2.60    1.25   0
 -14   0  -1    0.50    0.51   0
 -14   4   0    0.52    0.85   0
 -13   9   1    6.65    1.34   0
 -13  10   1   -0.36    1.34   0
 -11 -10  -4    0.39    0.39   0
 -10 -11  -4   -0.36    0.46   0
 -10   2   1   15.50    0.86   0
  -9   1   1   10.00    0.71   0
  -9  10   2    0.44    1.24   0
  -9  11   2   41.88    1.81   0
  -9  12   2    3.83    1.48   0
  -9  13   2   -0.29    1.42   0
  -9  14   2    2.69    1.47   0
  -9  15   2    3.55    1.58   0
  -9  16   2    1.70    1.45   0
  -8 -11  -3    1.57    0.56   0
  -8  -4   0   24.31    0.34   0
  -8   9   2   83.52    1.79   0
  -8  10   2    0.45    1.28   0
  -8  16   2   -2.76    1.50   0
  -8  17   2    1.64    1.67   0
  -8  18   2    8.75    1.84   0
  -7 -14  -5   11.42    1.08   0
  -7 -13  -4    1.43    0.70   0
  -7   9   2   17.82    1.33   0
  -7  18   2    2.84    1.63   0
  -6   9   2    6.22    1.22   0
  -6  10   2   -0.90    1.27   0
  -6  16   2    9.87    1.44   0
  -6  17   2   -1.98    1.49   0
  -6  18   2    0.61    1.52   0
  -6  26   1    1.19    2.10   0
  -5  10   2    2.28    1.21   0
  -5  14   2   61.82    1.89   0
  -5  15   2   29.62    1.69   0
  -5  16   2    4.85    1.41   0
  -5  17   2   28.98    1.63   0
  -5  26   1   -0.37    1.92   0
  -4   1   1   52.92    0.89   0
  -4  25   1   -2.27    1.53   0
  -3  24   1    3.02    1.57   0
  -2  23   1   -2.08    1.49   0
  -1 -11  -3   -0.45    1.11   0
  -1  21   1   19.04    1.57   0
  -1  28   0   -0.38    1.70   0
   0 -16  -7    2.45    1.88   0
   0 -15  -6   -2.35    1.57   0
   0   9   1   11.09    0.94   0
   0  17   1   -1.93    1.17   0
   0  18   1    9.66    1.32   0
   1  25   0    7.11    1.58   0
   2 -15  -7   -1.95    1.80   0
   2 -14  -6    7.27    1.68   0
   2  22   0    6.47    1.27   0
   2  28  -1    4.38    1.61   0
   3 -15  -8   -0.31    1.95   0
   3  10   0   27.08    0.70   0
   3  17   0   10.73    1.05   0
   3  26  -1   -0.48    1.36   0
   4  23  -1    2.68    1.21   0
   5 -14  -9    1.76    2.25   0
   5 -11  -6   23.12    1.76   0
   5  -7  -4    6.92    1.38   0
   5  -4  -3   55.90    1.27   0
   5  19  -1    5.33    1.01   0
   6 -13  -9    4.46    2.18   0
   6  23  -2    1.38    1.18   0
   7 -12  -9   -1.77    2.12   0
   7 -11  -8    0.44    1.90   0
   7 -10  -7   22.35    1.83   0
   7  -8  -6    9.64    1.47   0
   7  -3  -4   15.09    1.19   0
   7  17  -2    0.75    0.65   0
   8  -8  -7    4.35    1.58   0
   8   0  -4   39.43    1.15   0
   9  -4  -6   27.89    1.56   0
  10  -7  -9   -0.13    1.81   0
  10  -1  -6   53.37    1.65   0
  13   7  -8    1.48    1.30   0
 -13   7   1    8.02    1.44   0
 -13   8   1    1.81    1.20   0
 -12   5   1    1.93    0.92   0
 -10  10   2    2.22    1.43   0
 -10  11   2   10.14    1.47   0
 -10  12   2    2.89    1.41   0
 -10  13   2    4.35    1.51   0
 -10  14   2    8.95    1.60   0
 -10  15   2   -0.75    1.53   0
 -10  16   2   10.41    1.71   0
 -10  17   2   -0.33    1.70   0
  -9   9   2   40.07    1.59   0
  -9  17   2    6.86    1.30   0
  -9  18   2    0.72    1.78   0
  -9  19   2    2.45    1.73   0
  -8  -9  -2    1.51    0.44   0
  -8   8   2   -0.10    1.15   0
  -8  19   2    0.24    1.70   0
  -7   0   1    0.22    0.53   0
  -7   8   2   64.25    1.57   0
  -7  19   2    8.89    1.65   0
  -7  20   2   13.57    2.08   0
  -6 -15  -6   -1.04    1.16   0
  -6 -14  -5    3.48    1.26   0
  -6 -13  -4    2.14    1.07   0
  -6   0   1    0.92    0.53   0
  -6   8   2   18.39    1.30   0
  -6  19   2    4.07    1.63   0
  -6  20   2   -1.76    1.68   0
  -5   9   2   24.94    1.38   0
  -5  18   2   19.25    1.78   0
  -5  19   2    5.73    1.54   0
  -5  27   1   -3.58    2.04   0
  -4 -16  -7   -0.85    1.53   0
  -4  11   2  189.12    2.20   0
  -4  12   2   79.41    1.79   0
  -4  13   2    0.83    1.31   0
  -4  14   2    3.49    1.36   0
  -4  16   2   11.64    1.46   0
  -4  17   2    7.10    1.34   0
  -4  26   1   -1.84    1.60   0
  -3 -16  -7    4.27    1.80   0
  -3  25   1   -2.35    1.55   0
  -2 -13  -4    2.94    1.25   0
  -2  -9  -2   22.62    0.87   0
  -2  24   1    0.88    1.60   0
  -1 -16  -7    1.22    1.69   0
  -1 -14  -5    5.11    1.43   0
  -1   5   1  102.97    1.23   0
  -1  22   1    3.96    1.41   0
   0 -16  -8    0.55    1.97   0
   0 -12  -4    4.18    1.28   0
   0 -10  -3   37.25    1.34   0
   0   8   1  132.08    1.38   0
   0  19   1    1.88    1.30   0
   0  27   0    0.49    1.52   0
   1 -16  -8    4.34    1.82   0
   1 -15  -7   15.86    1.77   0
   2  23   0    2.77    1.27   0
   3 -15  -9    3.91    2.04   0
   3 -14  -7    3.03    1.91   0
   3  -7  -3    0.23    1.06   0
   3   9   0   84.47    0.92   0
   3  18   0   24.52    1.20   0
   3  19   0    5.92    1.20   0
   3  27  -1   -1.11    1.48   0
   4 -14  -8   13.29    2.27   0
   4 -13  -7    5.09    1.81   0
   4 -12  -6    0.46    1.49   0
   4  24  -1    1.95    1.27   0
   5 -13  -8   -1.49    2.08   0
   5 -12  -7    3.20    1.88   0
   6 -12  -8    3.88    2.10   0
   6 -11  -7   30.60    1.73   0
   6   4  -2   19.67    0.45   0
   7  18  -2    4.51    0.70   0
   8  -3  -5   -0.28    1.30   0
   9   0  -5   -0.46    1.17   0
  10  -5  -8    5.06    1.61   0
  10  -3  -7    3.17    1.32   0
  10   0  -6   48.94    1.68   0
  11  -4  -9    1.36    1.64   0
  11   0  -7   -2.57    1.28   0
  12   5  -7    0.22    1.04   0
 -14   3   0    1.57    0.76   0
 -14  10   1    2.59    1.45   0
 -14  11   1    1.53    1.44   0
 -13   1   0    1.19    0.71   0
 -13   6   1    5.01    1.23   0
 -12   4   1    0.12    0.93   0
 -11  11   2   -0.08    1.42   0
 -11  12   2    3.10    1.44   0
 -11  13   2    3.90    1.41   0
 -11  14   2    3.68    1.61   0
 -11  15   2   -0.24    1.54   0
 -11  16   2    0.68    1.69   0
 -11  17   2   -1.81    1.50   0
 -10  -3   0   49.17    0.67   0
 -10   9   2    5.32    1.27   0
 -10  18   2    6.62    1.63   0
 -10  19   2    1.59    1.81   0
 -10  20   2    2.55    1.66   0
  -9   7   2   69.74    1.82   0
  -9   8   2   12.16    1.35   0
  -9  20   2   -1.62    1.74   0
  -9  21   2    2.40    2.06   0
  -8 -13  -5    5.68    0.88   0
  -8   0   1    2.08    0.54   0
  -8   7   2    5.81    1.14   0
  -8  21   2   13.98    2.12   0
  -8  22   2    3.24    1.83   0
  -7  -7  -1    9.82    0.34   0
  -7   7   2   83.18    1.55   0
  -7  21   2    0.70    1.78   0
  -7  22   2   -0.75    1.71   0
  -6   7   2   -2.06    1.09   0
  -6  21   2    4.63    1.74   0
  -5 -15  -6    3.64    1.37   0
  -5 -14  -5   26.33    1.56   0
  -5 -13  -4   -0.63    0.99   0
  -5   8   2   -1.66    1.22   0
  -5  20   2    9.86    1.70   0
  -5  21   2    0.07    1.52   0
  -4 -13  -4    7.11    1.10   0
  -4   9   2   58.27    1.46   0
  -4  10   2  180.00    2.14   0
  -4  18   2   -0.39    1.47   0
  -4  19   2    0.27    1.51   0
  -4  27   1   -3.25    1.63   0
  -3 -15  -6    3.84    1.52   0
  -3 -13  -4    6.53    1.22   0
  -3  14   2    6.78    1.28   0
  -3  15   2   20.49    1.43   0
  -3  26   1   -1.14    1.59   0
  -2 -16  -8   -1.24    1.93   0
  -2 -15  -6    9.46    1.53   0
  -2 -14  -5    6.40    1.34   0
  -2 -11  -3   -1.72    0.98   0
  -2   3   1  804.20    2.27   0
  -2  25   1    1.97    1.68   0
  -1 -16  -8    2.55    1.75   0
  -1  23   1    3.96    1.48   0
   0  20   1    4.24    1.34   0
   0  21   1    0.73    1.35   0
   0  28   0    3.30    1.78   0
   1 -11  -4   66.77    1.76   0
   1  -9  -3   65.12    1.50   0
   1  -3  -1  474.39    1.66   0
   1  26   0   10.31    1.73   0
   2 -15  -8   10.10    2.08   0
   2  -8  -3   10.41    1.22   0
   2  24   0    3.83    1.51   0
   3 -11  -5   -0.52    1.40   0
   3  -9  -4   -2.62    1.23   0
   3  20   0   -0.49    1.29   0
   4 -14  -9    2.13    2.30   0
   4 -10  -5   35.98    1.75   0
   4  -8  -4   -0.31    1.26   0
   4  25  -1    1.19    1.37   0
   5 -13  -9    9.95    2.00   0
   5  20  -1    5.82    1.01   0
   6 -12  -9   -1.55    1.83   0
   6  -9  -6   14.31    1.71   0
   6  -1  -3   60.48    1.09   0
   6  24  -2    1.59    1.15   0
   7 -10  -8    0.76    1.92   0
   7  -9  -7   46.51    2.09   0
   7  -5  -5    2.90    1.32   0
   7   2  -3   76.17    1.05   0
   8  -7  -7    6.52    1.61   0
   8  22  -3    1.03    0.78   0
   9  -8  -9    0.60    1.75   0
   9  -5  -7   30.47    1.79   0
   9  -3  -6    0.54    1.22   0
   9   5  -4   29.83    0.84   0
  10  -6  -9    2.35    1.70   0
  11  -3  -9    5.57    1.58   0
  11   1  -7    2.58    1.25   0
  12   0  -9    4.37    1.61   0
  12   2  -8    2.59    1.41   0
  12   6  -7    1.36    1.16   0
 -14  -1  -1    0.81    0.44   0
 -14   9   1    1.60    1.22   0
 -12  -4  -1   -0.04    0.25   0
 -12  -1   0   10.82    0.67   0
 -12  14   2    3.04    1.65   0
 -12  15   2   -2.16    1.66   0
 -11   9   2    4.52    1.32   0
 -11  10   2   -2.90    1.20   0
 -11  18   2    4.34    1.77   0
 -11  19   2    2.38    1.74   0
 -11  20   2    0.81    1.62   0
 -10   1   1   19.46    0.77   0
 -10   8   2    3.06    1.24   0
 -10  21   2   -3.12    1.95   0
 -10  22   2   -1.17    1.84   0
  -9 -10  -3   13.45    0.60   0
  -9  22   2    1.57    1.99   0
  -9  23   2    1.47    1.90   0
  -8   6   2   23.13    1.23   0
  -7 -14  -6    0.50    1.15   0
  -7   6   2    8.09    1.13   0
  -7  23   2   -0.39    1.91   0
  -6  22   2    0.47    1.64   0
  -6  23   2   -4.04    1.86   0
  -5   0   1   -0.13    0.45   0
  -5  22   2    0.64    1.77   0
  -4 -14  -5    2.48    1.24   0
  -4  20   2   16.20    1.72   0
  -4  21   2    4.43    1.53   0
  -3 -11  -3   30.27    1.36   0
  -3  -9  -2    0.31    0.76   0
  -3  11   2  108.48    1.83   0
  -3  12   2   -0.58    1.33   0
  -3  13   2   15.29    1.07   0
  -3  16   2   94.20    1.96   0
  -3  17   2    2.58    1.38   0
  -3  18   2   75.88    2.03   0
  -3  27   1    1.40    1.68   0
  -2  -6  -1  248.63    1.30   0
  -2  26   1    2.84    1.73   0
  -1 -15  -7    2.41    1.76   0
  -1 -12  -4   -0.73    1.15   0
  -1  -8  -2    2.26    0.82   0
  -1  24   1    0.39    1.33   0
   0   7   1   32.15    0.98   0
   0  22   1    0.66    1.42   0
   1 -15  -8    8.99    2.07   0
   1  12   1   -0.22    0.89   0
   1  13   1    1.81    0.97   0
   1  14   1    6.28    1.07   0
   1  15   1    0.59    1.04   0
   1  16   1   55.39    1.46   0
   1  17   1   27.93    1.36   0
   1  27   0    0.33    1.61   0
   2 -15  -9    3.28    2.16   0
   2 -13  -6   -1.21    1.43   0
   2 -10  -4   10.82    1.29   0
   2  -5  -2   72.93    1.27   0
   2  25   0    0.84    1.49   0
   3 -14  -8   -4.44    1.72   0
   3 -13  -7    2.42    1.73   0
   3 -12  -6   -1.96    1.53   0
   3   8   0   11.79    0.56   0
   3  21   0   25.20    1.51   0
   4 -13  -8    3.70    2.08   0
   4 -11  -6   -0.10    1.60   0
   4  -5  -3    0.83    1.09   0
   5 -11  -7   -2.83    1.63   0
   5 -10  -6   -1.02    1.47   0
   5  -3  -3    4.27    0.98   0
   5   1  -2   23.35    0.73   0
   5  21  -1    5.25    1.02   0
   6 -11  -8    2.28    1.91   0
   6 -10  -7   18.95    1.81   0
   6  -4  -4   22.23    1.21   0
   6  25  -2   -2.23    1.17   0
   7  -2  -4    5.94    1.08   0
   7  19  -2    8.36    0.75   0
   8  -9  -9   13.58    2.11   0
   8  -8  -8   12.62    1.95   0
   8  -5  -6   18.53    1.55   0
   8   1  -4   40.99    1.13   0
   8   7  -3    0.50    0.34   0
   9  -7  -9   -2.42    1.65   0
   9  -6  -8    5.83    1.67   0
  10  -5  -9   -1.22    1.73   0
  10  -4  -8   -0.47    1.56   0
  10   5  -5   13.01    0.99   0
  11  -1  -8    2.54    1.46   0
  12   3  -8    7.09    1.36   0
  12   7  -7    1.09    1.09   0
 -14   2   0    0.26    0.68   0
 -14   8   1   -2.12    1.14   0
 -13   5   1    4.63    0.97   0
 -12   3   1   30.54    1.17   0
 -12  11   2    1.16    1.39   0
 -12  12   2   -0.38    1.37   0
 -12  13   2   -0.40    1.53   0
 -12  16   2    2.08    1.53   0
 -12  17   2   -0.89    1.71   0
 -12  18   2   -0.79    1.72   0
 -11   8   2    1.52    1.19   0
 -10   7   2   -0.34    1.15   0
  -9   0   1   -1.00    0.48   0
  -9   6   2    3.08    1.10   0
  -8   5   2   43.54    1.35   0
  -7 -13  -5    0.96    1.00   0
  -7   5   2   11.00    1.02   0
  -7  24   2    1.92    1.89   0
  -7  25   2   -0.57    1.91   0
  -6 -14  -6    3.28    1.29   0
  -6 -11  -3    1.82    0.83   0
  -6  24   2   -3.54    1.84   0
  -5 -15  -7    2.60    1.54   0
  -5  -7  -1   19.30    0.49   0
  -5   6   2   25.84    1.19   0
  -5  23   2    3.61    1.81   0
  -5  24   2    3.01    1.75   0
  -4 -15  -7    0.22    1.50   0
  -4 -11  -3   -1.51    1.09   0
  -4  22   2    2.86    1.74   0
  -3 -15  -7    0.91    1.84   0
  -3  10   2   41.55    1.49   0
  -3  19   2   24.56    1.65   0
  -3  20   2   -1.18    1.47   0
  -2 -15  -7    3.54    1.60   0
  -2  27   1    1.81    1.71   0
  -1 -14  -6   -0.21    1.48   0
  -1 -13  -5    3.00    1.43   0
  -1 -10  -3   15.87    1.07   0
  -1  25   1   -0.03    1.42   0
  -1  26   1    0.14    1.70   0
   0  -7  -2    8.32    0.94   0
   0  23   1    6.66    1.49   0
   1 -15  -9    8.56    2.24   0
   1 -14  -7    2.82    1.74   0
   1 -12  -5    0.48    1.36   0
   1  -6  -2  173.16    1.62   0
   1  11   1   71.40    1.19   0
   1  18   1   22.28    1.39   0
   1  19   1    6.07    1.27   0
   1  28   0   -0.59    1.73   0
   3 -14  -9    4.57    2.12   0
   3  22   0   -0.65    1.18   0
   4 -12  -7    9.42    1.70   0
   4  26  -1   -1.43    1.27   0
   5  -8  -5   21.56    1.21   0
   5  22  -1    2.98    1.13   0
   6 -11  -9   26.50    2.33   0
   7 -10  -9   33.20    2.56   0
   7  20  -2   24.05    1.06   0
   8  -9 -10    1.04    2.25   0
   8  -6  -7    1.74    1.44   0
   9  -2  -6   27.29    1.55   0
   9   1  -5   10.83    1.06   0
   9   6  -4    3.44    0.64   0
  10  -3  -8    1.27    1.55   0
  11  -2  -9   -2.25    1.67   0
  11   0  -8    8.60    1.64   0
  11   2  -7    8.95    1.38   0
  11   6  -6    0.49    0.95   0
  12   4  -8    3.95    1.39   0
  12   8  -7    0.22    0.99   0
 -14   7   1   -0.03    0.95   0
 -13   0   0    1.18    0.60   0
 -13   4   1    0.87    1.02   0
 -13  13   2   -1.32    1.58   0
 -13  15   2    1.22    1.66   0
 -13  16   2   -0.47    1.76   0
 -12   9   2   -2.58    1.40   0
 -12  10   2   -0.20    1.23   0
 -11   7   2   -2.35    1.09   0
 -10   6   2   20.62    1.25   0
  -7 -12  -4   -0.26    0.73   0
  -7  -9  -2    0.82    0.49   0
  -6  -7  -1  199.62    0.97   0
  -6   5   2  116.65    1.51   0
  -6  25   2   -1.12    1.74   0
  -6  26   2    2.80    2.03   0
  -5 -14  -6    0.65    1.44   0
  -5 -11  -3   -0.21    0.76   0
  -5  25   2    4.86    1.91   0
  -4  -9  -2   30.67    0.86   0
  -4   7   2  183.91    1.86   0
  -4  23   2    4.24    1.68   0
  -4  24   2    3.35    1.78   0
  -3   9   2   36.96    1.32   0
  -3  21   2    3.22    1.43   0
  -3  22   2    1.28    1.48   0
  -2 -15  -8   -0.68    1.84   0
  -2 -14  -6    1.69    1.43   0
  -2 -13  -5    0.21    1.35   0
  -2 -12  -4   20.62    1.36   0
  -2  12   2    0.14    1.22   0
  -2  13   2    6.74    1.30   0
  -2  14   2    5.88    1.31   0
  -2  15   2    2.84    1.19   0
  -2  16   2    1.37    1.23   0
  -2  17   2   23.71    1.51   0
  -2  28   1    0.97    1.82   0
  -1  -5  -1  108.46    0.99   0
  -1   4   1   43.21    0.99   0
  -1  27   1    1.20    1.72   0
   0 -14  -7    1.48    1.53   0
   0 -11  -4    6.38    1.20   0
   0  -4  -1  454.32    1.60   0
   0  24   1    5.06    1.51   0
   1 -13  -6    2.56    1.48   0
   1  10   1  235.81    1.70   0
   1  20   1   21.23    1.46   0
   1  21   1    4.13    1.32   0
   2 -14  -9    3.18    2.22   0
   2 -13  -7    2.75    1.71   0
   2 -12  -6   11.77    1.65   0
   2 -11  -5   16.04    1.53   0
   2  26   0    2.05    1.38   0
   3 -13  -8    0.32    1.92   0
   3 -10  -5   80.37    1.98   0
   3  -6  -3   44.99    1.37   0
   3  -3  -2    1.13    0.92   0
   3   1  -1   46.22    0.54   0
   3  23   0    4.78    1.31   0
   4 -12  -8    7.95    1.89   0
   4  -9  -5   33.71    1.39   0
   4  27  -1    1.24    1.48   0
   5 -12  -9    9.55    2.03   0
   5  -9  -6    2.40    1.55   0
   5  23  -1   -0.50    1.16   0
   6 -11 -10    5.68    2.33   0
   6 -10  -8    2.22    1.94   0
   6  26  -2    6.23    1.32   0
   7 -10 -10   12.16    2.53   0
   7  -1  -4  113.33    1.63   0
   7   3  -3    6.35    0.63   0
   8  -8  -9    1.34    1.91   0
   8  -7  -8    8.98    1.91   0
   8  -4  -6   48.38    1.80   0
   9  -7 -10    0.35    1.85   0
   9  -6  -9    2.72    1.85   0
  10  -5 -10   -1.30    1.89   0
  10  -4  -9    2.65    1.81   0
  10  -1  -7    5.77    1.36   0
  10   6  -5    4.97    0.86   0
  11   3  -7    4.44    1.37   0
  11   7  -6    2.17    1.00   0
  12   2  -9   -1.32    1.49   0
 -14   6   1   10.73    1.01   0
 -13  -3  -1    0.15    0.27   0
 -13  11   2   -1.47    1.26   0
 -13  12   2   -1.15    1.47   0
 -12   2   1    0.11    0.72   0
 -12   8   2   -2.44    1.23   0
 -11   1   1    1.78    0.68   0
 -11   6   2    8.93    1.20   0
 -10  -9  -3    6.74    0.46   0
 -10   0   1   -0.63    0.48   0
 -10   5   2   24.56    1.36   0
  -8   4   2   45.47    1.34   0
  -7  -1   1   30.41    0.67   0
  -7   4   2   26.49    1.15   0
  -6 -13  -5    9.05    1.20   0
  -6 -12  -4   -1.57    1.01   0
  -5 -13  -5   24.03    1.56   0
  -5 -12  -4   13.58    1.17   0
  -5   5   2  486.82    2.55   0
  -5  26   2    2.77    1.92   0
  -4 -14  -6    9.67    1.43   0
  -4 -12  -4   26.10    1.43   0
  -4  25   2   -2.04    1.70   0
  -3 -14  -6   -0.33    1.32   0
  -3 -13  -5    9.11    1.33   0
  -3 -12  -4    2.95    1.14   0
  -3   1   1   50.42    0.76   0
  -3   8   2    1.08    1.11   0
  -3  23   2    2.49    1.71   0
  -2 -10  -3   15.93    1.23   0
  -2  11   2   22.58    1.32   0
  -2  21   2    9.21    1.54   0
   0 -13  -6    8.35    1.59   0
   0 -12  -5    6.06    1.48   0
   0  -9  -3   16.13    1.14   0
   0   6   1   21.12    0.91   0
   0  25   1    0.82    1.56   0
   1 -14  -9    0.99    2.03   0
   1 -14  -8    2.80    1.75   0
   1 -10  -4    0.43    1.30   0
   1  -8  -3  137.12    1.78   0
   1   9   1   57.73    1.17   0
   1  22   1    0.61    1.27   0
   2  -9  -4    9.13    1.35   0
   2  -1  -1    2.78    0.57   0
   2   4   0  368.47    0.93   0
   2  27   0    1.74    1.53   0
   3 -13  -9   -3.62    2.18   0
   3 -12  -7    1.88    1.70   0
   3 -11  -6    0.86    1.57   0
   3  24   0    0.40    1.29   0
   4 -10  -6   -0.33    1.49   0
   4  15   0   45.87    1.07   0
   4  16   0   17.42    1.07   0
   4  17   0   15.73    1.05   0
   5 -10  -7    3.65    1.74   0
   5  -7  -5  114.51    2.12   0
   5  -5  -4   70.36    1.60   0
   5  24  -1    8.31    1.44   0
   6 -10  -9   24.85    2.24   0
   6   0  -3   -0.12    0.66   0
   7  -8  -8   28.10    2.04   0
   7  -7  -7   -2.94    1.59   0
   8  -8 -10    9.52    2.23   0
   8  -1  -5   19.18    1.41   0
   8  24  -3    0.31    0.92   0
   9  -6 -10    0.39    1.70   0
   9  -3  -7    7.42    1.53   0
   9  -1  -6   24.18    1.42   0
   9   2  -5    3.80    0.96   0
  10  -2  -8    3.96    1.56   0
  11   1  -8    0.28    1.35   0
  12   3  -9    4.31    1.67   0
  12   5  -8    0.78    1.27   0
  12   9  -7    6.05    0.98   0
 -14   1   0    1.12    0.61   0
 -14   5   1    1.26    0.97   0
 -13   3   1    0.68    0.79   0
 -13   9   2    4.19    1.49   0
 -13  10   2   -0.01    1.27   0
 -12   7   2    0.20    1.29   0
 -11  -8  -3    0.88    0.38   0
  -9  -8  -2    4.30    0.44   0
  -9  -4   0   65.27    0.48   0
  -9   4   2    1.66    0.89   0
  -9  15   3    6.46    1.47   0
  -9  16   3   10.62    1.70   0
  -9  17   3   12.72    1.75   0
  -8 -12  -5    1.71    0.82   0
  -8  -1   1   15.63    0.54   0
  -8  15   3    8.83    1.57   0
  -8  16   3    0.51    1.51   0
  -8  18   3    2.73    1.72   0
  -7 -13  -6    0.20    1.21   0
  -7  15   3    1.33    1.37   0
  -7  17   3   -0.39    1.45   0
  -6  -1   1  231.05    1.20   0
  -5 -14  -7    4.49    1.50   0
  -4 -14  -7    0.90    1.61   0
  -4 -13  -5    8.09    1.21   0
  -4   0   1   -0.76    0.58   0
  -4   6   2    0.70    0.67   0
  -4  26   2   -1.52    1.81   0
  -3 -14  -7    1.31    1.62   0
  -3  24   2   -0.26    1.50   0
  -3  25   2    1.78    1.71   0
  -2 -14  -7    2.45    1.64   0
  -2  -8  -2    4.42    0.75   0
  -2   2   1    2.67    0.68   0
  -2  10   2   72.12    1.49   0
  -2  22   2    1.17    1.57   0
  -1 -14  -8    2.98    1.86   0
  -1 -11  -4    4.96    1.21   0
  -1  15   2    3.57    1.14   0
  -1  16   2    2.50    1.21   0
  -1  17   2    2.72    1.30   0
  -1  28   1    0.22    1.55   0
   0 -14  -9   -4.41    1.98   0
   0 -14  -8    3.93    1.92   0
   0  26   1    3.08    1.63   0
   1 -13  -7   11.39    1.73   0
   1 -11  -5   -0.96    1.32   0
   1  23   1    2.05    1.26   0
   2 -13  -9    0.38    1.80   0
   2 -13  -8   13.82    2.10   0
   2  28   0    0.41    1.56   0
   3 -12  -8    1.80    1.77   0
   3   7   0   10.61    0.54   0
   3  25   0    1.31    1.59   0
   4  13   0   12.23    0.75   0
   4  14   0    0.20    0.59   0
   4  18   0    0.68    0.83   0
   4  19   0    3.06    1.14   0
   5 -11 -10   -2.61    2.32   0
   5 -11  -9    0.66    1.95   0
   5  -2  -3   20.95    0.95   0
   5  25  -1   -3.55    1.30   0
   6 -10 -10    3.70    2.21   0
   6  -9  -8   11.78    2.02   0
   6  -8  -7   13.67    1.66   0
   7  -9 -10   -1.37    2.08   0
   8  -5  -7    0.95    1.36   0
   8  -3  -6   20.78    1.46   0
   8   8  -3   27.88    0.46   0
   9  -4  -8    6.30    1.62   0
  10  -3  -9    9.14    1.85   0
  10   0  -7    1.81    1.24   0
  10   3  -6    3.18    1.19   0
  10   7  -5    1.99    0.78   0
  11   0  -9   -2.51    1.61   0
  11   4  -7    3.52    1.35   0
  11   8  -6    0.67    0.87   0
  12   4  -9    0.12    1.65   0
 -14  11   2    0.52    1.52   0
 -14  12   2   -0.28    1.44   0
 -13   8   2    1.91    1.43   0
 -12  -7  -3   -0.15    0.28   0
 -12   6   2   -0.19    1.20   0
 -11  -9  -4    0.05    0.51   0
 -11   5   2    3.48    0.97   0
 -10   4   2    2.08    1.03   0
 -10  13   3   -3.80    1.50   0
 -10  14   3    1.50    1.54   0
 -10  15   3    0.47    1.54   0
 -10  16   3    1.24    1.66   0
 -10  17   3   -1.58    1.68   0
 -10  18   3   -1.63    1.69   0
 -10  19   3    2.13    1.86   0
 -10  20   3   -0.30    1.75   0
  -9  12   3    0.88    1.37   0
  -9  13   3    2.79    1.48   0
  -9  14   3    4.52    1.45   0
  -9  18   3    9.31    1.67   0
  -9  21   3   -1.55    1.91   0
  -8  13   3   10.04    1.48   0
  -8  19   3    0.64    1.62   0
  -8  21   3    1.16    1.85   0
  -7  12   3   65.46    1.90   0
  -7  18   3   21.68    1.56   0
  -7  19   3    5.93    1.78   0
  -7  21   3   -0.90    1.74   0
  -6  16   3    1.15    1.51   0
  -6  19   3    5.65    1.74   0
  -4  27   2    1.87    1.83   0
  -3 -14  -8   -0.89    1.80   0
  -3 -10  -3   57.22    1.39   0
  -3   7   2   20.39    0.98   0
  -3  26   2   -0.24    1.73   0
  -2 -14  -8   -1.26    1.73   0
  -2   9   2   17.14    1.19   0
  -2  23   2    0.47    1.39   0
  -2  24   2   -3.90    1.58   0
  -1  13   2   17.93    1.26   0
  -1  18   2   93.55    2.03   0
  -1  19   2    2.32    1.42   0
  -1  20   2   25.41    1.68   0
   0 -10  -4   56.29    1.53   0
   0  27   1    0.35    1.63   0
   1 -13  -8    0.26    1.91   0
   1  24   1    0.70    1.33   0
   1  25   1    1.53    1.60   0
   2 -11  -6   27.18    1.73   0
   2 -10  -5   35.21    1.65   0
   2  -4  -2  127.67    1.40   0
   2  14   1   91.35    1.49   0
   2  16   1   -1.13    1.02   0
   2  17   1   69.48    1.52   0
   2  18   1    2.51    1.12   0
   2  19   1   12.03    1.39   0
   3 -12  -9    4.34    2.17   0
   3 -11  -7   -1.42    1.60   0
   3  -9  -5    1.91    1.43   0
   4 -11  -8   19.72    2.21   0
   4  -8  -5   58.70    1.54   0
   4  -6  -4  109.15    1.86   0
   4  12   0   16.72    0.71   0
   4  20   0    0.94    1.02   0
   4  21   0   -0.20    1.17   0
   5 -10  -8   12.52    2.08   0
   5  -8  -6   26.39    1.66   0
   6  15  -1   32.20    0.79   0
   6  16  -1    2.98    0.67   0
   6  17  -1    0.64    0.66   0
   6  18  -1   20.41    0.94   0
   7  -8  -9    4.74    1.94   0
   7  -6  -7    3.85    1.56   0
   7   0  -4   -0.55    1.01   0
   7  23  -2   -0.33    0.87   0
   8  -7 -10   -1.03    1.86   0
   8   3  -4    1.63    0.79   0
   9  -5 -10   -0.93    2.01   0
   9   0  -6  122.46    2.03   0
   9   3  -5    5.37    1.07   0
  10  -3 -10   -1.62    1.78   0
  10  -1  -8   16.35    1.65   0
  10   1  -7    6.03    1.43   0
  12   7  -8   -1.77    1.31   0
 -15   6   1    0.80    0.96   0
 -14   4   1   -0.26    0.96   0
 -14  10   2   -0.65    1.34   0
 -13  -1   0    0.49    0.47   0
 -13   7   2    0.86    1.25   0
 -12   1   1    0.10    0.65   0
 -11  -3   0   52.61    0.67   0
 -11   0   1   -0.52    0.57   0
 -11  13   3   -1.23    1.50   0
 -11  14   3    4.17    1.65   0
 -11  15   3   -3.01    1.65   0
 -11  16   3   -0.90    1.52   0
 -11  17   3    0.36    1.54   0
 -11  18   3    5.06    1.78   0
 -11  19   3    0.56    1.90   0
 -11  20   3    0.15    1.91   0
 -10  11   3    4.92    1.40   0
 -10  12   3    8.37    1.49   0
 -10  21   3   -3.68    2.00   0
  -9 -11  -5    1.06    0.75   0
  -9  -1   1   11.14    0.52   0
  -9   3   2   38.22    1.17   0
  -9  10   3   68.67    2.04   0
  -9  11   3   33.10    1.80   0
  -9  22   3    0.72    1.95   0
  -9  23   3   -0.15    2.04   0
  -8 -12  -6   -0.81    1.13   0
  -8  11   3   26.11    1.52   0
  -8  22   3    0.40    1.61   0
  -8  23   3   -0.69    1.91   0
  -7 -12  -5    4.86    1.04   0
  -7   3   2   24.10    0.89   0
  -7  22   3    3.33    1.89   0
  -6  12   3   46.40    1.68   0
  -6  13   3   22.11    1.21   0
  -6  20   3    2.88    1.25   0
  -5 -13  -6    7.77    1.38   0
  -5   4   2   99.02    1.31   0
  -5  14   3   -0.29    1.40   0
  -5  16   3   20.61    1.70   0
  -5  17   3    9.36    1.59   0
  -4 -13  -6   -1.28    1.33   0
  -4 -10  -3   13.13    1.09   0
  -4   5   2   64.16    1.31   0
  -3 -13  -6    1.48    1.31   0
  -3  27   2    2.54    1.84   0
  -2 -11  -4   20.00    1.35   0
  -2  25   2    1.09    1.67   0
  -1  -9  -3    2.95    0.97   0
  -1  -7  -2   12.16    0.88   0
  -1  12   2   27.99    1.33   0
  -1  21   2    4.50    1.46   0
  -1  22   2    4.47    1.51   0
   0 -11  -5   42.52    1.58   0
   0  28   1    7.16    1.82   0
   1 -13  -9   -0.83    2.04   0
   1  -9  -4   89.35    1.73   0
   1   8   1   82.90    1.09   0
   1  26   1    0.71    1.64   0
   2  13   1    7.09    0.94   0
   2  20   1    3.35    1.18   0
   2  21   1    8.92    1.27   0
   3  -7  -4  125.92    1.98   0
   3  -5  -3    2.64    1.03   0
   3  27   0    3.45    1.55   0
   4 -11 -10    0.99    2.28   0
   4 -10  -7   -0.85    1.58   0
   4  -9  -6    4.37    1.11   0
   4  22   0    0.12    1.18   0
   5 -10 -10    3.15    2.33   0
   5 -10  -9    2.11    2.08   0
   5  -6  -5   24.00    1.51   0
   5  -4  -4   43.96    1.36   0
   5   2  -2   83.94    0.83   0
   5  26  -1   -0.76    1.14   0
   6  -9 -10    8.29    2.51   0
   6  -9  -9    3.39    1.92   0
   6  -8  -8   36.72    2.03   0
   6  -6  -6   11.09    1.49   0
   6  14  -1   -0.16    0.48   0
   6  19  -1   31.96    1.05   0
   7  -8 -10    3.62    2.07   0
   7  -7  -8    4.44    1.28   0
   7   4  -3   39.73    0.77   0
   8  -6 -10   -2.57    1.76   0
   8  -6  -9    1.13    1.74   0
   8  -4  -7   18.88    1.67   0
   8   0  -5    0.83    1.08   0
   9  -4  -9    0.67    1.80   0
  10  -2 -10    6.13    1.92   0
  10   4  -6   12.75    1.35   0
  10   8  -5    1.43    0.65   0
  11   3  -8    1.10    1.47   0
  11   5  -7    0.74    1.15   0
  11   9  -6   -0.26    0.86   0
  12   5  -9    0.58    1.33   0
  12  12  -7    0.82    0.85   0
  12  13  -7    0.52    0.87   0
 -14  -2  -1    0.20    0.28   0
 -14   9   2    0.12    1.29   0
 -13   2   1    0.82    0.75   0
 -12   5   2    0.55    1.12   0
 -12  13   3   -0.48    1.38   0
 -12  14   3    5.50    1.69   0
 -12  15   3    1.41    1.59   0
 -12  16   3    0.21    1.72   0
 -12  17   3   -2.01    1.71   0
 -12  18   3    1.41    1.81   0
 -11   4   2    0.60    0.87   0
 -11  11   3    2.90    1.41   0
 -11  12   3   -0.32    1.41   0
 -10  10   3   29.32    1.63   0
  -9   9   3   42.96    1.56   0
  -8   9   3  317.36    2.91   0
  -7 -11  -4    0.57    0.85   0
  -7  10   3   61.64    1.72   0
  -7  24   3   -0.95    1.90   0
  -7  25   3   -2.31    1.77   0
  -6 -12  -5   -0.46    1.14   0
  -6 -10  -3    1.33    0.71   0
  -6   3   2  278.05    1.87   0
  -6  11   3    6.74    1.26   0
  -6  24   3    2.17    2.06   0
  -5 -10  -3   -0.82    0.89   0
  -5  -1   1   45.60    0.66   0
  -5  12   3   -1.17    1.32   0
  -5  13   3   29.33    1.54   0
  -5  22   3    4.02    1.91   0
  -4 -12  -5    5.25    1.39   0
  -4  15   3    5.31    1.32   0
  -4  16   3    7.39    1.42   0
  -4  18   3   21.11    1.68   0
  -4  19   3   -0.37    1.41   0
  -3 -13  -7   -2.15    1.52   0
  -3 -12  -5    1.62    1.26   0
  -3 -11  -4   14.34    1.22   0
  -3  -8  -2    3.98    0.62   0
  -2   8   2  203.23    1.69   0
  -2  26   2   -0.15    1.63   0
  -2  27   2    1.82    1.76   0
  -1 -13  -8    1.26    1.78   0
  -1   3   1  418.92    1.57   0
  -1  11   2    2.21    0.84   0
  -1  23   2   10.33    1.63   0
  -1  24   2   -2.96    1.53   0
   0 -13  -9    0.59    2.11   0
   0  -8  -3   91.06    1.52   0
   0  -6  -2  332.36    1.94   0
   0   5   1   59.01    0.99   0
   1 -12  -7   23.28    1.78   0
   1  -5  -2   29.20    1.07   0
   1  27   1    3.43    1.72   0
   2 -12  -9    9.74    2.06   0
   2  -6  -3    3.21    1.06   0
   2  12   1  116.57    1.38   0
   2  22   1    2.15    1.22   0
   2  23   1   -1.02    1.49   0
   3 -11  -8   10.55    2.00   0
   4 -10  -8    0.15    1.97   0
   4  11   0  299.07    1.55   0
   4  23   0    0.91    1.32   0
   5  -9  -8   -3.13    1.82   0
   5  27  -1    0.82    1.38   0
   6  -7  -7    8.90    1.69   0
   6  -4  -5   27.27    1.41   0
   6  -2  -4    3.86    1.01   0
   6   1  -3   56.39    0.94   0
   6  20  -1   13.91    0.97   0
   6  21  -1    6.27    0.95   0
   7  -7 -10   -0.42    1.90   0
   7  -4  -6   31.69    1.60   0
   7  -2  -5   52.04    1.48   0
   9  -4 -10    1.95    1.90   0
   9   1  -6   25.09    1.50   0
   9   8  -4   -0.08    0.50   0
  10  -1  -9    1.05    1.60   0
  10   0  -8    5.44    1.46   0
  11   6  -7    1.37    1.19   0
  12   6  -9   -1.11    1.43   0
 -15   5   1    0.56    0.95   0
 -14   0   0    0.21    0.49   0
 -14   3   1   -0.75    0.78   0
 -14   8   2   -0.05    1.18   0
 -13   6   2    0.67    1.02   0
 -13  14   3    1.96    1.70   0
 -13  15   3    1.61    1.70   0
 -13  16   3    4.07    1.80   0
 -12  11   3   -2.15    1.39   0
 -12  12   3   -1.88    1.45   0
 -11  10   3    9.83    1.37   0
 -10  -1   1   17.85    0.68   0
 -10   3   2   37.29    1.08   0
 -10   9   3   -1.43    1.24   0
  -9  -9  -3    6.12    0.58   0
  -9   8   3    1.62    1.33   0
  -8   8   3   27.23    1.34   0
  -7 -12  -6    0.75    1.09   0
  -7   9   3   12.60    1.33   0
  -6 -11  -4    6.55    0.97   0
  -5 -11  -4    2.59    1.08   0
  -5  11   3    8.01    1.33   0
  -5  23   3    0.10    1.57   0
  -5  24   3   -0.25    1.90   0
  -4 -11  -4    2.14    1.01   0
  -4  13   3   -1.52    1.34   0
  -4  14   3   35.34    1.61   0
  -4  22   3   -0.75    1.68   0
  -3 -13  -8    1.26    1.79   0
  -2 -13  -8    1.06    1.68   0
  -2  -9  -3   93.56    1.47   0
  -2   7   2    7.23    1.04   0
  -2  28   2    0.64    1.49   0
  -1 -12  -6    2.65    1.47   0
  -1 -11  -5   24.17    1.50   0
  -1 -10  -4   -0.47    1.18   0
  -1  10   2    0.31    1.05   0
  -1  25   2    5.73    1.66   0
   0 -12  -7   10.94    1.79   0
   0  14   2   -2.16    1.24   0
   0  15   2    0.40    1.16   0
   0  17   2   -0.97    1.18   0
   0  18   2   35.25    1.53   0
   0  19   2    1.19    1.31   0
   0  20   2    0.05    1.28   0
   0  21   2    7.15    1.49   0
   1 -12  -9    6.15    2.07   0
   1 -12  -8    3.97    1.98   0
   1 -11  -6   26.75    1.37   0
   1  28   1   -2.71    1.65   0
   2 -11  -7    4.63    1.51   0
   2 -10  -6    0.87    1.45   0
   2  -9  -5   11.76    1.47   0
   2  11   1   30.69    0.91   0
   2  24   1   -0.12    1.27   0
   3  -2  -2   43.24    1.01   0
   4 -10 -10    3.43    2.39   0
   4 -10  -9    2.81    2.06   0
   4  -9  -7    7.86    1.66   0
   4  -8  -6    8.50    1.57   0
   4  -7  -5   37.63    1.33   0
   4  24   0   -1.19    1.20   0
   5  -9  -9    1.96    2.03   0
   5  -8  -7   16.77    1.87   0
   5  -7  -6    5.99    1.39   0
   6  -8  -9   30.03    2.33   0
   6  13  -1    5.24    0.46   0
   6  22  -1    0.61    1.00   0
   7  25  -2    0.01    1.06   0
   8  -5 -10   -1.93    1.94   0
   8  -5  -9   -0.35    1.64   0
   8  -4  -8   60.91    2.23   0
   8  -3  -7    3.00    1.45   0
   8   4  -4   75.53    1.12   0
   9  -3  -9    7.69    1.88   0
   9  -2  -8    1.89    1.49   0
   9   4  -5   66.74    1.37   0
  10  -1 -10   -0.53    1.73   0
  10   5  -6    4.30    1.13   0
  10   9  -5    0.26    0.66   0
 -14   7   2    9.68    1.31   0
 -13   5   2    1.57    1.04   0
 -13  12   3    4.64    1.77   0
 -13  13   3   -0.23    1.63   0
 -12   4   2    6.06    1.03   0
 -12  10   3    4.58    1.35   0
 -11   3   2    2.08    0.91   0
 -11   9   3   -0.77    1.18   0
 -10   8   3    3.44    1.21   0
  -9  -6  -1    0.67    0.24   0
  -9   2   2   32.26    1.04   0
  -8 -11  -5    0.95    0.73   0
  -8  -8  -2   16.07    0.54   0
  -8   2   2    7.39    0.70   0
  -7   8   3    4.02    1.21   0
  -6 -12  -6    8.36    1.30   0
  -6   9   3    4.27    0.90   0
  -5   3   2    1.84    0.82   0
  -5  25   3    2.92    1.79   0
  -5  26   3    1.73    1.95   0
  -4  -8  -2    2.35    0.66   0
  -4   4   2  102.75    1.34   0
  -4  12   3    0.23    1.30   0
  -4  23   3    0.11    1.68   0
  -4  24   3    0.32    1.68   0
  -3 -12  -6   -0.27    1.47   0
  -3   5   2    1.24    0.98   0
  -3  15   3   11.54    1.30   0
  -3  16   3    5.09    1.40   0
  -3  17   3   65.58    1.95   0
  -3  18   3   37.47    1.73   0
  -2 -12  -6    7.20    1.49   0
  -2  -5  -1    8.99    0.65   0
  -1 -12  -7    1.55    1.58   0
  -1   9   2    4.15    1.06   0
  -1  26   2    0.30    1.53   0
  -1  27   2    0.82    1.75   0
   0 -12  -9    2.07    1.98   0
   0 -11  -6    3.49    1.50   0
   0  -9  -4    6.57    1.16   0
   0  13   2   20.25    1.19   0
   0  22   2    1.54    1.38   0
   0  23   2    7.10    1.40   0
   1 -11  -7   11.29    1.64   0
   1  -2  -1 1189.41    2.21   0
   1   7   1    9.66    0.74   0
   2 -11  -9    4.03    2.06   0
   2 -11  -8   27.00    2.20   0
   2  25   1    4.34    1.26   0
   3 -10  -8    9.87    1.90   0
   3  -9  -6    7.01    1.11   0
   4   0  -2  313.61    1.53   0
   4  25   0    1.78    1.23   0
   5  -8  -8    5.53    1.73   0
   5  -5  -5    6.33    1.33   0
   6  -7  -8   19.11    1.97   0
   6  23  -1    6.74    1.09   0
   7  -6 -10    9.89    2.34   0
   7  -3  -6    0.71    1.29   0
   8   9  -3  304.04    1.15   0
   9   0  -7   -2.62    1.22   0
  10   0  -9   -0.66    1.52   0
  10   1  -8   23.25    1.54   0
  11   3  -9    3.54    1.59   0
  11   7  -7    9.09    1.28   0
  11  11  -6   20.52    0.91   0
  12  10  -8    7.40    1.30   0
 -15   4   1    2.45    0.87   0
 -13   1   1    0.20    0.60   0
 -13  11   3    1.93    1.39   0
 -12   0   1    0.26    0.57   0
 -12   9   3    2.97    1.24   0
 -11   8   3   -1.15    1.17   0
 -10  -7  -2    1.05    0.34   0
 -10   2   2    8.07    0.82   0
 -10   7   3   32.73    1.59   0
  -9   7   3    3.17    1.20   0
  -8 -11  -6    1.28    1.15   0
  -8 -10  -4   10.69    0.77   0
  -8   7   3    1.13    1.13   0
  -7 -11  -5    2.80    1.07   0
  -7   7   3   41.53    1.41   0
  -6 -12  -7    3.93    1.43   0
  -6   8   3   56.04    1.53   0
  -5 -12  -7    0.80    1.48   0
  -5 -12  -6    8.35    1.47   0
  -5   9   3   -1.98    1.25   0
  -4 -12  -6    7.74    1.41   0
  -4  25   3    3.52    1.85   0
  -4  26   3   -0.59    1.57   0
  -3  -9  -3   11.38    1.09   0
  -3  13   3    7.33    1.28   0
  -3  14   3  116.02    2.05   0
  -3  21   3    3.25    1.41   0
  -3  22   3    3.63    1.62   0
  -3  23   3   -1.30    1.62   0
  -2 -12  -8    1.70    1.79   0
  -2 -12  -7   -2.91    1.47   0
  -2 -11  -5   18.95    1.42   0
  -2 -10  -4    1.70    1.06   0
  -2  -7  -2    3.39    0.73   0
  -1 -12  -8    0.43    1.77   0
  -1  28   2    2.97    1.68   0
   0 -10  -5   25.68    1.53   0
   0  12   2    9.17    1.11   0
   0  24   2    8.16    1.52   0
   1 -11  -8    2.10    1.81   0
   2  10   1   79.17    1.06   0
   2  26   1    4.06    1.51   0
   3 -10 -10    2.87    2.07   0
   3  -6  -4  227.04    2.30   0
   3  -4  -3  196.51    1.81   0
   3  18   1    4.84    1.18   0
   3  19   1    0.88    1.15   0
   4  -9  -8    2.67    1.72   0
   4  10   0   39.78    0.72   0
   4  26   0   -1.74    1.22   0
   5  -8 -10   -3.70    2.10   0
   5  -8  -9    4.65    2.12   0
   5  -3  -4   10.89    1.12   0
   6  -7 -10   -2.56    2.19   0
   6  -7  -9    4.03    1.96   0
   6  -3  -5    2.09    1.19   0
   6  -1  -4   -0.62    0.90   0
   6  24  -1    0.10    1.09   0
   7  -5  -8    4.28    1.59   0
   7  -4  -7    5.40    1.60   0
   7  -1  -5   87.13    1.64   0
   8  -4 -10   15.99    2.23   0
   8  -3  -8    9.04    1.62   0
   8  -2  -7   21.97    1.60   0
   9   5  -5   71.46    1.30   0
  10   0 -10   -1.60    1.84   0
  10   1  -9   -0.51    1.63   0
  10   2  -8    5.09    1.44   0
  10  10  -5    6.03    0.63   0
  11   4  -9   -1.78    1.50   0
  11  12  -6    0.78    0.69   0
  12  11  -8    7.36    1.30   0
 -14   2   1    0.03    0.68   0
 -14   6   2    0.96    0.96   0
 -14  12   3    3.12    1.59   0
 -13  10   3   -0.92    1.32   0
 -12   3   2    2.80    0.87   0
 -12   8   3    0.79    1.41   0
 -11   7   3   41.01    1.69   0
 -10  -8  -3   15.25    0.58   0
 -10  18   4   -2.16    1.52   0
 -10  19   4   -0.46    1.58   0
 -10  20   4    1.57    1.79   0
  -9 -10  -5    6.17    0.86   0
  -9  19   4   10.18    1.95   0
  -9  20   4   -1.14    1.80   0
  -7  -8  -2    3.80    0.44   0
  -6   2   2  148.81    1.35   0
  -6   7   3    0.67    1.04   0
  -5 -11  -5   -0.98    1.29   0
  -5   8   3  112.51    1.74   0
  -4 -12  -7   -1.56    1.38   0
  -4 -11  -5   12.19    1.44   0
  -4  10   3    4.63    1.31   0
  -3 -12  -8    1.07    1.74   0
  -3 -12  -7    3.45    1.41   0
  -3 -11  -5   14.68    1.37   0
  -3 -10  -4    5.30    1.17   0
  -3  -3   0    0.02    0.18   0
  -3  12   3   -1.00    1.28   0
  -3  24   3    3.62    1.84   0
  -3  25   3    0.69    1.66   0
  -2  18   3   24.20    1.71   0
  -2  19   3    0.83    1.35   0
  -2  20   3   25.21    1.72   0
  -1  -8  -3   15.51    0.99   0
  -1  -4  -1   15.50    0.67   0
  -1   8   2   27.76    1.11   0
   0 -11  -9   -0.58    2.06   0
   0 -11  -7   16.62    1.83   0
   0  -3  -1   21.97    0.66   0
   0  11   2    6.61    1.02   0
   0  25   2    2.11    1.41   0
   0  26   2    1.43    1.55   0
   1 -10  -6    9.18    1.22   0
   2 -10 -10    2.42    2.25   0
   2  -3  -2    5.77    0.96   0
   2  27   1    1.60    1.50   0
   3  -7  -5    4.72    1.30   0
   3   6   0  137.08    0.75   0
   3  15   1   31.08    1.21   0
   3  16   1   26.28    1.09   0
   3  17   1   46.73    1.29   0
   3  20   1    8.56    1.15   0
   3  21   1    9.26    1.21   0
   3  22   1    1.16    1.38   0
   4  -8  -7   14.72    1.75   0
   4  -6  -5   28.96    1.55   0
   4  27   0   -0.74    1.30   0
   6   2  -3    8.90    0.73   0
   6  25  -1   -2.41    1.14   0
   7   5  -3    1.59    0.49   0
   8  -3  -9    3.71    1.71   0
   8   0  -6   64.24    1.77   0
   8   2  -5   32.45    1.42   0
   9  -1  -9    3.36    1.69   0
   9   1  -7    0.65    1.29   0
  10   1 -10    1.84    1.89   0
  10   4  -7   -1.29    1.35   0
 -15   7   2   -0.07    1.05   0
 -14   5   2   -2.25    0.93   0
 -14  11   3   -2.01    1.34   0
 -13   4   2    3.73    0.88   0
 -13   9   3    4.23    1.45   0
 -11  -8  -4    3.17    0.58   0
 -11  -1   1    4.07    0.54   0
 -11   2   2   13.40    0.92   0
 -11  15   4    4.64    1.60   0
 -11  16   4   -0.24    1.74   0
 -11  17   4    4.33    1.67   0
 -11  18   4    1.18    1.73   0
 -11  19   4   -2.60    1.79   0
 -10   6   3    0.50    1.11   0
 -10  14   4   -1.82    1.33   0
 -10  15   4   -2.51    1.60   0
 -10  16   4    5.63    1.74   0
 -10  17   4   -1.22    1.53   0
 -10  21   4   -0.45    1.90   0
  -9   6   3   19.97    1.29   0
  -9  15   4    7.89    1.61   0
  -9  16   4    3.54    1.57   0
  -8  -2   1   10.92    0.45   0
  -8   6   3    5.66    1.10   0
  -8  15   4    2.40    1.61   0
  -8  16   4    9.67    1.66   0
  -8  17   4    3.98    1.22   0
  -8  21   4    0.76    1.65   0
  -8  24   4    1.91    1.82   0
  -7 -11  -6    5.42    1.14   0
  -7 -10  -4    4.26    0.94   0
  -7  -2   1    7.22    0.42   0
  -7   6   3    7.51    1.15   0
  -7  17   4   -0.49    1.63   0
  -7  18   4    1.60    1.80   0
  -7  20   4   -0.62    1.76   0
  -7  21   4    2.18    1.79   0
  -4 -10  -4    6.04    1.23   0
  -4  -9  -3   30.21    1.04   0
  -4   3   2   88.70    1.21   0
  -4   9   3   71.84    1.67   0
  -3   0   1   -0.27    0.47   0
  -3  26   3    4.01    1.81   0
  -3  27   3    5.89    1.70   0
  -2 -11  -6    4.54    1.42   0
  -2   1   1    2.73    0.56   0
  -2  15   3   21.73    1.44   0
  -2  16   3    1.44    1.25   0
  -2  21   3   15.25    1.58   0
  -2  22   3   -2.17    1.50   0
  -2  23   3    1.61    1.58   0
  -1 -11  -9    2.27    1.91   0
  -1 -11  -7    8.76    1.69   0
  -1 -10  -5   -0.19    1.26   0
  -1  -9  -4   55.47    1.47   0
  -1  -6  -2   46.32    1.03   0
   0 -11  -8    1.13    1.62   0
   0 -10  -6    1.34    1.38   0
   0  -7  -3   23.69    1.16   0
   0   4   1  477.59    1.69   0
   0  27   2   -1.72    1.71   0
   1  -6  -3   57.57    1.31   0
   1  16   2   -0.95    1.08   0
   1  18   2   27.51    1.44   0
   1  19   2    1.45    1.16   0
   1  20   2    6.41    1.25   0
   1  21   2    0.60    1.18   0
   1  22   2    5.17    1.28   0
   2  -5  -3   22.27    1.13   0
   2   9   1  341.69    1.82   0
   3  -9 -10    4.21    2.22   0
   3  -9  -9   -0.22    2.10   0
   3  -9  -8   -3.32    1.73   0
   3  -8  -6   11.74    1.19   0
   3  23   1   -1.61    1.20   0
   3  24   1   -0.24    1.48   0
   4  -8  -9    1.18    1.92   0
   4  -8  -8   13.79    2.04   0
   4  -2  -3   44.54    1.11   0
   5  -7  -9   -0.81    1.96   0
   5  -7  -8   33.34    2.06   0
   5  16   0   23.30    0.89   0
   5  17   0   13.63    0.94   0
   5  18   0   98.24    1.45   0
   5  19   0    1.93    0.93   0
   5  20   0    4.85    1.02   0
   5  21   0   11.54    1.21   0
   6  -6  -9    7.80    2.08   0
   6  26  -1    0.01    1.12   0
   7  -2  -6    5.89    1.30   0
   7   2  -4    3.91    0.98   0
   8  -3 -10    4.06    1.99   0
   8  -2  -8    5.52    1.53   0
   8   5  -4   18.96    0.75   0
   9   0  -8    4.16    1.55   0
  10   2  -9   -0.10    1.59   0
  10   3  -8   -0.07    1.51   0
  10   7  -6    8.03    1.05   0
  11   5  -9    5.45    1.54   0
 -15   3   1   -0.24    0.67   0
 -14  10   3   -1.46    1.40   0
 -13   8   3   -3.06    1.18   0
 -12   7   3    0.10    1.11   0
 -12  15   4    1.42    1.74   0
 -12  16   4   -3.36    1.65   0
 -12  17   4    2.67    1.83   0
 -11   6   3   -0.15    1.00   0
 -11  13   4    5.84    1.40   0
 -11  14   4   -0.39    1.54   0
 -10  13   4    4.35    1.48   0
  -9  -2   1   15.43    0.48   0
  -9   1   2   97.98    1.25   0
  -9  12   4    0.43    1.36   0
  -8 -10  -5    0.68    1.00   0
  -8   1   2   14.78    0.74   0
  -7  14   4    0.89    1.47   0
  -7  15   4    6.78    1.20   0
  -7  23   4   -2.34    1.64   0
  -7  24   4    2.21    1.92   0
  -6 -11  -7    3.10    1.43   0
  -6 -11  -6    2.92    1.33   0
  -6  -9  -3    1.76    0.74   0
  -6   6   3    3.20    1.04   0
  -6  15   4   32.00    1.71   0
  -6  16   4    1.26    1.53   0
  -6  17   4    2.38    1.57   0
  -6  20   4   16.47    2.03   0
  -6  21   4   -0.93    1.77   0
  -6  22   4    1.14    1.71   0
  -6  23   4    4.04    1.92   0
  -5 -11  -6    2.96    1.33   0
  -5  -9  -3   10.75    0.96   0
  -4 -11  -6    4.45    1.38   0
  -3 -11  -6    2.28    1.36   0
  -3   4   2  168.63    1.53   0
  -3  10   3   27.64    1.33   0
  -2 -11  -8   -1.63    1.71   0
  -2 -11  -7    2.01    1.60   0
  -2 -10  -5   -0.07    1.39   0
  -2  -8  -3  156.00    1.78   0
  -2  13   3    8.51    1.27   0
  -2  14   3   17.69    1.29   0
  -2  24   3    1.20    1.58   0
  -2  25   3    0.79    1.62   0
   0  -9  -5    9.32    1.30   0
   0  -5  -2    7.15    0.91   0
   0  10   2   32.08    1.09   0
   1  -4  -2    4.07    0.95   0
   1   6   1  489.76    1.83   0
   1  15   2    2.52    1.05   0
   1  23   2    1.56    1.30   0
   1  24   2    3.20    1.33   0
   2  -9 -10    2.60    2.20   0
   2  -9  -7   10.45    1.60   0
   3  -8  -7    3.79    1.63   0
   3  13   1    3.02    0.87   0
   3  25   1   -3.96    1.45   0
   4  -7  -7    4.70    1.57   0
   5  -5  -6   -1.17    1.36   0
   5   3  -2    1.64    0.36   0
   5  15   0    2.40    0.69   0
   5  22   0    0.81    1.01   0
   5  23   0    2.57    1.25   0
   6  -5  -8   -0.13    1.69   0
   6   6  -2   11.98    0.34   0
   7  -4 -10    4.28    2.09   0
   7  -4  -9   10.88    2.01   0
   7   0  -5   -0.20    1.02   0
   8  -2  -9   -0.13    1.54   0
   9   0  -9   -1.99    1.68   0
   9  10  -4    0.35    0.47   0
  10  11  -5    1.52    0.57   0
  11   6  -9   -0.18    1.37   0
  11   7  -8   -1.16    1.19   0
  11  14  -6    1.27    0.63   0
 -15   6   2    0.24    1.00   0
 -14  -1   0    0.12    0.35   0
 -14   9   3   -0.05    1.32   0
 -13  -2   0    0.30    0.31   0
 -13   3   2    0.41    0.84   0
 -13   7   3    4.95    1.30   0
 -13  15   4    0.98    1.61   0
 -12   6   3    4.97    1.30   0
 -12  13   4    2.80    1.56   0
 -12  14   4    4.21    1.62   0
 -11  -7  -3    2.89    0.46   0
 -11  12   4    0.57    1.39   0
 -10   1   2    9.83    0.77   0
 -10   5   3    1.65    1.03   0
 -10  11   4    4.06    1.33   0
 -10  12   4    9.14    1.44   0
  -9   5   3    1.69    1.05   0
  -8 -10  -6   -0.69    1.27   0
  -8   5   3   31.80    1.23   0
  -8  12   4    3.32    1.38   0
  -7 -10  -5   -0.14    1.14   0
  -7   1   2   37.04    0.79   0
  -6  14   4    1.74    1.40   0
  -6  24   4   -2.97    1.71   0
  -5  -6  -1    0.57    0.40   0
  -5  16   4   21.34    1.68   0
  -5  17   4    2.57    1.57   0
  -5  18   4   28.01    1.88   0
  -5  21   4   -0.09    1.73   0
  -5  22   4    1.78    1.75   0
  -5  23   4   -0.42    1.57   0
  -4 -11  -8    3.64    1.83   0
  -4   8   3  289.41    2.44   0
  -3 -11  -8   -1.04    1.60   0
  -3 -11  -7   -0.63    1.50   0
  -3  -7  -2  170.52    1.36   0
  -2  12   3   44.05    1.50   0
  -2  26   3    1.81    1.63   0
  -2  27   3   -0.91    1.69   0
  -1 -10  -6   12.91    1.62   0
  -1   7   2   19.81    1.04   0
  -1  17   3   33.48    1.63   0
  -1  18   3    9.34    1.43   0
  -1  19   3    6.04    1.42   0
  -1  20   3    0.75    1.38   0
  -1  22   3    8.19    1.51   0
   0 -10  -9   11.95    2.13   0
   0 -10  -8    2.36    1.76   0
   0 -10  -7    8.48    1.61   0
   0  -8  -4  160.45    1.84   0
   1  -9  -6    4.01    1.48   0
   1  -7  -4   39.96    1.46   0
   1  13   2   -0.43    1.01   0
   1  25   2    7.86    1.60   0
   1  26   2    8.85    1.72   0
   2  -9  -9    3.55    1.92   0
   2  -9  -8    1.78    1.93   0
   2  -6  -4   12.38    1.29   0
   2   0  -1   -0.10    0.45   0
   3  -8  -9    2.06    1.85   0
   3  -8  -8    3.31    1.78   0
   3  -5  -4   15.05    1.17   0
   3  26   1   -2.01    1.32   0
   4  -7  -8    3.31    1.72   0
   4  -6  -6   12.66    1.58   0
   4   9   0   11.00    0.47   0
   5  -6 -10    3.25    2.13   0
   5  -6  -8   14.03    1.96   0
   5  -2  -4   50.70    1.33   0
   5  24   0    3.28    1.23   0
   6  -5 -10   -1.25    2.11   0
   6  -5  -9    8.12    1.97   0
   6  -4  -7    1.06    1.44   0
   6  -3  -6   61.34    1.74   0
   6   0  -4  129.08    1.57   0
   7  -3  -8    8.88    1.68   0
   8  -2 -10    0.49    1.80   0
   8  -1  -8   15.44    1.57   0
   8   1  -6  116.07    1.94   0
   9   0 -10   13.27    1.87   0
   9   1  -8   40.41    1.87   0
   9   2  -7    0.82    1.23   0
   9   4  -6   27.27    1.34   0
   9  20  -3    0.92    0.36   0
   9  21  -3   -0.54    0.44   0
  10   3  -9   10.16    1.70   0
  11   7  -9    0.96    1.53   0
  11   8  -8    0.26    1.31   0
  11  10  -7    6.04    1.05   0
  11  15  -6    0.02    0.63   0
 -14   1   1   -0.37    0.56   0
 -14   4   2   -0.96    0.83   0
 -14   8   3    1.27    1.39   0
 -13   0   1    0.77    0.50   0
 -13  13   4    4.61    1.46   0
 -13  14   4   -3.33    1.60   0
 -12   2   2    3.63    0.74   0
 -12  12   4    4.24    1.48   0
 -11   5   3   20.36    1.16   0
 -11  11   4    5.53    1.37   0
 -10  10   4   10.83    1.47   0
  -9  -8  -3   13.58    0.65   0
  -8  -6  -1    2.51    0.30   0
  -7 -10  -7   -0.95    1.46   0
  -7 -10  -6    0.06    1.28   0
  -7  11   4   72.48    1.85   0
  -6 -10  -5   -0.19    1.20   0
  -6  -2   1   -0.35    0.36   0
  -6   1   2   39.77    0.89   0
  -6  12   4    3.31    1.38   0
  -6  13   4    0.65    0.95   0
  -5  14   4    1.45    1.37   0
  -5  15   4    8.02    1.44   0
  -5  24   4   -1.49    1.68   0
  -5  25   4   -0.57    1.92   0
  -5  26   4   -0.55    1.77   0
  -4 -10  -5  103.51    2.04   0
  -4  18   4    4.95    1.44   0
  -4  19   4    1.82    1.52   0
  -4  20   4    0.61    1.50   0
  -3 -10  -5    3.62    1.31   0
  -2 -10  -9    2.73    1.93   0
  -2 -10  -6   -1.89    1.28   0
  -2  11   3    6.31    1.26   0
  -1 -10  -9    1.69    1.96   0
  -1 -10  -8   -0.83    1.84   0
  -1  15   3    6.12    1.25   0
  -1  16   3   56.71    1.69   0
  -1  24   3    2.91    1.55   0
  -1  25   3    3.05    1.70   0
   0   9   2    1.73    0.96   0
   1  -9  -9    2.09    1.92   0
   1  -9  -7    9.95    1.77   0
   1  -8  -5   26.97    1.19   0
   1  12   2    6.69    1.13   0
   1  27   2    1.41    1.67   0
   2  -8 -10    4.76    2.01   0
   2  -7  -5   16.30    1.49   0
   3  -7  -6   48.01    1.54   0
   3  -3  -3    1.48    0.99   0
   3  27   1   -0.68    1.33   0
   5  14   0   12.45    0.67   0
   5  25   0    1.55    1.09   0
   5  26   0    1.61    1.24   0
   6  11  -1   38.22    0.45   0
   7  -3  -9    7.05    1.95   0
   7  -1  -6   56.38    1.64   0
   8  -1 -10    0.01    1.82   0
   8   0  -7    4.66    1.36   0
   8   6  -4    2.21    0.55   0
   8  10  -3   22.33    0.44   0
   8  19  -2   -0.05    0.49   0
   8  20  -2   -0.33    0.53   0
   8  21  -2   11.86    0.78   0
   9   1  -9   -0.69    1.56   0
  10   6  -7    0.83    1.25   0
  10   8  -6    5.35    0.90   0
  10  12  -5   -0.71    0.52   0
  11  11  -7    1.09    0.97   0
 -15   0   0    0.31    0.34   0
 -15   2   1   -0.81    0.56   0
 -15   5   2   -0.42    0.84   0
 -13   6   3    4.76    1.30   0
 -13  12   4   -2.45    1.61   0
 -12  -3   0    1.19    0.26   0
 -12  -1   1    0.25    0.48   0
 -12   5   3    0.31    1.13   0
 -12  11   4    4.61    1.42   0
 -11  -6  -2    5.41    0.36   0
 -11   1   2    8.66    0.78   0
 -11  10   4   -2.19    1.31   0
 -10  -2   1   11.69    0.48   0
 -10   4   3   -1.18    1.06   0
  -9  -9  -5    3.24    0.87   0
  -9  -7  -2    4.70    0.46   0
  -9   9   4   -2.10    1.22   0
  -8  -9  -4   26.80    0.98   0
  -7  10   4    1.14    1.28   0
  -6 -10  -7    2.74    1.43   0
  -6 -10  -6    5.02    1.44   0
  -6  -6  -1   94.23    0.74   0
  -6   5   3    1.26    0.98   0
  -6  11   4   36.41    1.62   0
  -5 -10  -8   -2.22    1.69   0
  -5 -10  -5    6.76    1.20   0
  -5  13   4    8.80    1.43   0
  -4  22   4    0.07    1.51   0
  -4  24   4    2.67    1.77   0
  -3 -10  -8    0.04    1.75   0
  -3 -10  -6   16.62    1.52   0
  -3  -9  -4   -2.04    1.09   0
  -3  -8  -3   62.81    1.23   0
  -2 -10  -8   -1.63    1.71   0
  -2 -10  -7    1.81    1.53   0
  -1  -9  -5    8.75    1.33   0
  -1  -7  -3    8.66    0.99   0
  -1  14   3    3.02    1.20   0
  -1  26   3   -1.23    1.62   0
  -1  27   3    0.07    1.75   0
   0  -9  -9   18.22    1.97   0
   2  -8  -9   -0.91    1.89   0
   2  -8  -7    5.53    1.70   0
   2   8   1    3.37    0.61   0
   2  20   2    7.78    1.24   0
   2  21   2   -0.55    1.18   0
   2  22   2   -1.52    1.43   0
   3  -7  -7    8.56    1.71   0
   4  -6 -10   -2.75    2.06   0
   4  -6  -7   24.89    1.74   0
   4  -3  -4  134.92    1.77   0
   4   1  -2  476.75    1.71   0
   5  -5 -10   -0.08    2.15   0
   5  -5  -8    1.56    1.62   0
   5  -4  -6    3.88    1.39   0
   6  -4  -9   -0.09    1.86   0
   6  -4  -8    0.54    1.56   0
   6  -1  -5   45.60    1.53   0
   7   1  -5   85.85    1.56   0
   7   6  -3    7.56    0.49   0
   8   0  -8   -0.77    1.57   0
   8  18  -2    8.07    0.51   0
   9   2  -8    3.68    1.43   0
   9   7  -5   -1.03    0.80   0
   9  23  -3    0.48    0.51   0
  10   4 -10   -0.62    1.72   0
  11   8  -9    5.73    1.42   0
  11  16  -6    0.52    0.63   0
 -14   7   3   -2.65    1.06   0
 -14  12   4    2.48    1.64   0
 -13  11   4    0.64    1.49   0
 -12  -6  -3    2.35    0.44   0
 -12  10   4    0.95    1.37   0
 -11   4   3    7.10    1.15   0
 -11   9   4   16.88    1.43   0
 -10   9   4    0.08    1.20   0
  -7  -9  -4    3.98    1.01   0
  -7  -6  -1    4.20    0.35   0
  -7   4   3   39.31    1.19   0
  -6  10   4   22.28    1.40   0
  -5 -10  -7    0.66    1.41   0
  -5 -10  -6    1.77    1.27   0
  -4 -10  -7   47.96    2.02   0
  -4 -10  -6   12.75    1.37   0
  -4  -9  -4    2.81    1.05   0
  -4  -7  -2    4.49    0.58   0
  -4   2   2   -0.19    0.78   0
  -4  14   4   -2.55    1.36   0
  -4  15   4   33.67    1.37   0
  -4  26   4   -0.64    1.85   0
  -3 -10  -7    6.77    1.48   0
  -3   3   2   -0.59    0.89   0
  -3   8   3   86.61    1.56   0
  -3  19   4   37.66    1.89   0
  -3  20   4    5.32    1.48   0
  -3  22   4    0.90    1.56   0
  -2  -9  -5    9.63    1.35   0
  -2  -6  -2    3.57    0.73   0
  -2  10   3   18.86    1.29   0
  -1  -9  -9    3.65    1.97   0
  -1  -9  -6    7.43    1.38   0
  -1   6   2  162.72    1.55   0
  -1  13   3  228.54    2.31   0
   0  -9  -8   -0.30    1.71   0
   0  -9  -7   16.97    1.76   0
   0  -8  -5   12.53    1.40   0
   0  -6  -3    7.65    1.06   0
   0   8   2   34.04    1.05   0
   0  19   3    6.01    1.32   0
   0  20   3    8.17    1.45   0
   0  21   3    1.00    1.34   0
   1  11   2    0.55    0.87   0
   2  -4  -3  209.32    1.86   0
   2  16   2    6.98    1.26   0
   2  17   2   14.97    1.23   0
   2  23   2   -0.47    1.33   0
   2  24   2   -0.17    1.39   0
   2  25   2    1.98    1.40   0
   3  -7  -9    5.20    2.01   0
   3  -7  -8    1.35    1.79   0
   3   2  -1  159.96    0.64   0
   3  11   1   34.38    0.88   0
   4  -6  -8    2.81    1.77   0
   4  -5  -6   -2.51    1.43   0
   4  -4  -5    0.56    1.33   0
   4  18   1   22.16    1.17   0
   4  19   1   14.13    1.11   0
   4  20   1    7.49    1.09   0
   4  21   1    0.18    1.09   0
   4  22   1    8.32    1.16   0
   4  23   1   -1.24    1.32   0
   5  13   0    1.30    0.52   0
   6  -3  -7   -1.08    1.41   0
   6  -2  -6    1.31    1.28   0
   7  -2 -10    2.34    1.94   0
   7   0  -6    0.04    1.25   0
   8   0 -10    2.91    1.91   0
   8   0  -9   -1.36    1.65   0
   8   1  -7   28.68    1.50   0
   8   2  -6    3.88    1.23   0
   8   4  -5    7.67    1.08   0
   8  17  -2    2.69    0.38   0
   8  23  -2    1.85    0.76   0
   9   2 -10    0.56    1.68   0
   9   2  -9    4.14    1.64   0
   9  11  -4   15.38    0.58   0
  10   5  -9    1.14    1.42   0
  10   7  -7    1.96    1.23   0
  10   9  -6    3.52    0.87   0
  11   9  -9   -1.49    1.45   0
  11  10  -8    0.24    1.26   0
  11  12  -7   -0.92    0.93   0
  11  17  -6   -0.44    0.65   0
 -15   4   2    1.03    0.81   0
 -15   8   3   -0.37    1.12   0
 -14   3   2   -0.34    0.71   0
 -14   6   3    0.57    1.14   0
 -14  11   4    1.85    1.65   0
 -13   5   3    1.85    1.14   0
 -13  10   4    3.07    1.47   0
 -12   1   2    1.30    0.72   0
 -12   9   4   -2.84    1.24   0
 -11   8   4    3.78    1.33   0
 -11  17   5    0.24    1.77   0
 -11  18   5    3.05    1.78   0
 -11  19   5   -4.91    1.89   0
 -10  -8  -5    1.91    0.88   0
 -10  18   5    0.67    1.76   0
  -9   0   2   49.39    0.89   0
  -9   8   4    0.20    1.31   0
  -9  17   5    1.15    1.71   0
  -9  20   5    0.09    1.71   0
  -9  21   5    0.28    1.75   0
  -8  -9  -6    4.66    1.28   0
  -8  -9  -5   21.01    1.09   0
  -8   0   2   23.08    0.74   0
  -8   8   4    6.91    1.30   0
  -8  18   5    1.85    1.77   0
  -8  20   5    2.83    1.94   0
  -8  21   5    0.89    1.97   0
  -8  22   5    0.11    1.95   0
  -8  23   5    2.10    2.02   0
  -6  -9  -4   14.19    0.99   0
  -5  -9  -4   -0.16    0.92   0
  -5   5   3  237.38    2.03   0
  -5  11   4    9.26    1.41   0
  -4  -8  -3    4.70    0.84   0
  -3  16   4  107.02    2.23   0
  -3  17   4   11.03    1.44   0
  -3  18   4    3.03    1.14   0
  -3  23   4   -0.39    1.60   0
  -3  24   4    4.08    1.79   0
  -3  25   4    1.17    1.82   0
  -3  26   4   -0.18    1.85   0
  -2  -9  -9   -2.84    1.85   0
  -2   4   2  121.69    1.37   0
  -1  -9  -7    2.49    1.56   0
  -1  12   3    1.64    1.16   0
   0  -7  -4    0.81    1.18   0
   0  16   3   91.79    1.94   0
   0  17   3   -2.17    1.26   0
   0  18   3    1.95    1.19   0
   0  23   3    0.63    1.29   0
   0  24   3    2.39    1.46   0
   0  25   3   -1.52    1.44   0
   1  -8  -8   15.37    1.85   0
   1  -8  -7   -0.60    1.59   0
   1  -7  -5    3.43    1.32   0
   1  -5  -3  115.38    1.35   0
   1   5   1  106.55    1.07   0
   2  -7 -10   -0.86    1.87   0
   2  -7  -6    1.52    1.07   0
   2  15   2   23.41    1.18   0
   2  26   2    1.72    1.40   0
   2  27   2    3.18    1.80   0
   3  -6 -10    1.08    1.90   0
   3  -6  -6   -2.51    1.02   0
   3  -5  -5    8.67    1.42   0
   3  -4  -4   56.90    1.47   0
   4  -5 -10    1.83    1.77   0
   4  16   1    7.30    0.96   0
   4  17   1    4.70    0.85   0
   4  24   1    7.82    1.24   0
   4  25   1    0.16    1.30   0
   5   1  -3    0.77    0.67   0
   6  -3 -10    1.35    1.99   0
   6  -3  -9    1.87    1.83   0
   6  -3  -8   -2.84    1.57   0
   6   1  -4    0.70    0.86   0
   7  19  -1    4.70    0.71   0
   7  20  -1    1.18    0.71   0
   7  21  -1    2.11    0.75   0
   7  22  -1    1.93    0.79   0
   7  23  -1    0.44    0.84   0
   8  24  -2   -0.20    0.73   0
   9   3 -10    4.56    1.58   0
   9   4  -7   66.58    1.72   0
  11  13  -7    4.16    0.88   0
 -15   7   3    1.27    1.11   0
 -14  10   4   -2.05    1.58   0
 -13   9   4    5.96    1.38   0
 -12   4   3    1.86    0.93   0
 -12   8   4    3.02    1.25   0
 -12  16   5    1.31    1.67   0
 -12  17   5   -0.86    1.82   0
 -11  -2   1   31.75    0.64   0
 -11  15   5    4.10    1.70   0
 -11  16   5    1.47    1.68   0
 -10   0   2   50.07    0.90   0
 -10   3   3   -1.28    0.92   0
 -10  15   5    1.95    1.81   0
  -9  15   5   -0.06    1.66   0
  -9  16   5    2.24    1.54   0
  -8  -7  -2    5.39    0.49   0
  -8   3   3   22.87    1.03   0
  -8  16   5   -2.45    1.69   0
  -8  17   5    5.55    1.54   0
  -7  -9  -7    1.26    1.38   0
  -7  -9  -6    2.67    1.32   0
  -7  -9  -5    3.36    1.19   0
  -7  -8  -3   11.62    0.77   0
  -7   0   2   32.82    0.77   0
  -7   8   4   14.27    1.30   0
  -7  18   5    4.61    1.75   0
  -7  20   5   -0.49    1.81   0
  -7  21   5   -0.68    1.73   0
  -7  22   5    0.27    1.91   0
  -6  -8  -3    1.69    0.73   0
  -6   4   3   52.09    1.26   0
  -6   9   4   11.35    1.38   0
  -5  -9  -8    9.20    1.81   0
  -5  -8  -3   35.52    1.11   0
  -5   1   2   23.52    0.78   0
  -5  10   4   10.34    1.36   0
  -4  -9  -8   -1.67    1.80   0
  -4  -9  -5   -2.21    1.37   0
  -4  12   4   28.19    1.52   0
  -3  -9  -8   -1.57    1.67   0
  -3  -9  -5   16.38    1.38   0
  -3  15   4   20.77    1.51   0
  -2  -9  -8   -2.25    1.76   0
  -2  -8  -4   11.42    1.22   0
  -2  -7  -3  217.41    1.87   0
  -2   9   3   65.52    1.29   0
  -1  -8  -5    2.58    1.19   0
  -1  11   3    4.07    1.16   0
   0  -8  -9    6.46    2.03   0
   0  -8  -6    2.41    1.42   0
   0  15   3   25.52    1.37   0
   0  26   3    3.94    1.69   0
   0  27   3    4.66    1.70   0
   1  -7 -10    2.23    2.22   0
   1  -6  -4    0.13    1.12   0
   1  10   2   39.95    1.10   0
   2  -7  -9    4.13    1.57   0
   2  -7  -8    2.91    1.75   0
   2  -6  -5   58.23    1.45   0
   2  -5  -4    8.95    1.25   0
   2  14   2   47.70    1.27   0
   3  -6  -9   28.32    2.36   0
   4  -5  -9    4.70    2.09   0
   4  -5  -8    1.37    1.74   0
   4  -5  -7    0.55    1.45   0
   4  26   1   -0.86    1.25   0
   4  27   1    2.01    1.40   0
   5  -4  -9   13.34    2.06   0
   5  -4  -8    1.48    1.67   0
   6  -2  -7    8.27    1.46   0
   7  -1  -9    4.24    1.79   0
   7  -1  -8    0.73    1.44   0
   7   2  -5   57.04    1.37   0
   7  18  -1    2.44    0.64   0
   7  24  -1   -1.39    0.88   0
   8   1 -10    2.77    1.90   0
   8   1  -9    3.22    1.69   0
   8   1  -8   14.57    1.49   0
   8   3  -6   19.36    1.30   0
   9   6  -6    4.53    1.10   0
  10   6  -9    1.33    1.50   0
  10   7  -8   -0.51    1.42   0
  10   8  -7    0.78    1.06   0
  10  10  -6    3.59    0.81   0
  11  14  -7    0.97    0.92   0
 -14   0   1   -0.17    0.46   0
 -13  15   5    1.08    1.72   0
 -12  14   5   -2.55    1.60   0
 -12  15   5   -0.91    1.48   0
 -11   3   3   12.95    1.05   0
 -11   7   4   -3.23    1.16   0
 -11  13   5   -0.39    1.45   0
 -11  14   5   -0.14    1.56   0
 -10  -7  -3    0.26    0.49   0
 -10  13   5    0.84    1.54   0
  -9  -8  -6   -1.37    1.37   0
  -9  -8  -5   -0.85    0.95   0
  -9   7   4   22.03    1.29   0
  -9  13   5   -1.00    1.47   0
  -8   7   4  110.07    1.92   0
  -8  14   5    1.31    1.56   0
  -7   3   3    5.74    0.88   0
  -7  15   5    3.58    1.58   0
  -7  16   5    0.40    1.57   0
  -6  -9  -7    3.29    1.47   0
  -6  -9  -6    0.15    1.47   0
  -6  -9  -5    4.46    1.14   0
  -6  18   5   -1.89    1.69   0
  -6  19   5   -0.21    1.77   0
  -6  21   5    2.22    1.66   0
  -6  23   5   -0.57    1.93   0
  -6  24   5    0.72    1.95   0
  -5  -9  -7   -2.83    1.41   0
  -5  -9  -6    0.18    1.51   0
  -5  -9  -5    0.09    1.09   0
  -4  -9  -6    9.83    1.54   0
  -4  11   4   40.12    1.58   0
  -3  -9  -6    7.41    1.43   0
  -3  13   4    7.15    1.28   0
  -3  14   4    5.29    0.98   0
  -2  -8  -9   -1.98    1.64   0
  -2  17   4   19.76    1.59   0
  -2  18   4    2.89    1.44   0
  -2  19   4   -0.21    1.46   0
  -2  20   4   -0.64    1.34   0
  -2  21   4    1.79    1.45   0
  -2  22   4    1.03    1.45   0
  -2  23   4    1.93    1.72   0
  -2  24   4   -1.49    1.72   0
  -2  25   4   -0.22    1.66   0
  -1  -5  -2  275.68    1.68   0
   0  -8  -8    0.47    1.58   0
   0  -7 -10    0.79    2.13   0
   0   3   1   20.00    0.68   0
   0   7   2    3.72    0.90   0
   0  14   3    4.08    1.17   0
   1  -7  -9    6.90    1.98   0
   1  -3  -2  182.70    1.46   0
   2  -6 -10    7.85    2.07   0
   2   7   1    0.73    0.68   0
   2  13   2   19.24    1.19   0
   3  -5 -10    6.81    2.11   0
   3  10   1    2.99    0.67   0
   4  -4 -10   -3.33    1.86   0
   4  -4  -6   13.88    1.49   0
   4  -2  -4    4.39    1.14   0
   4   8   0   19.00    0.49   0
   5  -3 -10   -2.49    1.98   0
   5  12   0   11.46    0.53   0
   6  -2  -9    1.92    1.90   0
   6  -2  -8   -0.30    1.59   0
   6  -1  -6    3.21    1.39   0
   6   0  -5    0.21    1.09   0
   7   0 -10   36.93    2.39   0
   7   0  -7   -0.62    1.40   0
   7   1  -6   56.15    1.62   0
   7   4  -4    8.61    0.69   0
   7  17  -1    1.66    0.55   0
   7  25  -1    0.72    0.99   0
   9   4 -10    3.15    1.69   0
   9   4  -8    4.35    1.36   0
  10  14  -5    2.16    0.56   0
  11  12  -8    0.77    1.06   0
 -15   1   1   -0.21    0.43   0
 -15   3   2   -0.99    0.68   0
 -15   6   3    1.45    1.08   0
 -14   2   2   -0.58    0.68   0
 -14   5   3   -0.23    0.87   0
 -14   9   4    2.36    1.36   0
 -13  -1   1    0.12    0.41   0
 -13   4   3    1.14    0.90   0
 -13   8   4    4.15    1.29   0
 -13  14   5    1.45    1.72   0
 -12  -5  -2   -0.38    0.31   0
 -12   7   4    3.15    1.15   0
 -12  13   5    4.81    1.68   0
 -11   0   2  182.46    1.56   0
 -11  12   5    3.13    1.56   0
 -10  12   5   -1.78    1.41   0
  -9  12   5    1.00    1.45   0
  -8  -8  -4   -1.11    0.78   0
  -8  13   5    7.14    1.52   0
  -7  14   5   -1.44    1.53   0
  -6   0   2  314.71    1.64   0
  -6   8   4   20.37    1.06   0
  -6  16   5    4.54    1.64   0
  -5  -2   1   60.77    0.55   0
  -5   9   4    9.33    1.32   0
  -5  19   5    2.84    1.73   0
  -5  20   5    1.03    1.81   0
  -5  21   5    3.25    1.74   0
  -5  23   5    0.35    1.95   0
  -5  24   5    1.28    1.90   0
  -3  -8  -9    1.31    1.78   0
  -3  -8  -4   36.63    1.33   0
  -2  -4  -1   15.22    0.62   0
  -2   8   3    9.22    1.15   0
  -2  16   4    6.85    1.35   0
  -2  26   4    8.80    1.74   0
  -1  -8  -8   13.01    1.83   0
  -1  -8  -7    9.65    1.69   0
  -1  -8  -6   -0.30    1.43   0
  -1  -7  -4   -0.67    1.12   0
  -1   5   2   28.91    1.06   0
  -1  10   3  182.91    1.98   0
   0  -7  -5   -1.02    1.28   0
   0  -4  -2  133.50    1.31   0
   0  13   3   20.61    1.24   0
   1  -7  -8    0.33    1.65   0
   1  -7  -7    1.55    1.60   0
   1  -6 -10   -1.76    2.06   0
   1  -1  -1    5.10    0.49   0
   1  19   3   17.27    1.35   0
   1  20   3    1.77    1.28   0
   1  22   3   -1.56    1.28   0
   1  23   3    1.30    1.33   0
   1  24   3   -0.60    1.42   0
   2  -6  -9    2.39    1.99   0
   2  -6  -6    9.44    1.50   0
   3  20   2    5.28    1.27   0
   3  21   2   -2.77    1.31   0
   3  22   2   -2.68    1.33   0
   3  23   2   -0.17    1.41   0
   3  24   2   13.23    1.61   0
   4  -4  -9    4.94    1.92   0
   4  -3  -5   13.12    1.35   0
   4  14   1    5.86    0.81   0
   5  -3  -7    9.65    1.48   0
   6  19   0   -2.51    0.84   0
   6  20   0    3.12    0.82   0
   6  21   0    2.15    0.93   0
   6  22   0    1.31    0.95   0
   6  23   0    0.17    0.97   0
   6  24   0    0.67    1.08   0
   7   0  -9    0.09    1.69   0
   7   0  -8  107.87    2.43   0
   8   2  -9   -0.20    1.65   0
   8  11  -3   29.63    0.52   0
   9   5 -10    0.37    1.78   0
   9   5  -8    2.89    1.38   0
   9   7  -6   16.46    1.19   0
   9   9  -5   15.35    0.83   0
   9  12  -4    1.16    0.47   0
  10   8  -9    1.26    1.61   0
  10   8  -8    1.95    1.29   0
  10   9  -7    3.05    1.08   0
  10  11  -6    0.84    0.77   0
  11  13  -8    3.37    1.18   0
  11  15  -7   19.64    1.13   0
 -14   8   4   -0.42    1.41   0
 -13   1   2    2.52    0.67   0
 -13   7   4   12.04    1.55   0
 -13  13   5    0.23    1.59   0
 -12   3   3   30.09    1.09   0
 -12  12   5    1.51    1.61   0
 -11   6   4   -0.49    1.10   0
 -10  11   5    2.61    1.47   0
  -9   2   3    6.15    0.99   0
  -9  11   5   17.60    1.61   0
  -8  -8  -6    9.15    1.33   0
  -8  -8  -5    2.22    1.12   0
  -8  12   5    0.39    1.48   0
  -7  -8  -7    2.68    1.58   0
  -7  -8  -4    9.19    1.06   0
  -7  13   5   48.68    1.98   0
  -6   3   3   26.27    0.99   0
  -6   7   4    1.52    1.15   0
  -6  14   5   17.17    1.68   0
  -5  -8  -8    4.95    1.75   0
  -5   8   4  112.96    1.84   0
  -5  17   5    1.16    1.55   0
  -5  18   5    2.86    1.20   0
  -4  -8  -8    4.68    1.66   0
  -4  -8  -4   -0.57    1.03   0
  -3  -8  -8    0.74    1.68   0
  -3  -7  -3   84.32    1.35   0
  -3  -6  -2   86.71    1.02   0
  -2  -8  -8    1.21    1.67   0
  -2  14   4   11.42    1.27   0
  -2  15   4   18.33    1.38   0
  -1  20   4    3.71    1.33   0
  -1  21   4    2.70    1.46   0
  -1  22   4   -2.62    1.48   0
  -1  23   4    4.23    1.61   0
   0  -7  -8   -0.59    1.77   0
   0  -6 -10    2.47    2.08   0
   0  -6  -4   55.38    1.51   0
   1  -6  -9    3.29    1.76   0
   1  -6  -5    1.20    1.31   0
   1   9   2   16.05    0.88   0
   1  17   3   56.75    1.66   0
   1  18   3    2.91    1.21   0
   1  25   3    0.81    1.50   0
   1  26   3   -2.25    1.52   0
   1  27   3    1.14    1.65   0
   2  -6  -8    4.02    1.37   0
   2  -5 -10    3.08    2.05   0
   2  -5  -5    1.95    1.40   0
   2  12   2  124.79    1.50   0
   3  -5  -8    5.08    1.74   0
   3  -4 -10   -4.49    1.93   0
   3  -4  -5   12.49    1.41   0
   3   0  -2   41.53    0.84   0
   3  18   2   23.57    1.16   0
   3  19   2    5.11    1.11   0
   3  25   2    0.95    1.29   0
   3  26   2    0.73    1.38   0
   4  -4  -8    2.41    1.71   0
   4  -3 -10    4.24    1.82   0
   5  -2 -10   11.26    2.27   0
   5  -2  -6   52.31    1.68   0
   5  -1  -5    1.31    1.11   0
   5   0  -4   15.77    1.04   0
   5   4  -2   98.00    0.72   0
   6  -1  -8    0.85    1.51   0
   6  -1  -7    8.86    1.52   0
   6   2  -4    3.48    0.86   0
   6   4  -3   49.40    0.74   0
   6  18   0    1.27    0.78   0
   6  25   0   -0.09    1.06   0
   7   1 -10    5.43    1.95   0
   7   3  -5   39.53    1.38   0
   7   7  -3   42.70    0.66   0
   7  16  -1   16.14    0.57   0
   8   3 -10    5.40    1.91   0
   8   3  -7    3.27    1.21   0
   8   4  -6   51.80    1.48   0
   9   5  -9   -0.24    1.48   0
   9   6  -7   11.48    1.25   0
  10   9  -8   -0.75    1.37   0
 -15   5   3    0.79    0.95   0
 -14   4   3   -0.30    0.94   0
 -13  12   5    2.39    1.56   0
 -12   0   2    1.91    0.61   0
 -12   6   4   17.43    1.44   0
 -12  11   5    2.39    1.48   0
 -11  -6  -3    0.32    0.51   0
 -11   2   3   13.65    0.94   0
 -11  10   5    8.92    1.42   0
 -10  -7  -5   -1.04    0.91   0
 -10  -6  -2   13.16    0.51   0
 -10   2   3    1.64    0.78   0
 -10  10   5    7.41    1.52   0
  -9  10   5   16.71    1.48   0
  -8  11   5    0.84    1.53   0
  -7  -8  -6   -1.49    1.39   0
  -7  -8  -5    0.71    1.18   0
  -7  12   5   51.29    1.82   0
  -6  -8  -7   -1.70    1.39   0
  -6  -8  -4   12.69    0.97   0
  -6  13   5  158.05    2.63   0
  -5  -8  -7    8.96    1.52   0
  -5  -8  -4    7.25    0.98   0
  -5  15   5    3.22    1.48   0
  -4   1   2  465.17    1.92   0
  -4   9   4    9.11    1.34   0
  -4  18   5   10.24    1.66   0
  -4  19   5   21.18    1.94   0
  -4  20   5    0.83    1.73   0
  -4  21   5    1.73    1.53   0
  -4  22   5    1.25    1.53   0
  -4  23   5    1.30    1.61   0
  -4  25   5    2.75    1.89   0
  -3  -8  -7    0.09    1.49   0
  -3  -8  -6   11.70    1.30   0
  -2  -7  -9   -1.40    1.85   0
  -2  -7  -4    2.90    1.22   0
  -2   7   3   17.76    1.18   0
  -1  -7  -8    6.03    1.54   0
  -1  -7  -5   25.41    1.33   0
  -1   9   3   64.84    1.41   0
  -1  18   4   64.02    1.93   0
  -1  19   4    4.37    1.39   0
  -1  25   4   -2.24    1.55   0
  -1  26   4   -0.00    1.60   0
   0  -7  -7    3.75    1.63   0
   0  -5  -3   10.38    1.01   0
   0  12   3    0.04    0.99   0
   1  -6  -6    1.62    1.29   0
   1  -5  -4   99.69    1.67   0
   1  -4  -3   18.65    1.10   0
   1  16   3   23.46    1.39   0
   2  -5  -9    5.64    2.03   0
   3  17   2    3.56    0.99   0
   3  27   2   -2.25    1.34   0
   4  -3  -6    6.76    1.41   0
   4   0  -3    0.07    0.81   0
   4  13   1    1.28    0.71   0
   5  -2  -9   -1.56    1.82   0
   5  -2  -7    9.82    1.55   0
   6   0 -10   -1.52    1.88   0
   6   0  -6   62.56    1.64   0
   6   1  -5   39.92    1.32   0
   6  17   0    1.64    0.72   0
   7   1  -9   -0.06    1.77   0
   7   1  -8   -0.26    1.55   0
   7   2  -6    5.51    1.21   0
   8   8  -4    6.72    0.56   0
   9   6 -10    2.86    1.70   0
   9   6  -9    0.53    1.59   0
   9   6  -8    0.88    1.46   0
  10   9  -9   -2.47    1.43   0
 -15   8   4    0.03    1.16   0
 -14   7   4   -1.04    1.13   0
 -14  12   5    1.69    1.71   0
 -13  -4  -2    2.38    0.36   0
 -13   3   3    8.18    0.89   0
 -13   6   4   -2.43    1.29   0
 -13  11   5   -1.88    1.60   0
 -12  -2   1    0.30    0.35   0
 -12  10   5   -1.44    1.39   0
 -11   5   4    1.35    1.03   0
 -10   5   4   22.68    1.27   0
 -10  18   6   -1.05    1.92   0
  -9  -7  -6    1.38    1.47   0
  -9  -1   2  111.29    1.09   0
  -9  18   6   -1.60    1.75   0
  -9  19   6    1.63    1.96   0
  -8   5   4   15.53    1.24   0
  -8  10   5    3.43    1.36   0
  -8  21   6    3.47    1.92   0
  -6  -8  -6   -0.80    1.23   0
  -6  12   5    3.97    1.36   0
  -5  -8  -5   10.71    1.20   0
  -5  14   5   44.20    1.81   0
  -4  -8  -5    2.33    1.23   0
  -4  -7  -3    2.66    0.84   0
  -4   4   3   98.94    1.43   0
  -4  16   5    6.62    1.60   0
  -4  17   5   48.27    2.02   0
  -2  -7  -8   -0.36    1.51   0
  -2   3   2    5.58    0.69   0
  -2  13   4   21.31    1.11   0
  -1  -7  -7    9.74    1.62   0
  -1  -7  -6   23.25    1.62   0
  -1  -3  -1  518.31    1.53   0
  -1  16   4    0.93    1.33   0
  -1  17   4   10.98    1.34   0
   0  -5 -10   -2.36    2.05   0
   0  -2  -1   64.60    0.69   0
   0   6   2  317.94    1.85   0
   0  11   3    3.69    1.08   0
   1  -6  -7   -3.41    1.47   0
   1  15   3   -0.62    1.14   0
   2  -5  -7   64.38    1.98   0
   2  -5  -6   19.54    1.60   0
   2  -4 -10    1.18    2.07   0
   2  11   2   54.30    1.25   0
   3  -4  -8    0.22    1.76   0
   3  -4  -6   -0.18    1.46   0
   3   9   1   22.16    0.65   0
   3  16   2    0.41    0.93   0
   4  -3  -9    0.01    1.40   0
   4  -3  -8   16.88    1.80   0
   4  -3  -7   -0.88    1.43   0
   4  -2  -5    1.63    1.21   0
   4   2  -2   -0.15    0.39   0
   5  -2  -8    6.25    1.34   0
   5  11   0   -0.15    0.47   0
   5  20   1   -2.03    0.98   0
   5  21   1    2.41    1.11   0
   5  22   1    8.56    1.20   0
   5  23   1   -1.31    1.13   0
   5  24   1    0.53    1.23   0
   5  25   1    2.25    1.24   0
   6   0  -9    1.44    1.77   0
   6   7  -2   -0.39    0.32   0
   7   2 -10    0.39    1.89   0
   8   4  -9    2.20    1.66   0
   8   5  -6   15.92    1.30   0
   9   7 -10    0.16    1.68   0
   9   7  -7    1.35    1.32   0
   9   8  -6    7.43    0.95   0
   9  10  -5   14.99    0.81   0
   9  13  -4    0.43    0.52   0
  10  10  -9    1.79    1.49   0
  10  10  -8    0.89    1.37   0
  10  11  -7    0.24    1.04   0
 -15   2   2   -0.27    0.54   0
 -14  11   5   -0.25    1.56   0
 -13  10   5   -2.16    1.47   0
 -12  -4  -1    0.07    0.24   0
 -12   2   3   29.10    1.11   0
 -12   5   4   13.55    1.22   0
 -12   9   5    7.38    1.44   0
 -11   9   5   -0.85    1.30   0
 -11  16   6   -0.78    1.78   0
 -11  17   6    4.42    1.61   0
 -10  -1   2    9.65    0.58   0
 -10   9   5   -1.01    1.26   0
 -10  16   6    2.05    1.82   0
 -10  17   6    2.79    1.82   0
  -9  -7  -5    0.84    1.13   0
  -9  -7  -4    0.91    0.84   0
  -9  -3   1   -0.46    0.27   0
  -9   9   5   19.09    1.61   0
  -9  16   6    2.68    1.65   0
  -9  17   6   -0.87    1.80   0
  -8  -3   1    1.65    0.29   0
  -8  -1   2   15.67    0.60   0
  -8   9   5   81.51    1.92   0
  -8  17   6    2.09    1.65   0
  -8  18   6    0.12    1.71   0
  -8  19   6   -0.48    1.80   0
  -8  20   6   11.84    1.63   0
  -7  -7  -7   -0.98    1.61   0
  -7   5   4    7.48    1.09   0
  -7  20   6   -2.40    1.65   0
  -7  21   6    3.52    1.98   0
  -7  22   6    2.70    2.03   0
  -6   6   4   12.97    1.15   0
  -5  -7  -8   -0.99    1.63   0
  -5  -7  -3   19.96    1.00   0
  -5   0   2  862.08    2.51   0
  -5  13   5   18.39    1.48   0
  -4  -7  -8    2.03    1.63   0
  -4  -6  -2   12.05    0.69   0
  -4   8   4   -0.50    1.22   0
  -3  -7  -8   -0.91    1.71   0
  -3  -7  -4   96.65    1.76   0
  -3  19   5    0.17    1.49   0
  -3  23   5    2.39    1.52   0
  -3  24   5    0.60    1.85   0
  -3  25   5   -1.52    1.79   0
  -2  -7  -7   14.92    1.58   0
  -2  -7  -5    1.50    1.19   0
  -2  -6  -9    5.94    1.90   0
  -2  -6  -3   92.70    1.31   0
  -2  -5  -2   60.26    0.97   0
  -2   0   1    1.38    0.54   0
  -2  12   4    6.42    1.31   0
  -1  -6  -9    0.34    1.87   0
  -1  15   4   17.62    1.44   0
   0  -6  -8    5.76    1.63   0
   0  22   4   -0.37    1.51   0
   0  23   4   -2.65    1.56   0
   0  24   4    0.66    1.57   0
   1  -4 -10    1.22    2.09   0
   1   8   2    2.36    0.77   0
   1  14   3    5.45    1.15   0
   2  -4  -9    1.64    1.78   0
   2   3   0    1.54    0.25   0
   2  21   3    4.94    1.36   0
   2  22   3    7.57    1.32   0
   2  23   3    0.65    1.25   0
   2  25   3   -1.17    1.62   0
   3  -4  -7   -1.30    1.06   0
   3   5   0    5.28    0.33   0
   3  15   2    6.42    0.98   0
   4  -1  -4    4.60    1.08   0
   5  -1  -6    9.77    1.40   0
   5  19   1    1.33    0.91   0
   5  26   1    1.34    1.26   0
   6   0  -8   44.18    1.98   0
   6   1 -10    0.54    1.93   0
   6  16   0    1.49    0.61   0
   7   2  -9   18.22    1.86   0
   7   2  -7    3.11    1.26   0
   7   3 -10   16.92    2.15   0
   8   4  -8   61.12    1.94   0
   8   5 -10   -0.35    1.67   0
   9   7  -9   -1.83    1.50   0
   9   7  -8    5.21    1.32   0
 -15   4   3    1.18    0.81   0
 -15   7   4   -0.98    1.11   0
 -14   1   2   -0.17    0.51   0
 -14   3   3    2.79    0.80   0
 -14   6   4   -1.32    1.04   0
 -14  10   5   -0.45    1.58   0
 -13   5   4    1.35    1.19   0
 -13   9   5    3.37    1.47   0
 -12  -5  -3   -1.09    0.54   0
 -12  15   6    2.96    1.77   0
 -11  14   6    3.10    1.73   0
 -11  15   6    0.33    1.52   0
 -10  -5  -1    3.90    0.30   0
 -10   4   4   16.22    1.16   0
  -9   1   3  126.79    1.48   0
  -9   8   5   29.22    1.63   0
  -9  15   6    0.03    1.69   0
  -8  -7  -6    0.04    1.18   0
  -8  16   6    2.82    1.85   0
  -7  -7  -3    2.84    0.69   0
  -7  -1   2   38.56    0.72   0
  -7   9   5   94.73    1.96   0
  -7  17   6    1.76    1.62   0
  -7  18   6   -1.55    1.79   0
  -7  19   6    0.79    1.58   0
  -6  -7  -7    1.77    1.65   0
  -6  -7  -3   70.93    1.25   0
  -6  10   5   32.85    1.53   0
  -6  22   6   -1.50    1.87   0
  -5  12   5    5.26    1.43   0
  -3  -7  -7    4.92    1.52   0
  -3   9   4   -1.31    1.28   0
  -3  18   5   22.66    1.42   0
  -2  -7  -6    6.12    1.46   0
  -2   6   3    3.71    1.01   0
  -1  -6  -8    5.02    1.78   0
  -1  -6  -4    0.97    1.09   0
  -1   4   2    3.48    0.94   0
  -1  14   4    0.74    1.24   0
   0  -6  -6    5.63    1.39   0
   0  -4 -10    1.06    1.85   0
   0  10   3   35.46    1.19   0
   0  19   4   22.04    1.59   0
   0  25   4    2.49    1.65   0
   1  -5  -5   11.67    1.35   0
   1   4   1   19.77    0.80   0
   1  13   3   79.42    1.50   0
   2  -4  -5   53.12    1.67   0
   2  -3 -10   -0.23    2.14   0
   2  -1  -2   40.93    0.97   0
   2   6   1  242.96    1.31   0
   2  19   3    1.43    1.16   0
   2  20   3    3.12    1.26   0
   2  26   3    2.37    1.44   0
   3  -3  -9   -1.42    1.95   0
   3  -3  -5    0.19    0.93   0
   3  -2 -10   -3.01    2.02   0
   3  -1  -3   89.92    1.29   0
   3  14   2    1.78    1.14   0
   4  12   1   60.12    0.91   0
   5  -1  -8   -0.56    1.59   0
   5  -1  -7   10.65    1.56   0
   5   0 -10   12.64    2.16   0
   5   0  -5    0.69    1.13   0
   5   1  -4   36.73    1.06   0
   5  18   1    2.59    0.86   0
   6   1  -6    4.66    1.25   0
   6   2  -5   44.89    1.46   0
   7   3  -6    0.97    1.12   0
   7   4  -5   17.47    1.10   0
   7  15  -1   23.06    0.51   0
   8   5  -9    1.08    1.59   0
   8   5  -7    1.63    1.20   0
   8   7  -5   26.73    0.99   0
   9   8  -7   24.13    1.46   0
  10  11  -9    0.64    1.37   0
  10  11  -8    4.21    1.15   0
  10  17  -5    0.02    0.62   0
 -14   9   5   -1.25    1.44   0
 -13   0   2    0.23    0.53   0
 -13   2   3    0.91    0.76   0
 -12   8   5   -0.52    1.25   0
 -11  -1   2    7.50    0.56   0
 -11  13   6    1.84    1.75   0
 -10  -6  -5    2.80    0.98   0
 -10  13   6   -0.36    1.57   0
  -9  -6  -2    6.40    0.49   0
  -9  14   6    3.69    1.59   0
  -8  -7  -5   -2.58    1.00   0
  -8  -7  -4    2.34    0.88   0
  -8   1   3   99.75    1.34   0
  -8   4   4   78.01    1.56   0
  -8   8   5    4.35    1.35   0
  -8  14   6    3.68    1.67   0
  -8  15   6    3.91    1.59   0
  -7  -7  -6   -1.07    1.24   0
  -7  -3   1   59.21    0.50   0
  -7  16   6    2.12    1.77   0
  -6   5   4   12.65    1.16   0
  -6  18   6    0.36    1.80   0
  -6  19   6   -0.58    1.81   0
  -6  20   6    6.81    1.50   0
  -5  -7  -7   -0.10    1.41   0
  -5   6   4  107.32    1.77   0
  -5  11   5   -1.27    1.36   0
  -4  -7  -7   12.20    1.60   0
  -4  -7  -4   12.60    1.18   0
  -4   7   4   16.12    1.34   0
  -4  13   5   -0.69    1.31   0
  -3  -7  -6    9.32    1.50   0
  -3  -7  -5    2.13    1.29   0
  -3  -1   1   47.14    0.58   0
  -3  15   5    0.34    1.37   0
  -3  16   5    1.94    1.31   0
  -2  -6  -8    2.12    1.71   0
  -2  20   5   11.29    1.65   0
  -2  21   5   17.01    1.87   0
  -2  22   5    2.78    1.63   0
  -2  25   5    0.96    1.74   0
  -1  -6  -7   12.39    1.69   0
  -1  -6  -5   51.36    1.59   0
  -1  -5  -9    2.36    1.85   0
  -1  -5  -3   64.27    1.29   0
  -1  -4 -10    0.34    2.10   0
  -1   1   1    7.03    0.51   0
  -1  13   4    4.65    1.23   0
   0  -5  -4    1.01    1.10   0
   0  17   4    3.52    1.33   0
   0  18   4   49.90    1.77   0
   1  -5  -7   10.33    1.59   0
   1  -5  -6   -1.52    1.39   0
   1  -4  -9   -0.21    1.90   0
   2  -4  -8    3.55    1.60   0
   2  -4  -7   40.67    1.92   0
   2  10   2    3.95    0.79   0
   2  17   3   22.16    1.43   0
   3  -3  -8    9.16    1.73   0
   3  -3  -6    1.13    1.45   0
   4  -2  -8   13.65    1.75   0
   4  -2  -7   20.24    1.68   0
   4  21   2    0.96    1.26   0
   4  22   2    2.45    1.28   0
   4  23   2    0.94    1.20   0
   4  24   2    0.85    1.31   0
   4  25   2    0.68    1.36   0
   4  26   2    3.70    1.35   0
   5   0  -9   -2.75    1.82   0
   5  17   1   42.45    1.11   0
   6   1  -8   -1.13    1.57   0
   6   2 -10    6.28    1.95   0
   6   5  -3    1.58    0.45   0
   6  15   0   77.95    0.94   0
   7   3  -9    6.96    1.57   0
   7   3  -8   11.14    1.58   0
   7   3  -7    8.57    1.36   0
   7   4 -10    4.28    1.86   0
   8   6 -10   -1.58    1.72   0
   8   6  -6    0.27    1.01   0
   8   9  -4   31.57    0.72   0
   9  11  -5   18.06    0.80   0
  10  12  -8    1.46    1.25   0
  10  14  -6    2.44    0.80   0
 -15   0   1   -0.13    0.31   0
 -15   6   4    0.09    1.05   0
 -14  -1   1   -0.26    0.31   0
 -14   5   4   -1.11    1.09   0
 -13   8   5    0.71    1.29   0
 -13  13   6    1.39    1.72   0
 -12   4   4    1.76    1.02   0
 -12   7   5    1.73    1.35   0
 -12  12   6    0.10    1.42   0
 -11   1   3    0.43    0.62   0
 -11   7   5    6.12    1.24   0
 -10  -6  -4    5.47    0.78   0
 -10  -3   1   18.25    0.39   0
 -10   7   5    3.02    1.21   0
 -10  12   6   -2.25    1.50   0
  -9  -6  -6    3.22    1.40   0
  -9  13   6    1.68    1.47   0
  -8  13   6   -1.84    1.49   0
  -7  -7  -5    1.48    1.03   0
  -7  -7  -4   16.20    1.03   0
  -7   8   5   71.00    1.83   0
  -7  14   6    8.95    1.57   0
  -7  15   6    0.14    1.65   0
  -6  -7  -6   -1.43    1.28   0
  -6  -7  -5   -1.23    1.22   0
  -6  -7  -4    5.38    1.05   0
  -6   9   5    0.64    1.29   0
  -6  16   6    7.05    1.81   0
  -5  -7  -6    1.34    1.20   0
  -5  -7  -4    0.18    0.96   0
  -5  -6  -8    3.22    1.73   0
  -5  -6  -2  417.46    1.92   0
  -5  10   5   27.67    1.58   0
  -5  19   6   -0.37    1.75   0
  -5  20   6    0.20    1.73   0
  -5  21   6   -0.65    1.83   0
  -5  22   6    0.11    1.72   0
  -5  23   6   -1.03    1.79   0
  -4  -7  -6    0.75    1.23   0
  -4  -7  -5  124.04    2.04   0
  -4  -6  -8   -0.19    1.62   0
  -4   3   3   55.37    1.17   0
  -4  12   5   33.02    1.65   0
  -3  -6  -8    0.82    1.77   0
  -3  -6  -3    6.78    0.87   0
  -3  -5  -9    0.89    1.87   0
  -3   8   4   -1.41    1.27   0
  -3  14   5   12.40    1.47   0
  -2  -6  -7    1.98    1.64   0
  -2  -6  -4   -0.86    1.09   0
  -2  -5  -9   -1.44    1.79   0
  -2  18   5    1.57    1.45   0
  -2  19   5    1.71    1.48   0
  -1  -4  -2  372.02    1.84   0
  -1   7   3   15.66    1.11   0
   0  -5  -8    3.74    1.55   0
   0  -3 -10    3.01    1.88   0
   0  16   4   -0.67    1.28   0
   1  -4  -4    6.21    1.21   0
   1  -2  -2  117.96    1.25   0
   1  12   3   14.15    1.08   0
   2  -3  -9   -3.68    1.94   0
   2  -3  -4    3.47    0.87   0
   2  -2 -10    2.56    2.04   0
   2  16   3    9.91    1.18   0
   3  -2  -9   13.28    2.02   0
   3  13   2   22.55    0.97   0
   4  -1  -5    3.01    1.24   0
   4   0 -10    0.12    2.00   0
   4  19   2    0.44    1.18   0
   4  20   2   -0.77    1.03   0
   5   0  -8   87.48    2.39   0
   5   0  -6   15.60    1.42   0
   5   1 -10    4.66    1.85   0
   5  16   1   58.75    1.15   0
   6   2  -9    1.43    1.72   0
   7   4  -9   14.30    1.93   0
   7   4  -6   35.34    1.49   0
   7   6  -4    6.96    0.62   0
   7   8  -3    1.13    0.43   0
   8   6  -9    3.51    1.62   0
   8   6  -7   -2.02    1.28   0
   9   9  -9    1.10    1.47   0
   9  14  -4    3.66    0.58   0
  10  13  -8    0.10    1.25   0
  10  13  -7    3.28    0.87   0
  10  15  -6   -1.55    0.74   0
  10  18  -5    0.12    0.61   0
 -15   3   3   -0.11    0.75   0
 -14   8   5   13.56    1.53   0
 -13   4   4    1.70    1.07   0
 -13   7   5   -1.75    1.46   0
 -13  12   6    6.72    1.71   0
 -12   1   3    8.87    0.82   0
 -12  11   6    0.02    1.60   0
 -11  11   6   17.08    1.84   0
 -10  11   6   -2.50    1.51   0
  -9  12   6    9.64    1.30   0
  -8  -6  -2    1.46    0.48   0
  -8   7   5   24.32    1.50   0
  -8  12   6    2.23    1.48   0
  -7  -6  -7    4.48    1.51   0
  -6  -6  -7    2.41    1.63   0
  -6  -1   2   40.00    0.73   0
  -6  15   6   20.34    1.87   0
  -5   2   3   17.51    0.91   0
  -5  17   6    1.63    1.71   0
  -5  18   6   10.94    1.84   0
  -4  11   5    3.47    1.35   0
  -4  22   6    1.09    1.56   0
  -4  23   6    3.53    1.65   0
  -3   4   3  194.79    1.61   0
  -3  13   5   20.10    1.48   0
  -2  -6  -6    4.26    1.43   0
  -2  -6  -5   54.41    1.54   0
  -2  16   5   42.49    1.74   0
  -2  17   5    3.26    1.48   0
  -1  -3 -10    0.04    2.07   0
   0  -5  -7    1.18    1.61   0
   0  -5  -5   13.69    1.42   0
   0  -4  -3  173.06    1.52   0
   0  -3  -2  406.80    1.89   0
   0   5   2    9.33    0.88   0
   0   9   3   15.76    1.10   0
   0  15   4    1.14    1.26   0
   1  -3  -3   79.37    1.36   0
   1  -2 -10    0.96    1.86   0
   1   7   2   14.89    0.85   0
   1  23   4    0.07    1.46   0
   2  -3  -8    2.52    1.66   0
   2  15   3   63.70    1.54   0
   3  -2  -8    7.98    1.77   0
   3  -2  -5   79.96    1.77   0
   3   8   1   26.17    0.64   0
   4   0  -4  133.75    1.65   0
   4   1  -3   32.19    0.92   0
   4  11   1    0.60    0.62   0
   4  18   2   15.34    1.24   0
   5   0  -7    1.01    1.00   0
   5   3  -3    4.63    0.59   0
   6   2  -8    2.70    1.57   0
   7   4  -8   -0.48    1.49   0
   7   5 -10    4.58    1.85   0
   7   5  -5    2.39    0.90   0
   8   6  -8    1.20    1.34   0
   8   8  -5    5.73    0.78   0
   9   9  -8   -0.83    1.29   0
   9  10  -6    2.97    0.82   0
  10  14  -7    5.09    1.05   0
 -15   5   4   -0.92    1.01   0
 -14   2   3    0.21    0.70   0
 -13  11   6   -3.26    1.55   0
 -12  -1   2    1.25    0.49   0
 -12   3   4    2.83    1.08   0
 -12   6   5   -1.69    1.43   0
 -11   3   4   23.54    1.11   0
 -11   6   5    0.63    1.10   0
 -11  10   6   -0.59    1.27   0
 -10   6   5    3.39    1.28   0
 -10  10   6    1.94    1.57   0
  -9  -6  -5   -1.42    0.98   0
  -9   6   5   -0.28    1.21   0
  -9  19   7    0.23    1.72   0
  -8  -6  -6   -0.48    1.25   0
  -8   3   4    2.26    1.03   0
  -8  11   6    1.88    1.43   0
  -7   7   5    5.38    1.24   0
  -7  12   6   -0.06    1.50   0
  -6  -5  -8    0.31    1.72   0
  -6   4   4   21.85    1.22   0
  -6   8   5   -0.66    1.26   0
  -6  14   6    5.94    1.56   0
  -5  -6  -7    3.91    1.45   0
  -5   5   4   69.08    1.47   0
  -5   9   5   23.19    1.49   0
  -5  16   6   10.45    1.78   0
  -4  -6  -3   26.06    1.13   0
  -4   6   4  106.51    1.77   0
  -4  19   6    2.02    1.68   0
  -4  20   6    3.31    1.77   0
  -3  -6  -6   29.89    1.76   0
  -3  -6  -4    2.82    1.18   0
  -3  -5  -8    1.59    1.62   0
  -3  -5  -2    1.15    0.61   0
  -2  -5  -8    2.48    1.73   0
  -2  -4  -9    1.22    1.91   0
  -2  -2   0  267.51    0.43   0
  -2   2   2    1.61    0.88   0
  -2   5   3   21.62    1.10   0
  -2   9   4    8.01    1.27   0
  -2  15   5   15.24    1.55   0
  -1  -5  -7    0.04    1.52   0
  -1  -5  -4  114.65    1.71   0
  -1  11   4   67.74    1.64   0
  -1  20   5    1.94    1.50   0
  -1  21   5    7.81    1.56   0
  -1  22   5    7.69    1.71   0
  -1  23   5   -1.79    1.56   0
  -1  24   5   -1.19    1.60   0
   0  -2 -10    0.65    1.84   0
   0  14   4   30.43    1.49   0
   1  -4  -7    4.19    1.38   0
   1  -4  -6   15.86    1.52   0
   1  -4  -5   -0.95    1.22   0
   1  11   3   -0.45    0.98   0
   1  19   4    1.55    1.25   0
   1  20   4    6.41    1.38   0
   2  -3  -6   13.04    1.45   0
   2  -2  -9    1.95    1.87   0
   2  -1 -10   -4.19    2.01   0
   2   9   2   20.63    0.81   0
   3  -2  -6   -0.65    1.40   0
   3   0 -10    3.01    1.99   0
   3  12   2   39.88    1.16   0
   3  22   3    0.62    1.38   0
   3  23   3   -1.16    1.25   0
   3  24   3    7.82    1.34   0
   3  25   3    1.44    1.46   0
   3  26   3    1.30    1.56   0
   4  -1  -7   12.33    1.49   0
   4   0  -9   -2.63    1.81   0
   4   1 -10    7.75    2.16   0
   4  17   2   21.75    1.13   0
   5   1  -5    0.56    1.10   0
   5  10   0    5.93    0.46   0
   5  15   1    7.37    0.70   0
   6   3  -9    0.93    1.75   0
   6   3  -5    2.70    1.02   0
   6   4 -10   -0.03    1.79   0
   7   5  -9   10.93    1.75   0
   8   7  -9   -1.41    1.53   0
   8   8 -10    4.76    1.80   0
   9  10  -9    1.26    1.50   0
   9  10  -8    1.22    1.43   0
   9  12  -5    1.93    0.66   0
  10  14  -8   -0.88    1.04   0
  10  16  -6   -1.80    0.73   0
 -14   0   2    0.03    0.43   0
 -14   4   4    8.22    1.03   0
 -14   7   5    0.09    1.24   0
 -13   1   3    8.15    0.78   0
 -13   6   5   -0.97    1.37   0
 -13  10   6    3.05    1.57   0
 -12  10   6    3.78    1.57   0
 -11  -5  -3    2.13    0.62   0
 -11  16   7    0.77    1.84   0
 -10  16   7    4.94    1.69   0
 -10  17   7    1.12    2.13   0
  -9  -6  -4   15.20    0.93   0
  -9  -5  -1    7.06    0.36   0
  -9   0   3    0.41    0.62   0
  -9  17   7    1.09    1.80   0
  -9  18   7    1.36    1.98   0
  -8  -6  -5    3.81    1.30   0
  -8  -5  -7    1.61    1.57   0
  -8   6   5   18.18    1.46   0
  -8  18   7    1.61    1.76   0
  -8  19   7   -1.20    1.88   0
  -7  -6  -6    2.96    1.33   0
  -7   3   4   15.05    1.24   0
  -6  -6  -6    6.92    1.51   0
  -6   1   3   55.80    1.03   0
  -5  -6  -6    4.36    1.40   0
  -5  -5  -8   -2.73    1.64   0
  -5  14   6   22.29    1.69   0
  -5  15   6    5.85    1.52   0
  -4  -6  -6   -2.19    1.26   0
  -4  -5  -8   -3.64    1.71   0
  -4  -4  -9    1.05    1.77   0
  -4   0   2  328.00    1.56   0
  -4  17   6    4.14    1.73   0
  -4  18   6    2.88    1.49   0
  -3  -6  -5   -2.77    1.25   0
  -3  -4  -9    9.12    1.72   0
  -3   7   4  127.25    1.66   0
  -3  22   6    4.57    1.86   0
  -3  23   6   -0.36    1.55   0
  -2  -5  -3   34.62    1.03   0
  -1  -5  -6   45.88    1.75   0
  -1  -5  -5   15.94    1.28   0
  -1  -2 -10    2.46    2.05   0
  -1  18   5   15.52    1.57   0
  -1  19   5    3.46    1.44   0
   0   2   1  600.46    1.56   0
   0   8   3   93.35    1.39   0
   0  13   4   -3.13    1.05   0
   1  -3  -8   14.35    1.79   0
   1  -1 -10   -3.94    1.86   0
   1  18   4   20.72    1.43   0
   2   1  -1    1.68    0.30   0
   2  14   3   16.56    1.17   0
   3  -1  -4    1.24    1.08   0
   3   1  -2   49.68    0.78   0
   3  20   3    6.62    1.25   0
   4   0  -8    3.79    1.64   0
   4   7   0   70.50    0.53   0
   4  16   2   18.50    1.15   0
   5   1  -6    8.84    1.32   0
   6   3  -8   -2.39    1.56   0
   6  14   0    9.11    0.55   0
   7   5  -6   20.68    1.29   0
   7  11  -2   37.72    0.39   0
   7  24   0   -1.03    0.93   0
   8   7  -7    7.51    1.19   0
   8   8  -9    0.69    1.54   0
   8   9 -10   -0.37    1.71   0
   8  10  -4    4.11    0.54   0
   9  11  -9   -0.79    1.38   0
   9  11  -6    0.90    0.83   0
  10  15  -8    0.47    1.13   0
  10  15  -7    0.69    0.84   0
  10  20  -5   -0.22    0.65   0
 -14  10   6    2.49    1.80   0
 -13   3   4   -0.33    0.90   0
 -11   0   3   -1.73    0.66   0
 -11   9   6   -0.39    1.42   0
 -11  15   7   10.23    2.03   0
 -10  -5  -5    2.32    1.06   0
 -10   0   3    0.34    0.62   0
 -10  15   7    2.38    1.77   0
  -9  -5  -6    4.03    1.29   0
  -9   5   5   68.69    1.79   0
  -9   9   6   21.30    1.58   0
  -9  16   7   -2.26    1.88   0
  -8  -6  -4   -1.91    1.00   0
  -8  -6  -3   -0.53    0.71   0
  -8   0   3   -1.35    0.70   0
  -8  10   6   21.54    1.64   0
  -8  17   7   -1.42    1.92   0
  -7  -6  -5   21.11    1.43   0
  -7  -5  -7    3.40    1.49   0
  -7  11   6   10.26    1.23   0
  -7  19   7   -0.07    1.87   0
  -7  20   7    1.70    1.91   0
  -6  -5  -1    1.59    0.38   0
  -6   7   5    1.31    1.26   0
  -6  12   6   15.12    1.64   0
  -5  -6  -3    1.31    0.81   0
  -5   8   5   19.25    1.45   0
  -4  -6  -5    4.50    1.23   0
  -4  -6  -4    0.89    1.06   0
  -4   9   5   35.67    1.51   0
  -4  16   6   33.83    1.86   0
  -3  19   6   18.76    1.80   0
  -3  20   6    0.16    1.66   0
  -3  21   6   -0.42    1.75   0
  -2  -5  -7    9.62    1.52   0
  -2  -4  -8    6.08    1.53   0
  -2  -3  -9    3.54    1.76   0
  -2   8   4   -0.27    1.21   0
  -2  13   5    2.04    1.28   0
  -1  -3  -9   -0.22    1.84   0
  -1   3   2  174.02    1.42   0
  -1   6   3   58.18    1.32   0
  -1  17   5    2.79    1.41   0
   0  -4  -7   23.32    1.71   0
   0  -1 -10    1.87    1.75   0
   1  -3  -4  207.40    2.07   0
   1  10   3   18.43    1.04   0
   1  16   4    0.95    1.31   0
   1  17   4   56.27    1.67   0
   2  -2  -8    3.14    1.56   0
   2  -1  -9   -2.43    1.92   0
   2   0 -10    3.65    1.98   0
   2  13   3    2.72    1.19   0
   3   0  -9   -4.50    1.83   0
   3   0  -3    2.25    0.90   0
   3  18   3    3.26    1.25   0
   3  19   3    1.83    1.12   0
   4   0  -7   -3.10    1.43   0
   4   0  -5    1.76    1.23   0
   4   1  -9    5.95    1.85   0
   4   2 -10   -0.39    1.83   0
   5   5  -2  465.03    1.42   0
   5  14   1   40.59    0.91   0
   6   3  -6   64.69    1.63   0
   6   4  -9   -2.10    1.67   0
   6   5 -10   -0.57    1.73   0
   6  23   1   -0.77    0.97   0
   6  24   1    0.39    1.00   0
   6  25   1    4.70    1.09   0
   7   5  -7   20.71    1.40   0
   7   6  -9    5.91    1.70   0
   7   6  -5   24.30    1.16   0
   7   7 -10   -4.60    1.74   0
   7   7  -4    7.33    0.63   0
   7  14  -1    8.15    0.31   0
   7  22   0    0.38    0.73   0
   7  23   0    1.50    0.80   0
   7  25   0    3.24    0.93   0
   8   8  -6    4.05    0.91   0
   8   9  -5   86.28    1.30   0
   9  11  -8    6.06    1.31   0
   9  11  -7    1.28    1.00   0
   9  12  -9    0.43    1.53   0
  10  16  -7    4.14    0.94   0
 -15   4   4   -0.42    0.85   0
 -15   7   5    1.10    1.13   0
 -14   6   5   -0.65    1.21   0
 -13   9   6   -1.43    1.50   0
 -12  -4  -2    1.80    0.46   0
 -12   5   5    2.57    1.21   0
 -11  -3   1   28.00    0.37   0
 -11   8   6    3.79    1.46   0
 -11  14   7    1.34    1.60   0
 -10  -5  -2    2.11    0.51   0
  -9  -2   2   32.83    0.64   0
  -9   2   4  107.10    1.60   0
  -9  15   7    1.33    1.64   0
  -8  -5  -6    0.41    1.41   0
  -8   5   5   -0.19    1.11   0
  -8   9   6   -1.62    1.42   0
  -8  15   7    3.72    1.67   0
  -7  -6  -4    4.48    1.08   0
  -7  -6  -3   33.05    0.89   0
  -7  10   6    4.00    1.50   0
  -7  17   7   -0.72    1.83   0
  -7  18   7    2.97    1.72   0
  -6  -6  -5    4.26    1.13   0
  -6  -6  -4    3.76    1.19   0
  -6  -6  -3   11.45    0.80   0
  -6  -5  -7    6.53    1.52   0
  -6  -4  -8    2.21    1.80   0
  -6  11   6   42.96    1.80   0
  -6  20   7    0.08    1.90   0
  -6  21   7   -0.35    1.96   0
  -5  -6  -5    1.80    1.14   0
  -5  -6  -4   16.24    1.14   0
  -5  -5  -7    2.26    1.49   0
  -5  -4  -8    2.87    1.68   0
  -5   4   4   46.29    1.38   0
  -4  -5  -7    3.34    1.51   0
  -4  -4  -8    3.38    1.70   0
  -4  -3  -9    1.79    1.84   0
  -4   2   3   44.29    1.10   0
  -4   5   4   28.11    1.28   0
  -4  15   6    1.72    1.47   0
  -3  -4  -8    0.28    1.65   0
  -3  -3  -9   -3.57    1.83   0
  -3  18   6   -1.86    1.60   0
  -2  -5  -6    9.91    1.49   0
  -2  -5  -4    5.40    1.13   0
  -1  -4  -7    2.08    1.47   0
  -1  -4  -3    6.67    0.94   0
  -1  -1 -10   -1.29    2.19   0
  -1  16   5   93.50    2.15   0
   0  -4  -6   14.84    1.35   0
   0  -4  -5    4.61    1.33   0
   0  -3  -8    3.46    1.62   0
   0  12   4   -0.62    1.16   0
   0  22   5    3.75    1.48   0
   0  23   5    1.39    1.58   0
   0  24   5   -1.05    1.62   0
   1  -3  -6    5.44    1.34   0
   1   0 -10   -2.16    2.07   0
   1   6   2   44.68    0.98   0
   2  -2  -7    0.83    1.49   0
   2  22   4    1.11    1.46   0
   2  23   4    0.33    1.40   0
   2  24   4    1.60    1.62   0
   2  25   4    2.01    1.65   0
   3  -1  -7    6.94    1.52   0
   3  -1  -6   33.95    1.57   0
   3  -1  -5   79.24    1.74   0
   3  11   2   18.20    0.96   0
   3  17   3   24.18    1.37   0
   4   0  -6   24.80    1.17   0
   4   3  -2   91.84    0.79   0
   4  10   1   24.96    0.71   0
   4  15   2    0.93    0.91   0
   5   2  -8    6.35    1.66   0
   5   3  -9   18.93    1.92   0
   6   4  -8    0.15    1.37   0
   6   4  -5   27.62    1.24   0
   6   6 -10    1.61    1.71   0
   6   6  -3    3.83    0.48   0
   6  21   1   -2.31    0.92   0
   6  22   1    0.80    0.92   0
   7   6  -8   18.25    1.63   0
   7  21   0   -1.16    0.71   0
   8   8  -7    2.81    1.16   0
   8  23  -1    0.87    0.61   0
   8  24  -1    0.05    0.61   0
   9  12  -8   -0.69    1.23   0
   9  13  -9   -3.73    1.48   0
  10  17  -7    0.93    1.09   0
 -15   2   3   -0.30    0.57   0
 -14   3   4    2.50    0.92   0
 -14   9   6   -0.50    1.52   0
 -13  -3  -1    0.20    0.30   0
 -13  -1   2    2.34    0.43   0
 -13   5   5    0.65    1.11   0
 -12  -4  -3   -0.28    0.65   0
 -12   0   3   -1.80    0.68   0
 -12   8   6   11.85    1.48   0
 -12  13   7   -1.54    1.66   0
 -11  13   7    2.73    1.62   0
 -10  -5  -4    1.34    0.82   0
 -10  -2   2    7.82    0.48   0
 -10   8   6    4.15    1.33   0
  -9  -5  -5    2.38    1.22   0
  -9   8   6    3.78    1.41   0
  -9  13   7   -2.03    1.69   0
  -8  -5  -1   23.93    0.48   0
  -8  -4  -7   -0.95    1.55   0
  -8  -2   2    8.65    0.47   0
  -8   2   4   27.48    1.13   0
  -8  14   7    4.17    1.75   0
  -7  -5  -6   -2.17    1.53   0
  -7  -5  -1    5.09    0.37   0
  -7   0   3    0.47    0.60   0
  -7   9   6    8.49    1.34   0
  -7  15   7   -1.05    1.68   0
  -7  16   7    2.54    1.86   0
  -6  -4   0    0.59    0.19   0
  -6  -3   1   14.12    0.31   0
  -6   3   4    5.98    1.00   0
  -6   6   5   16.63    1.34   0
  -6  10   6   30.97    1.67   0
  -6  17   7    2.18    1.74   0
  -6  18   7    2.60    1.84   0
  -5  -1   2   23.45    0.71   0
  -5   1   3    0.95    0.77   0
  -5   7   5  118.79    2.01   0
  -5  21   7   -2.67    1.91   0
  -4  -5  -2   21.50    0.69   0
  -4  14   6   14.10    1.54   0
  -3  -5  -6   11.12    1.51   0
  -3  -5  -3   56.91    1.29   0
  -3  16   6   12.09    1.57   0
  -3  17   6    9.96    1.53   0
  -2  -4  -7    3.66    1.41   0
  -2  -4  -2    1.41    0.72   0
  -2   4   3  217.49    1.81   0
  -2  12   5    5.37    1.30   0
  -2  21   6   -0.19    1.64   0
  -2  22   6   -0.74    1.64   0
  -2  23   6    0.83    1.72   0
  -1  -3  -8    6.65    1.72   0
  -1   9   4   85.66    1.64   0
  -1  15   5    2.92    1.46   0
   0   0 -10    4.46    1.88   0
   0  20   5    2.90    1.43   0
   1  15   4    0.55    1.19   0
   2  -2  -6    4.80    1.49   0
   2  -1  -8    3.73    1.64   0
   2  -1  -3  118.08    1.44   0
   2   0  -9    1.23    1.90   0
   2   5   1    7.10    0.64   0
   2   8   2    3.50    0.69   0
   2  12   3   41.75    1.35   0
   2  20   4    0.35    1.40   0
   2  21   4   -0.30    1.31   0
   3   0  -8   -0.65    1.66   0
   3   1  -9    7.50    1.84   0
   3  16   3   55.92    1.54   0
   4   1  -4    3.63    1.00   0
   4   3 -10    1.25    1.77   0
   5   2  -7    8.79    1.54   0
   5   2  -6   57.07    1.66   0
   5  22   2    0.46    1.17   0
   5  23   2    0.69    1.08   0
   5  24   2    0.64    1.15   0
   5  25   2    1.13    1.28   0
   6   4  -7    0.27    1.42   0
   6   4  -6   35.06    1.57   0
   6   5  -9    6.39    1.72   0
   6   5  -4   11.70    0.75   0
   6  20   1   16.46    0.98   0
   7   6  -6   41.00    1.43   0
   7   7  -9    2.58    1.71   0
   7   9  -3   13.28    0.54   0
   7  20   0    3.89    0.70   0
   8   9  -8    4.11    1.32   0
   8   9  -6   -1.08    0.95   0
   8  10  -9   12.66    1.67   0
   8  22  -1    2.50    0.56   0
   9  12  -7    3.83    1.00   0
   9  20  -3    0.59    0.37   0
  10  19  -6   -0.41    0.79   0
 -15   6   5    2.89    1.04   0
 -14   1   3    0.23    0.58   0
 -14   5   5   -1.49    1.22   0
 -14   8   6   -2.23    1.44   0
 -12   4   5    0.56    1.24   0
 -12   7   6    2.06    1.44   0
 -12  12   7    2.02    1.62   0
 -11   7   6    2.24    1.32   0
 -11  12   7   -1.48    1.51   0
 -10   4   5   -0.29    1.10   0
 -10  12   7    2.18    1.72   0
  -9  -4  -6    1.42    1.49   0
  -9   4   5   65.83    1.66   0
  -8  -5  -5    6.47    1.37   0
  -8   8   6    5.76    1.47   0
  -8  13   7   -0.80    1.74   0
  -7  -4  -7   -1.77    1.51   0
  -7   2   4    5.96    0.99   0
  -7   5   5    0.36    1.23   0
  -7  14   7    5.12    1.74   0
  -6  -5  -6   -1.49    1.25   0
  -6  -3  -8    0.44    1.89   0
  -6  16   7    2.26    1.83   0
  -5  -5  -6    0.93    1.18   0
  -5  11   6   22.50    1.57   0
  -5  19   7   -3.22    1.92   0
  -4  -5  -6    2.91    1.26   0
  -4  -2  -9    2.89    1.87   0
  -4  13   6    2.83    1.50   0
  -3  -5  -5   -0.20    1.22   0
  -3  -5  -4    7.60    1.23   0
  -3  -4  -7    0.76    1.56   0
  -3  -2  -9   -0.55    1.87   0
  -3   9   5    1.29    1.22   0
  -3  15   6    5.66    1.57   0
  -2  -3  -8   -1.59    1.70   0
  -2  -2  -9    9.48    1.94   0
  -2   7   4   17.74    1.24   0
  -2  11   5   15.33    1.40   0
  -2  19   6    3.42    1.61   0
  -2  20   6   -0.15    1.46   0
  -1  -4  -6   21.70    1.49   0
  -1  -4  -5    3.10    1.23   0
  -1  -4  -4   16.92    1.22   0
  -1   0 -10    2.44    2.16   0
  -1  14   5   -0.36    1.36   0
   0  -3  -3    5.42    1.08   0
   0  -2  -8    0.52    1.61   0
   0  -1  -9   -1.68    1.82   0
   0   4   2  129.51    1.28   0
   0   7   3   21.26    0.81   0
   0  18   5   22.19    1.58   0
   1  -2  -3   11.36    1.08   0
   1   1 -10   -2.03    1.94   0
   1   9   3    1.89    1.01   0
   1  14   4   -0.63    1.15   0
   2   0  -2  117.81    1.14   0
   2  19   4   16.53    1.31   0
   3   7   1   13.66    0.63   0
   4   1  -5    1.92    1.12   0
   4   2  -3   46.88    0.92   0
   4   4 -10   -2.03    1.91   0
   4  14   2   -0.00    0.86   0
   5   4  -9   11.92    1.81   0
   5   4  -3   60.19    0.85   0
   5  20   2    5.76    1.04   0
   5  21   2   13.53    1.06   0
   6   5  -8    0.09    1.32   0
   6   7 -10   -1.09    1.73   0
   7   7  -5    4.73    0.90   0
   7  19   0    1.82    0.62   0
   8   9  -7   32.17    1.42   0
   8  11  -4    8.50    0.62   0
   8  13  -3   11.05    0.51   0
   9  13  -8    3.22    1.15   0
   9  13  -6    2.79    0.85   0
   9  14  -5   -0.27    0.64   0
 -13  -3  -2   -0.57    0.49   0
 -13   2   4   -0.74    0.73   0
 -13   7   6   12.66    1.40   0
 -13  11   7   -1.17    1.72   0
 -12  11   7    3.58    1.58   0
 -11  -4  -4    1.36    0.89   0
 -11  -2   2   11.28    0.51   0
 -11  11   7   -0.71    1.57   0
 -10  -4  -5    1.17    1.27   0
 -10  11   7   -1.74    1.55   0
  -9  -5  -4    0.28    0.89   0
  -9  -5  -2    3.59    0.53   0
  -8  12   7    2.04    1.63   0
  -7  -5  -5    0.26    1.30   0
  -7   8   6    8.26    1.45   0
  -7  13   7    5.68    1.72   0
  -6  -4  -7    1.50    1.49   0
  -6  15   7    0.65    1.75   0
  -5  -5  -2   35.70    0.79   0
  -5  -4  -7    5.86    1.53   0
  -5  -3  -8    2.94    1.62   0
  -5   3   4   12.64    1.00   0
  -5   6   5   23.28    1.41   0
  -5  10   6   -0.55    1.25   0
  -5  17   7    5.79    1.85   0
  -5  18   7    1.01    1.64   0
  -4  -5  -5   27.85    1.46   0
  -4  -4  -7   -0.46    1.45   0
  -4  -3  -8   15.11    1.89   0
  -4   4   4    0.90    1.10   0
  -4  12   6   -0.88    1.43   0
  -4  21   7    1.07    1.86   0
  -3  -3  -8   12.53    1.84   0
  -3   5   4   15.42    1.20   0
  -2  -4  -6   10.23    1.51   0
  -2  -3  -1  370.90    1.33   0
  -2  17   6    9.56    1.55   0
  -2  18   6    2.48    1.55   0
  -1  -3  -7   64.38    2.04   0
  -1  -3  -2  352.38    1.78   0
  -1  -1  -9   -3.19    1.79   0
  -1   5   3  110.42    1.29   0
  -1  13   5   60.86    1.78   0
   0   1 -10   -3.94    2.05   0
   0  17   5    6.22    1.41   0
   1  -1  -8   -0.99    1.60   0
   1   0  -9    0.04    1.83   0
   1  13   4    2.57    1.26   0
   1  24   5    2.83    1.68   0
   2  -1  -7    7.14    1.57   0
   2   0  -8   25.65    1.72   0
   2   2 -10    1.47    1.84   0
   2  18   4    1.48    1.17   0
   3   0  -7   -0.44    0.98   0
   3   0  -4   17.32    1.19   0
   3   2  -9   13.60    1.93   0
   3   3 -10   -2.92    1.76   0
   3  10   2   29.17    0.94   0
   3  15   3    2.75    0.98   0
   4   1  -6   14.34    1.35   0
   4   3  -9   -0.67    1.63   0
   4  23   3    1.56    1.18   0
   4  24   3   -0.44    1.18   0
   4  25   3    2.25    1.19   0
   5   3  -7    7.97    1.54   0
   5   6 -10    3.52    1.80   0
   5  13   1    2.23    0.57   0
   6   6  -9   11.03    1.62   0
   6   8 -10   31.73    1.97   0
   6   8  -2   22.42    0.47   0
   6  13   0    9.31    0.44   0
   7   7  -7    2.32    1.16   0
   7   7  -6   13.40    1.30   0
   7   8  -4   15.02    0.70   0
   8  10  -8   22.58    1.50   0
   8  11  -9    5.89    1.64   0
   8  21  -1   -0.77    0.46   0
   9  14  -8    2.15    1.24   0
 -15   3   4   -0.33    0.78   0
 -15   5   5   -1.01    1.14   0
 -14   7   6    3.10    1.58   0
 -13   0   3   -0.01    0.58   0
 -12  10   7    1.34    1.54   0
 -11  -4  -1    0.15    0.33   0
 -11   1   4    4.29    0.87   0
 -11  10   7    6.74    1.62   0
 -10   1   4   10.15    0.85   0
 -10  10   7   10.66    1.70   0
  -9   1   4   26.31    1.04   0
  -8  -5  -4    1.92    1.11   0
  -8  -4  -6   -0.74    1.31   0
  -8  -3  -7   -1.16    1.48   0
  -8   7   6  157.61    2.47   0
  -8  11   7    9.20    1.58   0
  -7   4   5   17.71    1.22   0
  -7  12   7    3.48    1.52   0
  -6  -5  -5   -0.10    1.07   0
  -6   0   3   -0.27    0.66   0
  -6   5   5   95.80    1.75   0
  -6  14   7    0.66    1.71   0
  -5  -5  -5   -2.14    1.14   0
  -5  16   7   -0.12    1.70   0
  -4  -5  -4   31.82    1.26   0
  -4  -5  -3    6.45    0.85   0
  -4  -1  -9    8.57    2.00   0
  -4   7   5   36.14    1.45   0
  -4  11   6    0.94    1.36   0
  -4  19   7   -0.90    1.73   0
  -4  20   7    1.92    1.68   0
  -3  -4  -6   21.73    1.51   0
  -3  -1  -9    8.14    1.76   0
  -3  13   6    1.82    1.49   0
  -2  -4  -3  196.39    1.81   0
  -2  -3  -7    0.08    1.44   0
  -2  -1  -9    5.29    2.00   0
  -1   1 -10   -0.41    2.13   0
  -1   8   4   32.11    1.27   0
  -1  22   6   -1.47    1.60   0
  -1  23   6   -4.21    1.54   0
   0  -3  -5    7.41    1.33   0
   0  -3  -4   95.11    1.63   0
   0  -2  -7    7.36    1.44   0
   0   0  -9   -2.68    1.82   0
   0  10   4   57.36    1.46   0
   0  16   5    6.64    1.27   0
   1  -2  -5   15.03    1.38   0
   1  -2  -4   47.68    1.42   0
   1  -1  -2   32.32    0.97   0
   1   3   1  489.34    1.47   0
   1  21   5   -0.34    1.36   0
   1  22   5    2.23    1.53   0
   1  23   5   -2.55    1.58   0
   2  -1  -4   28.54    1.28   0
   2   3 -10    0.36    1.90   0
   2  11   3    0.92    0.96   0
   2  17   4    6.09    1.22   0
   3   0  -6    6.44    1.33   0
   3   0  -5    0.61    1.29   0
   4   2  -7   18.44    1.56   0
   4   5 -10    3.02    1.86   0
   4  13   2    1.71    0.89   0
   4  21   3   10.67    1.26   0
   5   3  -6   -0.24    1.26   0
   5   3  -5    3.00    1.17   0
   5   4  -8    0.91    1.55   0
   5   5  -9   -3.87    1.63   0
   6   5  -7    4.42    1.47   0
   6   6  -8    8.86    1.45   0
   6   7  -9    3.71    1.64   0
   6  18   1    1.32    0.74   0
   7   9  -9    4.81    1.61   0
   8  10  -6   24.47    1.04   0
   8  11  -8    1.37    1.38   0
   9  14  -7   -2.28    1.01   0
   9  14  -6    4.22    0.87   0
 -15   0   2    0.24    0.36   0
 -14  -2  -1    0.60    0.36   0
 -14   2   4    1.52    0.79   0
 -14   4   5    0.06    1.04   0
 -13   6   6   -1.80    1.50   0
 -13  10   7   -2.29    1.47   0
 -12   3   5   -0.47    1.27   0
 -11   9   7    4.55    1.77   0
 -10  -1   3   53.42    0.91   0
 -10  15   8   -1.84    1.82   0
  -9  -4  -5   13.50    1.44   0
  -9  -1   3  122.32    1.23   0
  -9   3   5    4.91    1.20   0
  -9   6   6    3.89    1.42   0
  -9  10   7    3.26    1.56   0
  -9  16   8   -3.90    1.94   0
  -8  -5  -3    0.60    0.76   0
  -8  17   8    6.36    2.24   0
  -7  -5  -4    4.37    1.09   0
  -7  -4  -6   16.79    1.55   0
  -7  -3  -7    1.35    1.51   0
  -6  -5  -4   -2.85    1.08   0
  -6  -4  -6    1.89    1.41   0
  -6  -2  -8    1.82    1.69   0
  -6   8   6   26.89    1.55   0
  -6  13   7   48.72    2.17   0
  -5  -5  -4    2.34    1.00   0
  -5  -5  -3   58.51    1.32   0
  -5  -4  -6   -0.34    1.35   0
  -5  -2  -8   -0.47    1.45   0
  -5   9   6    1.41    1.38   0
  -5  15   7    1.40    1.56   0
  -4  -2  -8    3.21    1.65   0
  -4   1   3   29.74    1.16   0
  -4  17   7    7.67    1.75   0
  -4  18   7   -1.41    1.56   0
  -3  -3  -7    6.65    1.55   0
  -3  -2  -8   14.77    1.82   0
  -3   0   2   40.47    0.85   0
  -3   2   3    3.55    0.94   0
  -3   8   5   27.98    1.17   0
  -3  21   7    1.81    1.61   0
  -2  -4  -5    8.63    1.18   0
  -2  -4  -4   12.09    1.20   0
  -2  -2  -8    4.52    1.51   0
  -2   1   2   41.08    0.97   0
  -2   6   4   12.29    0.95   0
  -2  15   6    2.29    1.45   0
  -1  -3  -6   70.09    1.87   0
  -1   0  -9    0.41    1.62   0
  -1  12   5    2.51    0.89   0
  -1  19   6    1.41    1.53   0
   0  -2  -2  150.06    1.33   0
   0  -1  -8   -3.56    1.60   0
   0   2 -10    2.37    2.10   0
   0   6   3    8.20    0.94   0
   0  15   5    0.21    1.25   0
   1   1  -9   -1.66    1.85   0
   1   8   3   11.88    0.99   0
   1  12   4   -0.14    1.04   0
   1  19   5    2.25    1.41   0
   1  20   5    3.85    1.42   0
   2   0  -7   -2.78    1.29   0
   2   2  -9    1.12    1.73   0
   2   7   2    3.80    0.82   0
   2  16   4   -2.73    1.18   0
   3   1  -7    7.76    1.46   0
   3   1  -3   86.86    1.22   0
   3  14   3   67.86    1.40   0
   3  23   4   -2.95    1.45   0
   3  24   4    0.81    1.37   0
   4   3  -8   17.89    1.74   0
   4   4  -9    5.12    1.72   0
   4  19   3    0.45    1.18   0
   5   7 -10    7.74    1.66   0
   6   9 -10    7.15    1.70   0
   6  17   1   44.63    1.02   0
   7   8  -7   50.74    1.72   0
   7  18   0   -0.76    0.50   0
   8  11  -7    8.18    1.36   0
   8  13  -9    1.91    1.46   0
   8  20  -1   -0.18    0.37   0
   9  15  -7    2.54    1.04   0
   9  16  -8    0.94    1.10   0
   9  17  -4    0.00    0.58   0
 -14   6   6    0.96    1.39   0
 -13   3   5    1.35    1.12   0
 -13   9   7    4.64    1.67   0
 -12  -2   2    1.20    0.40   0
 -12   9   7    4.90    1.66   0
 -11  -4  -2    8.00    0.57   0
 -11  -1   3    1.53    0.55   0
 -11   5   6    2.59    1.39   0
 -10  -4  -4   -0.79    0.83   0
 -10   9   7    2.25    1.57   0
 -10  14   8   -3.43    1.82   0
  -9  -3  -6   -4.00    1.36   0
  -9   9   7   -0.60    1.47   0
  -9  15   8   -3.01    1.86   0
  -8   3   5   -0.78    1.17   0
  -8  10   7   14.05    1.65   0
  -8  16   8    1.41    1.96   0
  -7  -5  -3    4.00    0.83   0
  -7   1   4  115.44    1.59   0
  -7  11   7   14.17    1.59   0
  -7  17   8   -3.49    1.64   0
  -6  -5  -3   -1.31    0.87   0
  -6  -3  -7    6.99    1.51   0
  -6   4   5   29.56    1.33   0
  -5  -3  -7    1.00    1.42   0
  -5  14   7    5.11    1.60   0
  -4  -3  -7    0.33    1.44   0
  -4  10   6    0.60    1.36   0
  -4  16   7    2.01    1.68   0
  -3  -4  -5   -1.31    1.20   0
  -3  -4  -2   -0.65    0.62   0
  -3   0  -9    0.12    1.75   0
  -3  19   7    0.49    1.77   0
  -3  20   7   -3.41    1.67   0
  -2   0  -9   -1.61    1.87   0
  -2   3   3    0.85    0.70   0
  -1  -2  -7    2.90    1.43   0
  -1  -1  -8   10.08    1.75   0
  -1   2 -10    2.23    2.11   0
  -1   2   2  118.93    1.23   0
  -1   7   4   39.34    1.38   0
  -1  11   5   -2.70    1.22   0
  -1  17   6    1.40    1.52   0
  -1  18   6    0.33    1.54   0
   0   1  -9   -1.86    1.74   0
   0  14   5    2.76    1.42   0
   1   0  -8    6.59    1.25   0
   1   3 -10   -2.81    1.90   0
   1   5   2  273.05    1.63   0
   1  18   5    1.56    1.33   0
   2   1  -8    3.48    1.60   0
   2   4 -10    2.71    1.92   0
   2  10   3   15.73    0.97   0
   2  15   4    1.35    1.15   0
   3   2  -8    9.58    1.57   0
   3   3  -1    2.93    0.34   0
   3   5 -10    9.31    2.10   0
   3  21   4    4.13    1.34   0
   3  22   4    2.16    1.36   0
   4   2  -6    9.26    1.40   0
   4   2  -5    1.26    1.18   0
   4   9   1   42.79    0.74   0
   4  18   3    3.82    1.19   0
   5   4  -7    8.83    1.52   0
   5   4  -4   46.94    1.12   0
   5   6  -9    3.63    1.62   0
   5   8 -10   -3.61    1.62   0
   5  12   1   12.52    0.66   0
   5  17   2   -0.17    0.89   0
   6   6  -7    2.64    1.39   0
   6   6  -4   13.17    0.70   0
   6   7  -8   15.00    1.63   0
   6  10 -10    3.96    1.66   0
   7   8  -6    9.23    1.07   0
   7   8  -5   73.98    1.26   0
   7   9  -8    1.59    1.41   0
   8  11  -6    1.22    0.96   0
   8  12  -8    0.15    1.26   0
   8  14  -9   -0.85    1.39   0
   9  15  -6    1.03    0.86   0
   9  16  -5    1.77    0.81   0
 -15   4   5   -1.18    1.03   0
 -14  -1   2    0.28    0.35   0
 -13   1   4    0.99    0.80   0
 -13   5   6   -0.07    1.42   0
 -12   5   6    4.17    1.31   0
 -12   8   7    0.85    1.47   0
 -11   8   7    3.53    1.56   0
 -10  -3  -5    0.38    1.31   0
 -10   5   6    2.94    1.29   0
 -10  13   8    0.48    1.77   0
  -9   5   6   61.12    1.82   0
  -9  14   8    0.31    1.70   0
  -8  -4  -5    8.44    1.22   0
  -8  -3  -6    0.64    1.34   0
  -8  -2  -7   -1.31    1.50   0
  -8  15   8    3.21    1.91   0
  -7  -4  -5    2.72    1.39   0
  -7  -1   3    9.50    0.68   0
  -7   3   5   38.59    1.49   0
  -7   6   6   40.26    1.66   0
  -7  16   8    1.67    1.77   0
  -6  -1  -8    0.29    1.84   0
  -6   7   6   12.20    1.48   0
  -6  11   7   32.67    1.83   0
  -6  18   8    4.58    1.98   0
  -5   0   3    0.11    0.74   0
  -5   2   4   51.14    1.27   0
  -4  -4  -5    6.69    1.28   0
  -4   0  -9   -1.31    1.73   0
  -4   3   4  131.87    1.70   0
  -3   4   4   62.91    1.43   0
  -3   7   5    4.53    1.33   0
  -3  11   6   -0.06    1.36   0
  -2  -3  -6    5.68    1.32   0
  -2  -1  -8  116.11    2.80   0
  -2  13   6    0.80    1.42   0
  -1  -3  -3   54.01    1.21   0
  -1  -2  -1 1298.77    2.22   0
  -1   1  -9   -1.31    1.62   0
  -1   4   3   19.33    1.06   0
  -1  16   6    7.63    1.50   0
   0  -1  -7   18.83    1.69   0
   0   0  -8    7.29    1.66   0
   0   3 -10    2.21    2.12   0
   0  13   5   49.25    1.66   0
   0  23   6    4.31    1.71   0
   1  -1  -6    3.91    1.38   0
   1   2  -9    2.72    1.90   0
   1   4 -10    1.09    1.80   0
   1  11   4    1.78    1.11   0
   2   0  -6    6.01    1.44   0
   2   0  -3    4.43    1.00   0
   2   3  -9    6.20    1.91   0
   2  14   4   22.12    1.37   0
   3   1  -6   34.88    1.61   0
   3   2  -2   44.02    0.75   0
   3   4  -9    4.21    1.84   0
   3   6 -10   -0.21    1.72   0
   3   9   2    0.20    0.74   0
   3  13   3   39.49    1.26   0
   3  19   4   23.13    1.61   0
   3  20   4   -1.78    1.25   0
   4   3  -7    0.08    1.42   0
   4   5  -9    6.31    1.54   0
   4   7 -10   -2.63    1.78   0
   4  12   2    4.62    0.77   0
   4  17   3   -0.27    1.20   0
   5   4  -6    4.15    1.25   0
   5   4  -5   15.96    1.19   0
   5   7  -9   -2.62    1.40   0
   5   9 -10   -0.19    1.54   0
   5   9   0   26.09    0.44   0
   6   6  -6   11.10    1.24   0
   6   7  -3    1.00    0.49   0
   7   9  -7   45.37    1.65   0
   7   9  -4    2.26    0.58   0
   7  10  -8   -0.45    1.42   0
   7  10  -3   62.73    0.79   0
   7  11  -9    4.91    1.46   0
   8  13  -8    1.92    1.40   0
   9  16  -7   -1.70    0.98   0
 -15   2   4    0.37    0.67   0
 -14   0   3    1.25    0.45   0
 -14   3   5    4.97    1.09   0
 -13   8   7    6.65    1.68   0
 -12  -1   3    7.29    0.60   0
 -11  -3  -4    1.55    0.94   0
 -11  12   8    0.20    1.76   0
 -10   0   4    2.41    0.87   0
  -9  -4  -4    4.97    0.93   0
  -9   2   5    4.83    1.31   0
  -9   8   7   23.65    1.72   0
  -7  -3  -6    2.12    1.31   0
  -7  -2  -7    5.07    1.56   0
  -6  -4  -5    9.64    1.21   0
  -6  -2  -7    6.75    1.55   0
  -6  17   8    0.50    1.90   0
  -5  -4  -5   27.05    1.43   0
  -5  -1  -8   -4.08    1.63   0
  -5  12   7    4.32    1.59   0
  -5  19   8    1.17    1.75   0
  -4  -3  -6    1.30    1.48   0
  -4  -1  -8    4.15    1.74   0
  -4  -1   2  469.78    1.72   0
  -4   9   6    4.44    1.04   0
  -4  14   7   34.57    2.02   0
  -3  -4  -3   27.36    0.95   0
  -3  -3  -6   -1.07    1.40   0
  -3  -2  -7   13.29    1.72   0
  -3  -1  -8   13.72    1.63   0
  -3  17   7   -3.21    1.49   0
  -2   1  -9    9.43    2.01   0
  -2   5   4    9.50    1.18   0
  -2   8   5    7.88    1.32   0
  -2  20   7   -0.64    1.54   0
  -2  21   7    0.38    1.73   0
  -1  -2  -6   21.55    1.53   0
  -1   0  -8   16.39    1.73   0
  -1   3 -10    0.92    1.91   0
  -1  10   5   37.00    1.51   0
  -1  15   6    4.03    1.48   0
   0  -2  -5   10.90    1.40   0
   0  -2  -3  173.54    1.67   0
   0   2  -9    4.42    1.80   0
   0  20   6   16.35    1.81   0
   0  21   6    0.29    1.35   0
   1  -1  -5   10.42    1.39   0
   1  -1  -3  449.59    2.34   0
   1   0  -7   -3.87    1.39   0
   1   1  -8   -1.17    1.61   0
   1  16   5    0.98    1.29   0
   2   0  -5   -0.59    1.35   0
   2   1  -7    8.34    1.48   0
   2   2  -8    2.65    1.67   0
   2  23   5    0.49    1.44   0
   3   2  -7   17.18    1.58   0
   3   3  -8   10.47    1.64   0
   3  18   4    7.55    1.38   0
   4   3  -3   54.07    0.88   0
   4   6  -9    3.24    1.48   0
   4   8 -10    5.70    1.72   0
   5   5  -7    1.32    1.41   0
   5  16   2    1.26    0.73   0
   6   7  -7   10.71    1.40   0
   6   8  -8   38.25    1.83   0
   6  16   1    1.69    0.62   0
   7  17   0   35.22    0.69   0
   8  12  -6    1.13    0.98   0
   8  12  -5    1.29    0.77   0
   8  14  -3    6.82    0.50   0
   9  17  -7    2.81    1.01   0
   9  18  -4    1.38    0.58   0
 -14   1   4    0.40    0.66   0
 -13   7   7   10.91    1.79   0
 -12  -3  -2    0.67    0.55   0
 -12  -2  -4    2.66    1.14   0
 -12   2   5   -1.97    0.93   0
 -12   4   6    0.01    1.27   0
 -12  11   8    7.13    1.79   0
 -11   0   4  123.32    1.52   0
 -11   4   6    1.69    1.16   0
 -11   7   7    9.37    1.50   0
 -11  11   8    6.09    1.79   0
 -10  -4  -2    1.14    0.54   0
 -10   4   6   12.66    1.30   0
 -10   7   7    1.75    1.40   0
 -10  11   8    2.16    1.70   0
  -9  -3  -5   -1.13    1.16   0
  -9  -2  -6    6.49    1.44   0
  -9   0   4    3.06    0.77   0
  -9  12   8    0.58    1.70   0
  -8  -4  -4    1.03    1.12   0
  -8  -1  -7   -0.43    1.63   0
  -8   2   5   31.59    1.41   0
  -8  13   8    1.59    1.63   0
  -7  -4   0    6.81    0.25   0
  -7   9   7   46.19    1.85   0
  -7  14   8   -1.74    1.80   0
  -6  -3  -6   13.86    1.44   0
  -6   1   4   -0.95    0.88   0
  -6   3   5    2.43    1.05   0
  -6   6   6   11.94    1.38   0
  -6  15   8   -0.72    1.68   0
  -6  16   8    2.14    1.66   0
  -5  -3  -6    5.90    1.28   0
  -5  -2  -7    0.75    1.45   0
  -5   4   5   13.64    1.28   0
  -5   7   6    4.78    1.32   0
  -5  11   7   -2.36    1.52   0
  -4  -4  -4   20.55    1.22   0
  -4  -2  -7   12.95    1.51   0
  -4   1  -9    6.86    1.82   0
  -4   5   5  122.58    1.93   0
  -3   1  -9    4.37    1.82   0
  -3   6   5   -0.37    1.25   0
  -3  10   6   58.54    1.71   0
  -3  15   7   -2.02    1.62   0
  -2  -3  -5    4.13    1.13   0
  -2   0  -8   33.53    2.13   0
  -2  12   6    9.64    1.42   0
  -2  19   7    0.21    1.74   0
  -1  -1  -7   83.73    2.17   0
  -1   2  -9   -1.50    1.62   0
  -1   4 -10   -3.84    2.22   0
  -1   6   4    0.02    1.15   0
  -1  14   6    9.49    1.40   0
   0  -2  -4  124.97    1.61   0
   0   1  -8   -3.02    1.48   0
   0   8   4  158.24    1.91   0
   0  12   5    5.01    1.32   0
   0  18   6   23.54    1.83   0
   0  19   6   20.10    1.65   0
   1  -1  -4   30.87    1.40   0
   1   3  -9   -3.03    1.94   0
   1   5 -10    2.30    1.97   0
   1   7   3    8.06    0.94   0
   1  10   4    0.81    1.09   0
   1  15   5    5.08    1.32   0
   2   0  -4  195.46    1.95   0
   2   4  -9    4.00    1.89   0
   2   9   3   82.62    1.35   0
   2  13   4    2.74    1.14   0
   2  20   5   -1.15    1.26   0
   2  21   5    0.77    1.33   0
   3   5  -9    2.93    1.73   0
   3   7 -10   -3.21    1.88   0
   3  12   3   69.66    1.35   0
   3  17   4   15.90    1.39   0
   4   3  -6    6.28    1.27   0
   4   5  -8    1.22    1.52   0
   4  16   3    0.83    0.89   0
   5   5  -3  236.56    1.42   0
   5  10 -10    1.62    1.72   0
   5  24   3   -1.72    1.28   0
   6  10  -9   23.25    1.80   0
   6  12   0    0.54    0.37   0
   6  23   2   -0.65    0.94   0
   6  24   2   -0.26    1.01   0
   7   9  -5  102.05    1.41   0
   7  10  -7   24.80    1.48   0
   7  11  -8    0.70    1.29   0
   7  13  -9    4.77    1.55   0
   8  13  -4    0.54    0.68   0
   8  14  -8    5.10    1.28   0
   9  17  -6    1.01    0.90   0
   9  17  -5    1.15    0.77   0
   9  18  -7    0.86    1.06   0
 -15   3   5   -0.17    0.92   0
 -15   5   6    0.72    1.18   0
 -14   7   7    1.21    1.53   0
 -13   4   6   -3.04    1.35   0
 -12   0   4   -1.60    0.71   0
 -11  10   8   -0.35    1.69   0
 -10  -3  -4    1.10    1.08   0
  -9  -4  -3    7.70    0.86   0
  -9   7   7    4.57    1.45   0
  -9  11   8    4.49    1.74   0
  -8  -3  -5   -2.27    1.24   0
  -8  -2  -6   -0.43    1.47   0
  -8   0   4   39.56    1.06   0
  -8  12   8    2.23    1.51   0
  -7  -4  -4   33.53    1.25   0
  -7  -1  -7    2.90    1.65   0
  -7   8   7   52.22    1.91   0
  -7  13   8    1.14    1.78   0
  -6  -4  -4   -1.79    0.97   0
  -6   0  -8    1.43    1.68   0
  -6   9   7    4.79    1.54   0
  -6  14   8    4.82    1.81   0
  -5  -4  -4   -0.72    1.04   0
  -5   0  -8    9.78    1.87   0
  -5  17   8   -1.01    1.72   0
  -4  -4  -3   75.54    1.26   0
  -4  -4  -2   35.90    0.80   0
  -4   0  -8    7.32    1.79   0
  -3  -3  -5   36.34    1.46   0
  -3   0  -8   42.72    2.17   0
  -3   2  -9   -0.06    1.77   0
  -3   9   6    5.60    1.27   0
  -3  14   7    1.18    1.65   0
  -2  -3  -4    6.39    1.17   0
  -2  -3  -2   92.98    1.12   0
  -2  -2  -6   34.29    1.68   0
  -2  -1  -7   42.33    1.85   0
  -2   2  -9    8.62    1.89   0
  -2  11   6   26.00    1.67   0
  -2  17   7    3.93    1.71   0
  -1  -2  -5    3.63    1.30   0
  -1   9   5    2.76    1.23   0
   0  -1  -6   -1.86    0.96   0
   0   0  -7   -3.21    1.38   0
   0   3  -9    1.74    1.86   0
   0   5 -10   -0.75    2.13   0
   0  11   5   41.59    1.45   0
   1   0  -6    2.54    1.44   0
   1   2  -8    8.07    1.75   0
   2   3  -8    1.46    1.57   0
   2  19   5    1.99    1.26   0
   3   2  -6    0.44    1.39   0
   3   6   1   19.92    0.59   0
   3   8 -10   -2.74    1.75   0
   3  16   4    8.76    1.31   0
   4   3  -4  133.20    1.55   0
   4   4  -7    4.81    1.05   0
   4   4  -2  100.49    0.82   0
   4   7  -9    0.10    1.66   0
   4   9 -10    1.83    1.80   0
   4  11   2    1.63    0.70   0
   4  15   3   15.36    1.12   0
   5   5  -6   -1.18    1.22   0
   5   6  -7    1.39    1.47   0
   5   7  -8   31.06    1.81   0
   5  11 -10   -0.37    1.71   0
   5  15   2   61.75    1.20   0
   5  23   3   -1.78    1.06   0
   6   7  -6   10.96    1.27   0
   6   7  -5    2.25    0.98   0
   6   8  -7   14.04    1.39   0
   6   9  -8   11.90    1.56   0
   6  22   2   -0.22    0.96   0
   7  14  -9   -0.85    1.55   0
   7  23   1   -2.02    0.82   0
   7  24   1   -0.25    0.85   0
   8  15  -8    2.58    1.19   0
   9  18  -6   -0.81    0.82   0
   9  18  -5    0.43    0.81   0
   9  19  -4    9.19    0.71   0
 -13  -2  -2    1.69    0.67   0
 -13  -1   3    5.26    0.53   0
 -13   6   7    4.20    1.61   0
 -12  -3  -1   11.69    0.51   0
 -10  -2  -5    6.15    1.27   0
 -10   6   7    0.13    1.32   0
 -10  10   8   -0.38    1.48   0
  -8  -4  -3    1.86    0.81   0
  -8   7   7    7.81    1.50   0
  -7  -3  -5    3.69    1.34   0
  -7  -2  -6    1.92    1.35   0
  -7   0   4    1.67    0.89   0
  -7  12   8   18.76    2.03   0
  -6  -1  -7    0.72    1.54   0
  -6   5   6   12.93    1.37   0
  -6  13   8    0.70    1.79   0
  -5  -4  -3   19.50    1.09   0
  -5  -1  -7    2.91    1.54   0
  -5   6   6   30.24    1.52   0
  -5  15   8    1.32    1.73   0
  -4  -3  -5    1.89    1.27   0
  -4  -1  -7   12.02    1.59   0
  -4   2  -9   -1.48    1.63   0
  -4   7   6    1.25    1.25   0
  -4  11   7   29.49    1.72   0
  -4  18   8   -1.47    1.86   0
  -3  -2  -6    1.39    1.41   0
  -3   1   3   91.43    1.29   0
  -3   3   4    7.60    1.17   0
  -3  13   7    1.51    1.42   0
  -2  -3  -3    4.25    0.89   0
  -2   2   3  104.18    1.45   0
  -2   4   4    2.01    1.11   0
  -2  16   7   10.56    1.73   0
  -1   0  -7   -0.57    1.51   0
  -1   1  -8    3.10    1.63   0
  -1   3  -9    0.67    1.87   0
  -1  13   6    3.92    1.35   0
  -1  20   7   -1.90    1.47   0
   0  16   6    0.27    1.38   0
   1   1  -7   39.36    1.44   0
   1   4  -9    1.16    1.84   0
   1   6 -10   -3.52    1.75   0
   1  21   6    3.05    1.80   0
   1  22   6   -1.11    1.64   0
   2   5  -9    3.96    1.89   0
   2   6   2    8.65    0.72   0
   2   7 -10   -2.39    1.80   0
   2  12   4   25.63    1.28   0
   2  18   5    4.61    1.27   0
   3   2  -5   81.37    1.71   0
   3  11   3   25.99    1.24   0
   4  23   4   -0.89    1.21   0
   4  24   4   -0.13    1.19   0
   5   5  -5    6.75    1.08   0
   5  11   1    3.12    0.58   0
   6  15   1   78.60    1.03   0
   6  21   2    0.91    0.90   0
   7  10  -6    3.25    0.94   0
   7  10  -4    0.62    0.58   0
   7  22   1    8.84    0.86   0
   8  13  -5    8.18    0.82   0
   8  16  -8    1.08    1.08   0
   9  22  -3    0.12    0.47   0
 -14   2   5   -0.91    0.84   0
 -14   6   7    0.89    1.37   0
 -13   0   4    0.87    0.69   0
 -12   1   5   -0.20    0.94   0
 -12   3   6    2.25    1.37   0
 -12   9   8    5.29    1.77   0
 -11  -2  -4    1.10    1.15   0
 -11  -1  -5    1.43    1.45   0
 -11   1   5    8.02    0.96   0
 -11   3   6    1.72    1.12   0
 -11   9   8    5.38    1.69   0
 -10   1   5   66.40    1.44   0
 -10   9   8    0.26    1.56   0
  -9  -3  -4    0.94    1.15   0
  -9  -3   2   38.90    0.54   0
  -9  -1  -6    1.31    1.41   0
  -9   1   5   14.65    1.13   0
  -9   3   6   -1.09    1.26   0
  -9   6   7   10.72    1.53   0
  -8   0  -7    0.76    1.75   0
  -8  10   8   17.29    1.91   0
  -7  -4  -3   -1.38    0.91   0
  -7   4   6   31.63    1.49   0
  -7   7   7   -0.49    1.47   0
  -7  11   8    0.77    1.82   0
  -6  -4  -3    5.62    0.98   0
  -6  -3  -5    2.49    1.17   0
  -6  -2  -6    2.80    1.34   0
  -6   1  -8    0.30    1.83   0
  -6  12   8    2.28    1.64   0
  -5  -4  -2    0.29    0.61   0
  -5  -3  -5    1.94    1.25   0
  -5  -2  -6    5.35    1.41   0
  -5   1  -8    0.51    1.52   0
  -5   1   4   36.67    1.18   0
  -5   9   7   -0.63    1.49   0
  -5  14   8   -1.16    1.75   0
  -4  -2  -6    9.01    1.50   0
  -4   0   3    1.94    0.81   0
  -4   1  -8   -1.34    1.63   0
  -4   3  -9    2.79    1.65   0
  -4   4   5    0.97    1.22   0
  -4  17   8   -2.40    1.62   0
  -3   1  -8    6.68    1.81   0
  -3   3  -9    0.33    1.70   0
  -3   5   5    9.63    1.34   0
  -3   8   6   12.09    1.42   0
  -2  -2  -5    6.59    1.25   0
  -2  -1   1    1.64    0.46   0
  -2   1  -8  116.45    2.68   0
  -2   3  -9    1.31    1.87   0
  -1  -2  -4  171.60    1.91   0
  -1   3   3   80.81    1.39   0
  -1   8   5   26.44    1.41   0
  -1  12   6   28.74    1.63   0
   0  -1  -5   64.77    1.43   0
   0   2  -8   -0.79    1.48   0
   0   4  -9    0.49    1.86   0
   0   6 -10    2.50    1.85   0
   0   7   4   -0.09    1.09   0
   0  10   5   26.42    1.41   0
   0  15   6   -1.76    1.39   0
   1   0  -5   -1.42    1.31   0
   1   3  -8   16.16    1.78   0
   1   4   2  353.68    1.77   0
   1   7 -10    1.10    2.05   0
   1  13   5    3.75    1.28   0
   1  19   6    0.95    1.55   0
   1  20   6   -2.49    1.51   0
   2   1  -5   73.97    1.76   0
   2   4  -8    6.59    1.64   0
   2   4   1   12.80    0.53   0
   2   8 -10    0.95    2.07   0
   2  17   5    8.10    1.31   0
   3   2  -4  131.16    1.65   0
   3   2  -3    5.39    0.87   0
   3   5  -8    4.33    1.57   0
   3   7  -9    0.46    1.54   0
   3   8   2    5.03    0.65   0
   3   9 -10    4.77    2.02   0
   3  15   4   -0.50    1.03   0
   4   4  -6   14.41    1.04   0
   4   5  -7    0.07    1.36   0
   4   8  -9    3.61    1.50   0
   4   8   1   17.40    0.64   0
   4  11 -10    1.76    1.81   0
   4  14   3   19.14    1.12   0
   5   8  -8    9.15    1.52   0
   5  14   2    4.69    0.77   0
   5  20   3    0.70    0.97   0
   6   8  -6   29.71    1.35   0
   6   9  -7    7.63    1.20   0
   6  12  -9   -0.53    1.27   0
   6  20   2    0.03    0.94   0
   7  10  -5   11.96    0.82   0
   7  13  -8    1.35    1.33   0
   7  16   0    0.27    0.46   0
   7  21   1    1.67    0.75   0
   8  14  -6    0.78    0.89   0
   8  15  -7    1.99    0.97   0
   9  19  -6   -0.07    0.84   0
   9  19  -5    0.27    0.78   0
   9  20  -4   -0.47    0.62   0
 -15   0   3   -0.74    0.38   0
 -15   1   4   -0.50    0.52   0
 -15   4   6   -0.17    1.18   0
 -13  -2   2    0.16    0.27   0
 -13   3   6    1.07    1.15   0
 -13   8   8   -0.07    1.69   0
 -12  -1  -4    1.28    1.14   0
 -12   5   7   -1.68    1.31   0
 -12   8   8    5.16    1.60   0
 -11   5   7    0.78    1.40   0
 -11   8   8    1.19    1.58   0
 -10  -3  -3    2.48    0.88   0
 -10   5   7   11.11    1.44   0
  -9  -4  -1   46.56    0.67   0
  -9  -2  -5   -0.40    1.30   0
  -9   9   8   -1.21    1.63   0
  -8  -3   2    2.04    0.38   0
  -8  -2   3   10.26    0.61   0
  -8  -1  -6   -1.75    1.49   0
  -8   1   5   20.17    1.21   0
  -8   3   6   19.83    1.32   0
  -8   6   7    1.41    1.45   0
  -7   0  -7   -0.36    1.56   0
  -7  10   8    0.62    1.62   0
  -6   2   5   42.20    1.39   0
  -4  15   8    6.37    1.92   0
  -3   0  -7    1.56    1.45   0
  -3  12   7    3.73    1.40   0
  -3  18   8   -1.39    1.76   0
  -3  19   8    0.91    1.86   0
  -2  -1  -6  506.24    3.83   0
  -2   0  -7   -2.02    1.50   0
  -2   6   5   57.43    1.64   0
  -2  14   7    0.48    1.56   0
  -1  -2  -2  497.72    2.05   0
  -1   2  -8    1.12    1.63   0
  -1   4  -9    1.76    1.97   0
  -1  17   7    0.71    1.49   0
  -1  18   7    0.79    1.52   0
   0  -1  -4    9.98    1.12   0
   0   0  -6   28.26    1.46   0
   0   1  -7   17.19    1.23   0
   0   1   1    3.30    0.50   0
   0   7 -10    0.01    2.11   0
   0  14   6    0.35    1.38   0
   1   2  -7    5.00    1.51   0
   1   5  -9    4.35    1.73   0
   1   6   3    6.68    0.94   0
   1   8 -10    4.91    2.01   0
   1  12   5    7.26    1.36   0
   1  18   6   -1.66    1.37   0
   2   2  -6    1.34    1.36   0
   2   3  -7    1.27    1.36   0
   2   8   3  144.83    1.56   0
   2  11   4   21.40    1.22   0
   2  16   5    4.23    1.18   0
   3   4  -7    0.12    1.40   0
   3  10 -10   -2.09    1.95   0
   3  22   5    2.30    1.45   0
   3  23   5    1.31    1.47   0
   4   4  -5    1.36    1.15   0
   4   7  -8    1.78    1.40   0
   4   9  -9   12.09    1.87   0
   4  19   4   -0.44    1.25   0
   4  20   4    2.73    1.19   0
   5   7  -7   11.16    1.36   0
   5  19   3    2.77    1.04   0
   6   8  -3   57.63    0.82   0
   6  11  -8    2.44    1.32   0
   6  19   2    0.57    0.90   0
   7  11  -6    9.59    0.94   0
   7  11  -3    0.72    0.51   0
   7  12  -7    3.04    1.17   0
   7  12  -2    5.64    0.33   0
   7  14  -8   -0.06    1.18   0
   8  14  -4    3.90    0.67   0
   8  15  -3    8.13    0.57   0
   8  16  -7   -0.45    1.08   0
   9  20  -6    0.90    0.86   0
   9  23  -3   -0.00    0.49   0
 -15   2   5    0.29    0.69   0
 -14   3   6   -0.43    1.05   0
 -13   1   5    0.84    0.85   0
 -11  -2   3    9.61    0.52   0
 -11  -1   4    3.50    0.72   0
 -10  -3   2   27.97    0.46   0
 -10  -1  -5    2.00    1.40   0
 -10  -1   4   11.18    0.71   0
  -9  -1   4   27.43    0.88   0
  -9   5   7   32.56    1.69   0
  -9   8   8    0.86    1.53   0
  -8  -4  -1   74.88    0.80   0
  -8  -3  -4    2.78    1.06   0
  -8  -2  -5    6.81    1.33   0
  -8   1  -7   -0.36    1.76   0
  -8   9   8    6.34    1.53   0
  -7  -3  -4    0.82    1.15   0
  -7  -1  -6    5.78    1.54   0
  -7  15   9    0.28    1.91   0
  -6  -4  -2   16.15    0.69   0
  -6   0  -7   -0.97    1.55   0
  -6   0   4  130.26    1.53   0
  -6   2  -8    1.64    1.73   0
  -6   4   6   37.75    1.53   0
  -6   7   7   10.35    1.58   0
  -6  11   8    2.07    1.72   0
  -5  -3   1    1.20    0.25   0
  -5  -1   3    1.14    0.71   0
  -5   0  -7   -0.49    1.49   0
  -5   2  -8    2.33    1.90   0
  -5   5   6   -0.01    0.89   0
  -5  12   8   -1.26    1.73   0
  -4   0  -7    0.07    1.45   0
  -4   4  -9    0.31    1.96   0
  -3  -3  -3   96.30    1.33   0
  -3  -2  -5   12.35    1.29   0
  -3  -1  -6    5.75    1.43   0
  -3   2  -8   20.87    1.88   0
  -3   4  -9    4.30    1.96   0
  -3   7   6   47.50    1.65   0
  -3  17   8    5.48    1.82   0
  -2   0   2  115.96    1.15   0
  -2   2  -8    4.76    1.75   0
  -2   4  -9   -0.04    2.01   0
  -2   9   6   -1.23    1.29   0
  -1  -1  -5  139.15    2.06   0
  -1  11   6   28.93    1.60   0
   0  -1  -3   55.22    1.26   0
   0  -1  -2  158.59    1.36   0
   0   4   3  167.86    1.60   0
   0   5  -9   -3.47    1.92   0
   0  21   7    6.97    1.86   0
   1   0  -4    1.98    1.09   0
   1   0  -2  245.46    1.50   0
   1   4  -8    8.28    1.68   0
   1  17   6    4.60    1.36   0
   2   5  -8   25.53    1.74   0
   2   7  -9    3.35    1.85   0
   2  15   5   12.93    1.28   0
   3   6  -8   35.74    1.91   0
   3   8  -9    0.52    1.68   0
   3  10   3   50.72    1.34   0
   3  11 -10    1.07    2.00   0
   3  14   4    6.23    1.12   0
   3  20   5    4.13    1.51   0
   3  21   5   -1.75    1.34   0
   4   4  -3   97.02    1.05   0
   4  10   2    3.18    0.75   0
   5   9  -8   -1.97    1.26   0
   6   8  -5   -0.92    0.81   0
   6   8  -4   20.21    0.83   0
   6  10  -7   19.05    1.42   0
   6  14  -9    4.45    1.53   0
   6  14   1    2.41    0.57   0
   7  11  -5    6.47    0.85   0
   7  15  -8    0.22    1.24   0
   7  20   1    1.05    0.68   0
   8  15  -6    2.00    0.80   0
   9  21  -5   -0.00    0.86   0
   9  21  -4   -0.01    0.67   0
 -14   0   4   -0.98    0.52   0
 -13  -2  -1    0.56    0.49   0
 -13   7   8   -0.31    1.60   0
 -12  -1   4    4.57    0.70   0
 -12   2   6    2.07    1.24   0
 -12   4   7    2.22    1.33   0
 -11   0  -5    4.37    1.40   0
 -11   2   6    7.78    1.16   0
 -11   4   7    3.24    1.28   0
 -10  -2  -4   -0.98    0.96   0
 -10   7   8   -2.88    1.62   0
 -10  11   9   -0.15    1.83   0
  -9   0  -6   -2.51    1.46   0
  -9   2   6   27.13    1.51   0
  -8  -1   4   42.18    1.00   0
  -8   5   7   -0.09    1.40   0
  -8   8   8   11.99    1.78   0
  -7  -4  -1    3.60    0.44   0
  -7  -2  -5    4.15    1.22   0
  -7  -2   3   78.63    1.01   0
  -7   1  -7   -2.25    1.69   0
  -7   1   5   91.62    1.62   0
  -7   3   6   -0.27    1.28   0
  -7   9   8    0.44    1.64   0
  -6  -3  -4   14.05    1.14   0
  -6  -2  -5    6.16    1.41   0
  -6  -1  -6    2.06    1.37   0
  -6  10   8    2.34    1.76   0
  -6  15   9    3.56    1.89   0
  -5  -3  -4   -1.05    1.10   0
  -5  -2  -5   23.82    1.52   0
  -5  -1  -6    3.34    1.39   0
  -5   2   5    5.58    1.11   0
  -4  -3   0  143.61    0.50   0
  -4  -2  -5   40.05    1.53   0
  -4  -1  -6   27.61    1.68   0
  -4   1   4    4.96    1.05   0
  -4   2  -8    3.94    1.70   0
  -4   9   7    5.66    1.19   0
  -3  -3  -2   38.71    0.86   0
  -3   2   4  127.25    1.69   0
  -3   4   5   11.67    1.35   0
  -3  16   8    1.77    1.73   0
  -2  -2  -4  363.87    2.61   0
  -2   3   4    1.82    1.12   0
  -2  19   8    0.16    1.58   0
  -1   0  -6   85.53    1.92   0
  -1   3  -8    6.85    1.85   0
  -1   5  -9    0.87    1.94   0
  -1   7   5    5.85    1.26   0
  -1  10   6   10.57    1.32   0
  -1  15   7   17.09    1.74   0
   0   0  -5    2.34    1.29   0
   0   2  -7    3.97    1.49   0
   0   6   4   53.86    1.42   0
   0   9   5    9.12    1.16   0
   0  13   6    8.09    1.45   0
   0  19   7    1.44    1.48   0
   1   0  -3    1.22    1.03   0
   1   8   4   27.70    1.21   0
   1   9 -10    1.35    2.15   0
   1  16   6   -0.72    1.39   0
   2  10 -10   -1.67    1.87   0
   2  22   6    0.26    1.58   0
   3   5  -7    8.95    1.46   0
   3  13   4    5.91    1.25   0
   3  19   5    5.19    1.40   0
   4   8  -8   11.62    1.52   0
   4  10  -9    4.28    1.56   0
   4  13   3    7.20    0.93   0
   4  18   4    0.26    1.10   0
   5   6  -4  105.23    1.27   0
   5   6  -3   63.31    0.83   0
   5   7  -6    4.72    1.31   0
   5   8  -7   17.05    1.56   0
   5  10  -8    6.80    1.38   0
   5  12  -9    8.88    1.51   0
   5  13   2    4.43    0.73   0
   5  17   3    1.36    1.02   0
   6   9  -6   13.02    1.20   0
   6   9  -2    6.83    0.42   0
   6  15  -9    3.50    1.51   0
   6  18   2    2.83    0.82   0
   7  11  -4   77.73    1.11   0
   7  12  -6    1.22    0.98   0
   7  13  -7    4.24    1.15   0
   8  15  -5    1.19    0.83   0
   8  16  -6    2.30    0.96   0
   8  17  -7   -0.82    0.94   0
   8  24   0    3.59    0.58   0
   9  22  -4    1.44    0.73   0
 -14  -1   3    0.77    0.36   0
 -14   1   5    0.99    0.74   0
 -13   2   6    0.59    1.14   0
 -13   4   7    2.79    1.36   0
 -12  -2   3   21.08    0.60   0
 -11  -2  -3    0.02    0.82   0
 -11  -1  -4   14.69    1.31   0
 -11   0   5   -0.17    0.86   0
 -10   0   5   -0.24    0.85   0
 -10   4   7   -0.39    1.21   0
  -9  -3  -3    2.13    0.93   0
  -9  -1  -5    0.60    1.47   0
  -9   0   5   -1.70    0.91   0
  -9   4   7   70.64    1.96   0
  -9   7   8    5.99    1.59   0
  -9  11   9    3.40    1.87   0
  -8   0  -6    5.74    1.63   0
  -8   2   6    4.60    1.15   0
  -8  12   9    2.97    1.68   0
  -7  -1   4  113.56    1.46   0
  -7   5   7   19.64    1.62   0
  -7  13   9    3.09    2.02   0
  -6   1  -7    7.10    1.70   0
  -6   3  -8    6.21    1.76   0
  -6   6   7   -0.43    1.51   0
  -6  14   9    3.38    1.75   0
  -5   1  -7   -1.03    1.63   0
  -5   4   6    4.43    1.29   0
  -5   7   7   12.80    1.52   0
  -5  11   8   -0.47    1.60   0
  -5  16   9   -0.98    1.65   0
  -4  -3  -3   98.49    1.40   0
  -4   1  -7    9.67    1.54   0
  -4   5  -9    0.36    1.90   0
  -4   8   7   10.44    1.52   0
  -3  -1   2   50.02    0.83   0
  -3   1  -7    5.27    1.59   0
  -3   3  -8    8.73    1.69   0
  -3   5  -9    5.65    2.00   0
  -3  10   7    2.21    1.44   0
  -3  15   8   -0.22    1.73   0
  -2  -1  -5   73.47    1.75   0
  -2   0  -6   99.31    2.10   0
  -2   3  -8   -0.32    1.74   0
  -2   8   6   -0.08    1.32   0
  -2  12   7    9.33    1.48   0
  -2  18   8    0.30    1.73   0
  -1   4   4    5.52    1.14   0
  -1  14   7    2.92    1.37   0
   0   1  -6   -0.55    1.38   0
   0   4  -8   14.68    1.79   0
   0   6  -9    2.17    1.77   0
   0  12   6   32.04    1.64   0
   0  18   7   23.64    1.82   0
   1   3  -7    2.26    1.00   0
   1   5  -8    6.66    1.66   0
   1   7  -9    5.77    1.92   0
   1  15   6    2.50    1.34   0
   2   2  -5   24.36    1.46   0
   2   4  -7   34.63    1.57   0
   2   6  -8    4.66    1.64   0
   2  20   6   -0.92    1.48   0
   2  21   6    6.69    1.67   0
   3   4  -6    3.26    0.94   0
   3   7  -8    0.26    1.52   0
   3  18   5   10.01    1.37   0
   4   7  -7    5.27    1.36   0
   4  11  -9    5.78    1.74   0
   4  17   4    3.41    1.10   0
   6  13  -8    1.13    1.25   0
   7  14  -7    1.00    1.07   0
   7  16  -8    2.22    1.22   0
   7  19   1    0.40    0.64   0
   8  15  -4    0.26    0.63   0
   8  18  -7    0.12    0.92   0
   8  23   0   -0.24    0.52   0
 -14   2   6   -0.30    0.97   0
 -13   6   8    1.79    1.58   0
 -12  -2  -2    3.91    0.66   0
 -12   0  -4    2.21    1.28   0
 -12   0   5    0.50    0.76   0
 -12   6   8   11.50    1.68   0
 -11  -3  -1    8.01    0.53   0
 -11  -3   2   -0.02    0.28   0
 -11   6   8    0.39    1.56   0
 -11   9   9   -3.62    1.76   0
 -10   6   8    1.12    1.63   0
  -9  -2  -4   21.11    1.28   0
  -9  10   9   -1.34    1.88   0
  -8  -3  -3    1.73    0.92   0
  -8   0   5    0.34    1.01   0
  -8   2  -7    0.95    1.87   0
  -8   4   7   19.12    1.58   0
  -8   7   8   13.96    1.77   0
  -8  11   9    8.37    1.96   0
  -7   0  -6    2.70    1.33   0
  -7   8   8   26.15    1.56   0
  -7  12   9   -2.83    1.84   0
  -6   1   5   44.29    1.36   0
  -6   3   6   60.64    1.69   0
  -6   9   8   10.65    1.40   0
  -6  13   9    4.11    1.69   0
  -5   0   4   15.94    0.95   0
  -5   3  -8    3.40    1.63   0
  -5  10   8    9.55    1.77   0
  -5  15   9   -0.72    1.94   0
  -4   3  -8   16.51    1.97   0
  -3  -2  -4    7.73    1.13   0
  -3   0  -6   -1.13    1.41   0
  -3   0   3   -0.94    0.88   0
  -3   6   6    3.22    1.35   0
  -3   9   7   17.81    1.63   0
  -3  14   8   -1.59    1.67   0
  -2  -2  -3  150.43    1.55   0
  -2  17   8    0.81    1.76   0
  -1  -1  -4  627.68    3.19   0
  -1   2  -7    4.20    1.44   0
  -1   2   3   12.56    1.12   0
  -1   4  -8   17.79    1.96   0
  -1   6  -9   -0.75    1.39   0
  -1   6   5    1.39    1.15   0
   0   7  -9    1.18    1.93   0
   0   8   5   10.56    1.25   0
   0  17   7    4.49    1.71   0
   1   8  -9    2.63    1.71   0
   1  10   5   -0.85    1.13   0
   2   5   2   70.80    0.99   0
   2   7   3  200.92    1.74   0
   2   9  -9    4.13    1.61   0
   2  13   5    0.67    1.14   0
   3   3  -4    8.59    1.09   0
   3   3  -2   -0.58    0.53   0
   3   6  -7   31.66    1.59   0
   3   7   2  154.69    1.26   0
   3  10  -9    5.66    1.77   0
   4   5  -5  125.54    1.82   0
   4   6  -6   12.49    1.37   0
   4   9  -8    2.50    1.41   0
   4  12  -9    0.34    1.63   0
   4  12   3    6.93    1.09   0
   4  16   4   16.51    1.35   0
   5   8  -6   28.71    1.56   0
   5   9  -7    0.25    1.31   0
   5  10   1    0.60    0.52   0
   5  11  -8   -0.39    1.36   0
   5  14  -9    2.16    1.65   0
   5  23   4    0.45    1.31   0
   6  10  -6   28.92    1.29   0
   6  14  -8    1.18    1.34   0
   6  17   2    6.66    0.79   0
   7  12  -5   54.31    1.22   0
   7  13  -6    1.42    1.00   0
   7  15  -7    0.17    1.16   0
   7  17  -8   -0.83    1.14   0
   7  18  -8    1.10    1.26   0
   8  16  -5    2.51    0.86   0
   8  19  -7   -0.61    0.86   0
 -15   1   5    1.50    0.65   0
 -13  -1   4    1.81    0.55   0
 -13   0   5    0.18    0.84   0
 -12   1   6    0.51    1.11   0
 -12   3   7    0.90    1.28   0
 -10   0  -5   -3.34    1.35   0
 -10   1   6   55.42    1.56   0
 -10   3   7    3.99    1.26   0
 -10   9   9   -0.24    1.70   0
  -9   1  -6    0.70    1.53   0
  -9   6   8    5.03    1.56   0
  -9   9   9    2.56    1.56   0
  -8  -2  -4   -0.32    1.19   0
  -8  -1  -5    0.39    1.33   0
  -8  10   9   17.04    1.95   0
  -7  -3  -3    9.13    1.01   0
  -7   2  -7    0.52    1.69   0
  -7   7   8    2.87    1.53   0
  -7  11   9    4.17    1.96   0
  -6  -3  -3    2.25    1.01   0
  -6  -2   3    7.91    0.59   0
  -6   0  -6    1.10    1.34   0
  -6   4  -8    0.73    1.79   0
  -6   5   7    4.87    1.39   0
  -6  12   9    0.67    1.62   0
  -5  -3  -3   24.56    1.04   0
  -5   0  -6   12.88    1.56   0
  -5   9   8   -1.96    1.49   0
  -5  14   9    2.35    1.97   0
  -4  -3  -2   23.88    0.84   0
  -4  -2  -4    7.45    1.13   0
  -4   0  -6    4.85    1.42   0
  -4   2   5    1.51    1.15   0
  -3   2  -7   17.28    1.63   0
  -3   3   5   -0.22    1.16   0
  -3   4  -8    0.12    1.57   0
  -3   6  -9    2.66    1.87   0
  -2   2  -7    4.66    1.60   0
  -2   4  -8    5.25    1.81   0
  -2   7   6    6.36    1.34   0
  -2  15   8   11.01    1.70   0
  -1   0  -5    0.63    1.27   0
  -1   1  -6  101.91    2.02   0
  -1   7  -9   -3.76    1.87   0
   0   0  -4    5.13    1.28   0
   0   3  -7   12.33    1.16   0
   0   5   4    0.34    1.05   0
   0  11   6    2.40    1.33   0
   1   1  -4   32.17    1.31   0
   1   2   1 1314.53    2.22   0
   1   6  -8   -0.01    1.63   0
   1   7   4    0.40    1.07   0
   1  20   7    1.30    1.70   0
   2   2  -4    8.46    1.25   0
   2   5  -7   64.05    1.88   0
   2   9   4   -1.56    1.01   0
   2  18   6    0.25    1.35   0
   3   3  -3    2.34    0.77   0
   3   5  -6    9.48    1.28   0
   3   8  -8    2.72    1.40   0
   3   9   3    6.34    0.85   0
   3  11  -9    1.11    1.72   0
   3  12   4    5.39    1.06   0
   4   6   0    9.92    0.28   0
   4   8  -7    5.77    1.38   0
   4  13  -9   -0.92    1.48   0
   5  12  -8   -1.69    1.34   0
   5  15  -9    1.75    1.55   0
   5  22   4   -1.37    1.25   0
   6   9  -4   10.13    0.80   0
   6  12  -7   -1.07    1.09   0
   6  15  -8   -0.77    1.48   0
   6  22   3   -0.98    1.09   0
   6  23   3    1.80    1.04   0
   7  12  -4    0.08    0.64   0
   7  12  -3   69.42    0.90   0
   7  15   0   14.14    0.42   0
   7  18   1    0.56    0.62   0
   8  18  -6    1.52    0.98   0
   8  22   0    1.23    0.47   0
 -15   0   4    0.50    0.45   0
 -15   2   6    1.78    0.88   0
 -13  -2   0    0.15    0.36   0
 -13  -1  -2    6.35    0.80   0
 -13   0  -3    1.26    1.03   0
 -13   1   6    0.78    0.99   0
 -12   5   8    0.36    1.49   0
 -11   1  -5    1.04    1.36   0
 -11   5   8   -0.91    1.46   0
 -10  -2  -3   37.47    1.26   0
 -10  -1  -4    2.52    1.17   0
 -10   5   8    3.29    1.57   0
 -10   8   9    2.25    1.72   0
  -9   1   6   23.91    1.40   0
  -9   3   7   10.60    1.41   0
  -8   1  -6    2.58    1.43   0
  -8   3  -7    0.17    1.79   0
  -8   6   8    1.77    1.59   0
  -8   9   9   20.19    1.86   0
  -7  -2  -4   -0.55    1.01   0
  -7  -1  -5    7.03    1.30   0
  -7   0   5    0.47    1.03   0
  -7  10   9   35.86    2.21   0
  -6  -2  -4    3.01    1.18   0
  -6  -1  -5   19.23    1.43   0
  -6   2  -7   -2.95    1.44   0
  -5  -2  -4    1.77    1.09   0
  -5  -1  -5   -0.71    1.19   0
  -5   1   5    1.36    1.12   0
  -5   2  -7    2.30    1.64   0
  -5   3   6    1.85    1.24   0
  -5   4  -8   -2.26    1.61   0
  -5  13   9   11.41    1.92   0
  -4  -2   2   -0.60    0.64   0
  -4  -1  -5    4.66    1.21   0
  -4  -1   3   29.67    0.93   0
  -4   2  -7   12.82    1.67   0
  -4   4  -8   -1.86    1.57   0
  -4  10   8   -0.37    1.72   0
  -4  15   9    0.12    1.80   0
  -3   1   4   -0.41    1.06   0
  -3   7  -9    4.55    2.07   0
  -3   8   7    1.31    1.41   0
  -2  -2  -2 1212.14    3.09   0
  -2  -2  -1   12.68    0.65   0
  -2   1  -6  500.96    3.84   0
  -2   7  -9   -2.19    2.03   0
  -2  10   7   62.01    1.96   0
  -2  14   8    6.35    1.60   0
  -1   3  -7   58.50    1.97   0
  -1   5  -8    7.43    1.84   0
  -1   8   6   32.20    1.47   0
  -1  12   7   21.14    1.65   0
   0   1  -5   63.09    1.69   0
   0   2  -6    8.79    1.36   0
   0   3   3    9.84    0.98   0
   0   7   5    0.65    1.13   0
   0   8  -9    5.65    1.95   0
   0  15   7    1.66    1.51   0
   1   3   2  362.86    1.75   0
   1  13   6    3.59    1.36   0
   1  19   7   -1.68    1.58   0
   2   2  -1    3.36    0.41   0
   2   3  -5   53.49    1.56   0
   2   4  -6    7.12    1.33   0
   2  10  -9    2.40    1.88   0
   2  12   5    4.73    1.17   0
   3   9  -8   -1.77    1.48   0
   3  12  -9    1.82    1.57   0
   3  15   5    0.54    1.32   0
   4   5  -4   30.72    1.03   0
   4   9   2   27.41    0.76   0
   4  15   4    1.78    1.00   0
   4  22   5   -1.00    1.28   0
   5   7  -4    6.19    0.80   0
   5  10  -7    4.19    1.15   0
   5  12   2   -0.70    0.54   0
   5  15   3    5.44    1.08   0
   5  16  -9    0.30    1.59   0
   5  21   4    0.56    1.16   0
   6  10  -5   35.01    1.18   0
   6  11  -6   43.30    1.37   0
   6  13  -7   45.43    1.58   0
   6  13   1    1.13    0.55   0
   6  16   2   14.87    0.89   0
   6  21   3   -0.97    0.97   0
   7  13  -5   54.26    1.24   0
   7  14  -6    8.17    1.00   0
   7  16  -7    3.89    1.08   0
   8  17  -5    4.65    0.92   0
   8  19  -6    1.33    0.96   0
 -14   0   5    0.43    0.64   0
 -14   3   7   -0.86    1.20   0
 -13  -2   3    0.37    0.37   0
 -11  -3   0   52.82    0.63   0
 -11  -2   4   28.34    0.82   0
 -11  -1   5    8.25    0.93   0
 -11   0  -4    9.21    1.43   0
 -11   7   9    0.82    1.52   0
 -10  -2   4   32.13    0.82   0
  -9  -2   4  106.10    1.29   0
  -9   0  -5    1.58    1.34   0
  -9   2  -6    2.00    1.66   0
  -9   5   8    2.16    1.50   0
  -9   8   9   -0.41    1.81   0
  -8   3   7    2.91    1.38   0
  -7   1  -6    9.93    1.51   0
  -7   3  -7   -2.94    1.66   0
  -7   6   8   16.80    1.62   0
  -6  -3   2  284.10    1.23   0
  -6   2   6   -0.57    1.20   0
  -6   4   7    0.09    1.32   0
  -6   5  -8    0.51    1.78   0
  -6   7   8   23.29    1.76   0
  -6  11   9   26.74    1.96   0
  -5   5  -8    3.59    1.64   0
  -5   5   7    0.72    1.41   0
  -5   8   8    2.10    1.70   0
  -4   0   4  132.72    1.62   0
  -4   6   7   26.94    1.62   0
  -3  -2  -3  333.28    2.16   0
  -3   1  -6    2.19    1.41   0
  -3  11   8    7.37    1.81   0
  -2   0  -5   -0.51    1.27   0
  -2   2   4    8.58    0.88   0
  -2   3  -7    1.30    1.57   0
  -2   5  -8    4.56    1.85   0
  -2   6   6    9.90    1.38   0
  -2   8  -9   -2.33    2.02   0
  -2   9   7   14.03    1.57   0
  -1   3   4  195.34    1.94   0
  -1   8  -9   -0.70    1.64   0
  -1  11   7   10.98    1.47   0
  -1  16   8    3.81    1.76   0
  -1  17   8    1.65    1.52   0
   0   4  -7   23.06    1.62   0
   0   9  -9   15.42    2.12   0
   0  14   7    1.36    1.50   0
   1   5  -7   10.74    1.47   0
   1   9   5    6.46    1.10   0
   1  10  -9    0.28    1.91   0
   1  12   6    3.16    1.42   0
   1  18   7    1.77    1.54   0
   2   2  -3   98.00    1.35   0
   2   6  -7    5.29    1.44   0
   2   8  -8   23.10    1.79   0
   2  11  -9    5.33    1.83   0
   2  16   6   -1.83    1.33   0
   3   5   1    4.48    0.53   0
   3   7  -7    8.08    1.03   0
   3  11   4   10.83    1.11   0
   4   5  -2   61.69    0.73   0
   4   6  -5   27.39    1.34   0
   4   7  -6    1.86    1.14   0
   4  11  -8   18.03    1.70   0
   4  11   3   -0.57    0.83   0
   4  14  -9    1.25    1.43   0
   5   7  -2    0.84    0.46   0
   5  13  -8   -2.96    1.22   0
   6  11   0   52.16    0.46   0
   6  16  -8    1.72    1.29   0
   7  17  -7   -0.08    0.95   0
   7  23   2   -0.00    0.89   0
   8  20  -6   12.28    1.09   0
   8  21   0    4.58    0.43   0
 -14  -1   4    1.00    0.44   0
 -14   1   6    0.86    0.94   0
 -13   2   7    4.24    1.36   0
 -12  -1   5    0.79    0.76   0
 -12   1  -4    0.01    1.39   0
 -12   2   7   17.61    1.51   0
 -12   4   8   -0.95    1.44   0
 -11  -1  -3   -1.55    0.96   0
 -11   2   7    7.66    1.27   0
 -11   4   8    2.10    1.42   0
 -10  -3  -1   12.26    0.58   0
 -10   1  -5    2.09    1.40   0
 -10   2   7   31.03    1.52   0
 -10   7   9   -0.29    1.62   0
  -9  -3   3    2.21    0.49   0
  -9  -2  -3   -0.72    1.07   0
  -9  -1  -4   -1.64    1.19   0
  -9  -1   5   14.45    0.97   0
  -9   2   7    1.43    1.34   0
  -8  -3  -2    4.06    0.62   0
  -8  -2   4   26.14    0.84   0
  -8  -1   5   20.10    1.22   0
  -8   0  -5   -2.03    1.36   0
  -8   4  -7    2.05    1.80   0
  -8   5   8    1.12    1.47   0
  -7   9   9    7.65    1.83   0
  -6   0   5    4.43    1.11   0
  -6   1  -6    1.78    1.42   0
  -6   3  -7    1.93    1.66   0
  -5  -3  -2    2.21    0.56   0
  -5   1  -6    2.73    1.46   0
  -5   3  -7    1.98    1.61   0
  -5  11   9    0.92    1.69   0
  -4   1  -6   24.92    1.69   0
  -4   3  -7    0.39    1.54   0
  -4   5  -8    0.50    1.67   0
  -4   9   8    1.87    1.54   0
  -4  13   9    0.05    1.86   0
  -3  -1  -4   79.63    1.66   0
  -3   0  -5    2.58    1.21   0
  -3   3  -7    6.43    1.55   0
  -3   7   7    9.16    1.43   0
  -2  13   8   14.70    1.69   0
  -1   0  -4  637.89    3.21   0
  -1   1  -5  138.64    2.01   0
  -1   2  -6   21.20    1.18   0
  -1   4  -7   -0.75    1.58   0
  -1   6  -8    5.23    1.98   0
  -1   9  -9    4.46    2.08   0
  -1  15   8    9.00    1.65   0
   0   0  -3   -1.22    1.09   0
   0   3  -6    7.37    1.35   0
   0   9   6    0.85    1.20   0
   0  10  -9   11.82    1.86   0
   0  13   7   15.06    1.60   0
   1   6   4    0.52    1.07   0
   1  17   7    0.57    1.52   0
   2   2  -2    0.75    0.70   0
   2   6   3   84.95    1.27   0
   2  11   5   18.88    1.29   0
   3   4  -4   58.18    1.29   0
   3   6  -6    0.45    1.23   0
   3   8   3   55.01    1.13   0
   3  10  -8    8.20    1.62   0
   3  13  -9   -1.87    1.51   0
   3  14   5    7.27    1.20   0
   3  20   6   11.77    1.60   0
   4   7   1   89.13    0.80   0
   4  12  -8    8.13    1.56   0
   4  14   4    1.29    0.98   0
   4  15  -9   -0.63    1.45   0
   4  16  -9    1.69    1.71   0
   4  19   5    5.42    1.33   0
   5   7  -3   65.09    0.85   0
   5  14  -8   -1.33    1.37   0
   5  14   3    9.83    1.04   0
   5  19   4    5.06    1.12   0
   6  12  -6   17.06    1.09   0
   6  14  -7    1.80    1.05   0
   6  15   2    6.61    0.80   0
   6  17  -8    0.74    1.26   0
   6  18  -8    2.55    1.42   0
   7  15  -6    0.86    0.88   0
   7  17   1    1.34    0.59   0
   7  18  -7    1.77    0.94   0
   7  22   2    1.84    0.87   0
   8  17  -3    2.71    0.60   0
   8  18  -5    0.47    0.84   0
   8  21  -6    3.60    1.00   0
 -14  -1   0    0.57    0.47   0
 -12  -2   4    3.26    0.61   0
 -12   0   6    5.84    1.13   0
 -11   0   6    0.59    1.00   0
 -11   2  -5    2.03    1.36   0
 -11   6   9   -1.00    1.64   0
 -10  -3   3   -0.36    0.42   0
 -10   0   6   56.02    1.49   0
  -9   0   6  133.36    1.99   0
  -9   4   8    4.13    1.46   0
  -9   7   9   -3.82    1.49   0
  -8  -3   3   22.53    0.63   0
  -8  -1  -4    9.14    1.33   0
  -8   2  -6   -0.28    1.57   0
  -8   2   7   21.35    1.55   0
  -7  -3  -2    1.00    0.61   0
  -7   0  -5    1.24    1.22   0
  -7   4  -7    2.77    1.60   0
  -7   5   8    5.62    1.57   0
  -7   8   9    4.00    1.71   0
  -6  -3  -2   58.41    0.99   0
  -6   0  -5   -1.69    1.26   0
  -6   6  -8    3.46    1.84   0
  -6   6   8    8.10    1.56   0
  -6   9   9    3.80    1.84   0
  -5  -2   3   18.11    0.71   0
  -5  -1   4   40.23    1.14   0
  -5   0  -5    1.14    1.35   0
  -5   2   6   58.15    1.64   0
  -5   4   7   11.98    1.49   0
  -5   6  -8   -0.77    1.85   0
  -5   7   8   32.01    1.83   0
  -4  -2  -3    6.32    0.94   0
  -4   0  -5   -0.39    1.20   0
  -4   6  -8    0.20    1.75   0
  -4   8   8   16.05    1.77   0
  -4  12   9    0.35    1.74   0
  -3   6  -8    1.60    1.76   0
  -3   9  -9    0.67    2.07   0
  -3  10   8    6.36    1.78   0
  -2   2  -6   33.71    1.68   0
  -2   3   5   59.16    1.62   0
  -2   6  -8    2.06    1.93   0
  -2   9  -9   -1.34    1.86   0
  -2  12   8    1.60    1.72   0
  -1  -1  -2 1373.25    3.20   0
  -1   7   6    2.27    1.22   0
  -1  10  -9    1.30    1.82   0
  -1  10   7   -1.32    1.44   0
  -1  14   8    1.12    1.50   0
   0   4   4   99.83    1.56   0
   0   6   5   -1.45    1.20   0
   0   7  -8   -1.37    1.27   0
   0  18   8    9.77    1.84   0
   1   8  -8   16.23    1.86   0
   1   8   5    1.41    1.13   0
   1  11  -9   -0.35    1.76   0
   1  11   6   12.41    1.44   0
   2   7  -7   10.42    1.49   0
   2   9  -8    1.30    1.46   0
   2  14   6    2.14    1.34   0
   3   4   0   60.20    0.35   0
   3   6   2   86.86    1.09   0
   3  10   4    3.02    1.07   0
   3  14  -9    6.53    1.78   0
   3  19   6    5.07    1.55   0
   4   8  -6    9.69    1.32   0
   4  10  -7    1.97    1.35   0
   4  13   4    8.13    1.21   0
   4  18   5    5.69    1.33   0
   5  10  -6   -1.28    1.10   0
   5  11   2   17.75    0.74   0
   5  15  -8    0.95    1.36   0
   5  18   4    1.95    1.07   0
   6  10  -4   23.85    0.81   0
   6  11  -5    1.84    0.78   0
   6  15  -7    1.07    1.04   0
   7  13  -4    5.61    0.73   0
   7  13  -2    2.16    0.41   0
   7  16  -6    2.18    0.98   0
   7  19  -7   -1.06    0.90   0
   7  21   2    1.34    0.83   0
   8  19  -5    0.54    0.92   0
 -15  -1   3   -0.71    0.32   0
 -15   0   5    0.33    0.60   0
 -14   2   7    0.22    1.03   0
 -13   0   6    3.50    0.94   0
 -12   0  -3    1.34    1.01   0
 -11  -3   3   12.35    0.50   0
 -10   0  -4   -0.34    1.20   0
 -10   3   8    0.30    1.53   0
 -10   6   9    3.12    1.55   0
  -9   1  -5    4.16    1.36   0
  -9   3  -6    0.57    1.73   0
  -9   6   9    0.27    1.58   0
  -8  -2  -3    7.74    0.86   0
  -8   0   6   64.05    1.65   0
  -8   5  -7    3.46    1.95   0
  -8   7   9   -1.13    1.57   0
  -7  -2  -3   -0.12    1.01   0
  -7  -1  -4   12.06    1.19   0
  -7   2  -6   -0.13    1.40   0
  -6   1   6    3.85    1.31   0
  -6   2  -6    1.30    1.41   0
  -6   3   7    0.05    1.28   0
  -5  -2  -3   14.50    1.09   0
  -5  -1  -4   -0.43    1.26   0
  -5   0   5    0.29    1.12   0
  -5   4  -7    2.63    1.64   0
  -5  10   9    0.62    1.79   0
  -4  -1  -4    2.28    1.10   0
  -4   2  -6    6.22    1.35   0
  -4   4  -7   -2.13    1.42   0
  -3  -2  -2    8.05    0.90   0
  -3   4  -7    4.42    1.65   0
  -3   6   7   27.12    1.66   0
  -2  -1  -3   16.76    1.08   0
  -2   5   6   20.30    1.36   0
  -2   7  -8    1.11    1.60   0
  -2  10  -9    3.62    2.10   0
  -1   1   3  428.69    2.25   0
  -1   3  -6   70.54    1.90   0
   0   0  -2 9999.99    8.12   0
   0   1  -4   10.72    0.94   0
   0  11  -9   -1.94    2.01   0
   1   3  -5   75.67    1.71   0
   1   9  -8   -1.81    1.66   0
   1  12  -9    6.44    1.98   0
   2   3  -4    3.54    0.88   0
   2   4  -5   56.73    1.50   0
   2  10  -8    1.27    1.70   0
   2  10   5    1.31    1.12   0
   2  19   7   -1.96    1.58   0
   3   9  -7   15.26    1.41   0
   3  13   5    6.28    1.22   0
   3  15  -9   -4.01    1.80   0
   4   6  -4  108.25    1.37   0
   4  10   3   16.28    1.04   0
   4  13  -8    5.48    1.44   0
   5   8  -4  117.72    1.38   0
   5   9  -5   20.43    1.06   0
   5  16  -8    0.67    1.34   0
   5  17   4   -1.11    1.13   0
   6  13  -6    5.85    0.93   0
   6  16  -7    1.36    1.17   0
   7  13  -3   14.14    0.70   0
   7  20  -7    1.63    0.90   0
   7  20   2   -0.34    0.74   0
   8  18  -4    0.28    0.76   0
   8  20  -5    2.01    0.90   0
 -13  -2   1    0.97    0.27   0
 -13  -1  -1    0.35    0.62   0
 -13   3   8    1.57    1.34   0
 -12   1   7    4.77    1.28   0
 -12   2  -4    4.70    1.46   0
 -12   5   9    1.63    1.68   0
 -11   1  -4   12.25    1.55   0
 -10  -1  -3    0.45    0.98   0
 -10   1   7    5.77    1.29   0
 -10   2  -5   -0.01    1.48   0
 -10   5   9   -0.60    1.50   0
  -9  -3  -1    1.23    0.50   0
  -9   1   7    0.03    1.27   0
  -9   3   8    4.04    1.44   0
  -8   1  -5    3.05    1.32   0
  -8   3  -6    1.15    1.53   0
  -7   0   6    0.84    1.28   0
  -7   4   8   -1.52    1.43   0
  -7   5  -7   -1.24    1.63   0
  -7   7   9    4.78    1.80   0
  -6  -2  -3   -1.36    0.93   0
  -6  -1  -4   26.54    1.32   0
  -6   5   8    0.53    1.42   0
  -6   8   9   25.11    2.16   0
  -5   2  -6    5.19    1.59   0
  -5   6   8   15.25    1.58   0
  -5   7  -8   -2.08    1.83   0
  -5   9   9    3.71    1.86   0
  -4   7   8    4.73    1.69   0
  -4  11   9    6.64    1.82   0
  -3  -1   3   85.57    1.23   0
  -3   0   4   14.93    1.12   0
  -2   0  -4  116.76    1.77   0
  -2   1   4   29.02    1.22   0
  -2   7   7    9.92    1.45   0
  -2  11  -9   -2.28    2.21   0
  -2  15   9    0.76    1.80   0
  -1  -1  -1  127.55    0.84   0
  -1   0   2  235.75    1.47   0
  -1   8  -8   13.35    2.05   0
  -1   9   7   11.22    1.45   0
  -1  11  -9   -0.42    1.81   0
  -1  13   8    0.42    1.50   0
   0   4  -6   13.60    1.47   0
   0   6  -7    4.78    1.59   0
   0  12  -9    2.65    2.07   0
   0  16   8   -0.49    1.61   0
   1   5  -6   -2.65    1.24   0
   1   5   4  114.57    1.60   0
   1   7  -7    1.49    1.45   0
   1   7   5   22.50    1.46   0
   1  13  -9    0.12    1.95   0
   1  14   7    0.43    1.43   0
   2   3   1  364.93    1.34   0
   2   4   2    3.53    0.70   0
   2   7   4    2.11    1.01   0
   2   8  -7    5.12    1.55   0
   2  13   6    3.54    1.29   0
   2  14  -9    1.40    1.66   0
   2  15  -9    1.59    1.65   0
   2  18   7    0.87    1.61   0
   3   4  -3  207.05    1.54   0
   3  12  -8    1.57    1.63   0
   3  12   5    2.51    1.34   0
   3  16  -9    5.01    1.62   0
   4   8   2    0.81    0.57   0
   4   9  -6    3.32    1.25   0
   4  11  -7   30.67    1.57   0
   4  14  -8   17.92    1.75   0
   4  16   5    7.56    1.40   0
   5   8   0   34.78    0.36   0
   5   9   1    2.81    0.51   0
   5  13  -7    0.81    1.13   0
   5  13   3   45.52    1.09   0
   5  17  -8   -1.12    1.40   0
   6  10  -3   43.99    0.83   0
   6  10  -2   -0.04    0.45   0
   6  12  -5    4.80    0.91   0
   6  12   1    7.86    0.52   0
   6  14   2    3.03    0.74   0
   7  14  -4    0.26    0.74   0
   7  15  -5    2.15    0.78   0
   7  17  -6    1.44    0.87   0
   8  18  -2    8.38    0.49   0
   8  21  -5    1.16    0.91   0
 -14   0  -1   -0.84    0.65   0
 -14   0   6    2.81    0.84   0
 -13  -2   4    0.36    0.45   0
 -13   1   7    0.90    1.09   0
  -9   0  -4    2.35    1.19   0
  -9   4  -6    2.23    1.75   0
  -8   1   7   30.27    1.58   0
  -7   1  -5    2.95    1.30   0
  -7   3  -6    0.57    1.50   0
  -7  10  10    8.29    2.08   0
  -6  -2   4    4.03    0.82   0
  -6   2   7    8.09    1.39   0
  -6   5  -7    4.95    1.75   0
  -6   7   9    2.13    1.67   0
  -6  11  10    4.52    1.88   0
  -5   1   6    9.49    1.30   0
  -5   3   7    8.43    1.43   0
  -5   5  -7   -1.93    1.51   0
  -5   8  -8   -1.67    1.68   0
  -4   1  -5    2.92    1.47   0
  -4   2   6   10.00    1.26   0
  -4   4   7    4.61    1.39   0
  -4   5  -7    1.03    1.51   0
  -3   1  -5   -2.60    1.26   0
  -3   5  -7   -1.09    1.52   0
  -3   8  -8    0.70    1.67   0
  -3  12   9   -0.39    1.75   0
  -2  -1   2   39.26    0.71   0
  -2   3  -6    3.75    1.37   0
  -2   8  -8    0.50    1.78   0
  -2  10   8    1.74    1.17   0
  -1   0  -3   -0.91    0.95   0
  -1   2   4   45.17    1.25   0
  -1   8   7   -0.95    1.32   0
  -1  12  -9    8.36    2.17   0
  -1  12   8    5.04    1.70   0
   0   1   2  156.98    1.33   0
   0   5   5   12.60    1.27   0
   0  13  -9   -1.63    2.12   0
   0  15   8    0.83    1.66   0
   1  10  -8   21.65    2.12   0
   1  13   7    9.47    1.49   0
   1  14  -9    2.86    2.04   0
   2   5   3   33.92    0.99   0
   2   9   5   10.66    1.30   0
   2  11  -8   26.75    1.88   0
   2  12   6    6.96    1.37   0
   3   5  -4   18.02    1.10   0
   3   6  -5    0.47    1.12   0
   3   7   3   80.02    1.25   0
   3  10  -7   -0.32    1.37   0
   3  13  -8    0.34    1.55   0
   3  16   6    1.72    1.25   0
   4  12  -7   10.67    1.49   0
   4  12   4   26.68    1.17   0
   4  15  -8    7.95    1.67   0
   5  14  -7    3.96    1.21   0
   5  16   4    4.65    1.04   0
   5  18  -8    3.42    1.40   0
   5  21   5    0.26    1.33   0
   6  11  -4   36.87    1.05   0
   6  14  -6    4.97    0.92   0
   6  17  -7    8.54    1.08   0
   6  17   3   16.31    1.03   0
   7  16   1    4.26    0.54   0
   7  19   2    0.25    0.72   0
   8  18  -3    2.96    0.60   0
   8  19  -4   -0.79    0.77   0
   8  22  -5   -0.80    0.88   0
 -15  -1   4   -0.02    0.46   0
 -14  -1   5   -0.30    0.56   0
 -14   1   7    2.78    0.96   0
 -12  -1   6    1.33    0.97   0
 -11  -3   1   28.05    0.37   0
 -11  -2  -1   14.39    0.68   0
 -11  -2   5    6.27    0.75   0
 -11  -1   6   -0.36    1.00   0
 -11   0  -3    0.41    1.09   0
 -11   2   8    0.68    1.36   0
 -10   1  -4    4.12    1.53   0
 -10   3  -5    2.86    1.66   0
 -10   4   9    3.42    1.50   0
  -9  -2  -2   43.81    1.03   0
  -9  -1  -3    2.58    1.10   0
  -9   2  -5    4.39    1.39   0
  -8   0  -4   27.41    1.36   0
  -8   4  -6   -1.46    1.59   0
  -8   5   9    1.13    1.64   0
  -8   8  10   -0.13    2.00   0
  -7   1   7   20.69    1.46   0
  -7   3   8   10.14    1.50   0
  -7   6  -7    1.89    1.76   0
  -7   6   9    4.33    1.34   0
  -7   9  10   -1.58    1.98   0
  -6  -3   3   24.78    0.74   0
  -6   0   6   64.09    1.64   0
  -6   1  -5   16.47    1.41   0
  -6   3  -6   16.54    1.60   0
  -5  -3   2    1.73    0.45   0
  -5   1  -5   -1.87    1.23   0
  -5   3  -6    1.81    1.53   0
  -5   5   8    0.25    1.42   0
  -5   8   9    4.15    1.67   0
  -4   0   5    2.22    1.16   0
  -4   3  -6    0.61    1.47   0
  -4   6   8    2.10    1.57   0
  -4   8  -8    2.71    1.72   0
  -4   9   9   14.28    1.95   0
  -3   0  -4   -1.56    1.09   0
  -3   1   5   77.44    1.61   0
  -3   3  -6   -2.34    1.30   0
  -3  11   9    1.06    1.81   0
  -2   2   5   25.70    1.43   0
  -2   6   7    8.18    1.41   0
  -2   9   8    0.46    1.66   0
  -2  13   9    2.36    1.72   0
  -1   1  -4  636.55    3.23   0
  -1   9  -8    3.71    1.95   0
   0   3  -5    7.33    1.31   0
   0   7   6    0.47    1.27   0
   0  10  -8    1.39    1.90   0
   0  10   7    8.42    1.36   0
   0  14  -9    2.65    2.17   0
   1   4  -5   -1.34    1.30   0
   1  11  -8    0.84    1.83   0
   1  15  -9   14.22    2.24   0
   2   3  -3    1.50    0.93   0
   2   5  -5    0.01    1.21   0
   2   9  -7    7.08    1.47   0
   2  12  -8    2.52    1.77   0
   2  16   7    0.58    1.52   0
   3  15   6    1.68    1.26   0
   4   6  -3   55.07    0.87   0
   4   8  -5   55.83    1.42   0
   4  10  -6   -0.55    1.25   0
   4  15   5    7.68    1.23   0
   4  16  -8    1.14    1.52   0
   5   8  -3  114.10    1.14   0
   5  12  -6   11.54    1.11   0
   5  12   3    2.80    0.86   0
   5  15   4   26.15    1.39   0
   5  19  -8    0.22    1.46   0
   6  18  -7    2.15    0.99   0
   6  19  -7    0.31    1.16   0
   6  21   4   -0.35    1.15   0
   7  16  -5    1.54    0.78   0
   7  19  -6   -0.42    0.79   0
   8  20  -4    0.31    0.77   0
   8  23  -5    0.17    0.93   0
 -15   0   6    1.82    0.74   0
 -14  -2   3   -0.73    0.30   0
 -13  -1   6    1.03    0.86   0
 -13   2  -3    2.40    1.31   0
 -12  -3   3   22.66    0.51   0
 -12   0   7    1.08    1.13   0
 -12   1  -3    2.19    1.09   0
 -11  -1  -2   -0.31    0.75   0
 -11   0   7   -2.32    1.17   0
 -11   2  -4    2.00    1.39   0
 -10   0   7    1.92    1.18   0
  -9   0   7   -0.91    1.18   0
  -9   5  -6    1.72    1.82   0
  -8  -3   4    1.65    0.68   0
  -8  -1   6  119.72    1.94   0
  -8   2  -5    5.48    1.36   0
  -8   2   8    5.03    1.36   0
  -7   0  -4    5.07    1.16   0
  -7   5   9    9.20    1.80   0
  -7   8  10    6.32    1.77   0
  -6   6  -7    0.93    1.71   0
  -6   6   9    4.92    1.86   0
  -5  -2   4   51.20    1.25   0
  -5   6  -7    0.50    1.70   0
  -5   9  -8    9.79    2.09   0
  -4  -2  -2   17.78    0.74   0
  -4   0  -4    0.43    1.12   0
  -4   3   7    0.44    1.32   0
  -4   6  -7    0.98    1.58   0
  -3  -2   2   45.36    0.79   0
  -3   4   7   -0.26    1.28   0
  -3   6  -7    1.03    1.57   0
  -3   7   8    2.72    1.48   0
  -3   9  -8   -1.95    1.99   0
  -3  10   9    6.43    1.89   0
  -2   2  -5    8.08    1.36   0
  -2   6  -7    0.56    1.15   0
  -2  12   9   12.93    1.74   0
  -1   3   5   69.71    1.59   0
  -1   7   7    1.71    1.38   0
  -1  10  -8   -1.94    1.99   0
   0   1  -3   54.26    1.21   0
   0   5  -6   -0.06    1.39   0
   0  13   8   -1.66    1.62   0
   1   2  -3   12.92    1.02   0
   1   2   2  480.64    1.98   0
   1   3  -4  194.13    1.95   0
   1   3   3   54.63    1.16   0
   1   6  -6    1.24    1.36   0
   1   6   5   50.91    1.46   0
   1  17   8    4.92    1.54   0
   2   7  -6    3.80    1.29   0
   2   8   5   -2.08    1.07   0
   2  11   6    3.45    1.28   0
   2  13  -8   14.68    1.91   0
   2  15   7   -1.94    1.43   0
   3   4  -2  173.25    1.09   0
   3  11  -7   -1.20    1.36   0
   4   7  -4   17.28    0.87   0
   4   9   3   27.17    0.98   0
   4  11   4    0.69    0.97   0
   4  13  -7    3.53    1.36   0
   4  14   5    2.94    1.18   0
   4  19   6   -0.73    1.31   0
   5   9  -4    9.72    0.77   0
   5  10   2    1.30    0.59   0
   5  19   5    2.13    1.27   0
   6  16   3    3.48    0.89   0
   6  20  -7    0.85    1.15   0
   6  20   4   -0.99    1.07   0
   7  14  -3    0.72    0.64   0
   7  14   0   38.04    0.36   0
   7  15  -4    6.49    0.88   0
   7  17  -5   -1.08    0.89   0
   7  18   2    1.52    0.68   0
   7  21  -6    2.46    0.95   0
   8  19  -3    0.01    0.61   0
   8  21  -4   -0.58    0.80   0
   8  23   1   -0.13    0.50   0
 -13   0   7   -0.69    0.95   0
 -12  -2   0   17.67    0.57   0
 -12   1   8    1.30    1.53   0
 -11   1   8    2.87    1.51   0
 -11   3   9    3.81    1.56   0
 -10   0  -3   -0.64    1.10   0
 -10   1   8   24.05    1.65   0
 -10   3   9   13.51    1.81   0
  -9   1  -4    3.34    1.40   0
  -9   3  -5   -0.77    1.44   0
  -8  -2  -2   -0.71    0.73   0
  -8  -1  -3   24.18    1.09   0
  -8   0   7   -2.53    1.32   0
  -8   4   9    2.52    1.62   0
  -8   7  10   -2.35    1.82   0
  -7  -2   5   57.99    1.34   0
  -7   2  -5    4.34    1.27   0
  -7   4  -6   12.76    1.55   0
  -7   7  -7   -1.18    1.73   0
  -6   0  -4   73.95    1.64   0
  -6   1   7    5.55    1.43   0
  -6   3   8    2.16    1.47   0
  -6   4  -6    2.87    1.49   0
  -6   9  10    6.40    1.89   0
  -5   0  -4    6.66    1.15   0
  -5   0   6   11.91    1.25   0
  -5   4   8    0.99    1.54   0
  -5  10  -8   -1.36    1.95   0
  -4  -1  -3   33.00    1.13   0
  -4   1   6   13.86    1.38   0
  -4   5   8    0.40    1.54   0
  -4   8   9   -1.60    1.82   0
  -4  10  -8    0.86    1.72   0
  -3  -2  -1  234.25    1.19   0
  -3   2  -5   12.45    1.41   0
  -3   4  -6   23.91    1.69   0
  -3   6   8   33.43    1.77   0
  -3  10  -8   -1.51    2.00   0
  -2  -1  -2   26.42    0.93   0
  -2   1  -4  385.45    2.71   0
  -2   5   7   62.86    1.88   0
  -2   7  -7   11.58    1.62   0
  -2   8   8   19.80    1.66   0
  -1   3  -5   99.37    1.91   0
  -1   5  -6   48.23    1.69   0
  -1  10   8   20.22    1.71   0
  -1  14   9   -0.46    1.80   0
   0   4   5    5.89    1.23   0
   0   8  -7   90.80    2.25   0
   0  11  -8    1.19    1.61   0
   0  12   8    2.69    1.69   0
   1   4   4   17.21    1.10   0
   1   8   6    0.87    1.32   0
   1   9  -7    9.82    1.70   0
   1  11   7   10.18    1.55   0
   1  12  -8    4.37    1.59   0
   1  15   8    1.17    1.58   0
   2  10  -7   61.53    2.03   0
   2  14  -8    8.16    1.82   0
   2  14   7    3.34    1.45   0
   3   7  -5    5.06    1.10   0
   3   8   4   38.08    1.25   0
   3   9  -6    6.80    1.29   0
   3  12  -7    2.68    1.35   0
   3  16  -8    1.45    1.73   0
   4  11  -6    0.60    1.23   0
   4  14  -7   31.36    1.67   0
   4  18  -8   -0.75    1.52   0
   4  18   6    8.92    1.48   0
   4  19  -8    0.61    1.52   0
   5  11  -5    0.79    0.96   0
   5  13  -6    3.99    1.01   0
   5  14   4   -0.22    1.10   0
   5  18   5    8.27    1.40   0
   6  13   2    2.07    0.62   0
   6  19   4    6.51    1.15   0
   6  21  -7   -1.27    0.99   0
   7  22  -6    0.86    0.87   0
   7  22   3    0.94    0.91   0
 -15  -1   5    0.20    0.59   0
 -14  -2   4   -0.69    0.44   0
 -14  -1   6    1.56    0.73   0
 -14   0   7   -0.91    0.94   0
 -13   1  -2    5.49    0.98   0
 -13   1   8    1.25    1.27   0
 -12  -1  -1    0.76    0.63   0
 -12   0  -2    5.81    0.91   0
 -10   2  -4    0.17    1.46   0
 -10   4  -5    0.21    1.51   0
 -10   5  10   -1.49    1.83   0
  -9   3   9    9.47    1.83   0
  -9   6  -6    4.34    1.80   0
  -8   5  -6    2.33    1.53   0
  -8   6  10   -0.48    1.85   0
  -7  -3   4   13.92    0.76   0
  -7  -2  -2   21.61    0.86   0
  -7  -1  -3    4.93    0.93   0
  -7   0   7    2.33    1.25   0
  -7   2   8   -1.30    1.45   0
  -7   4   9   11.12    1.81   0
  -7   8  -7   -1.88    1.84   0
  -6  -2  -2    8.78    0.79   0
  -6  -1  -3    4.66    0.97   0
  -6   2  -5    4.45    1.27   0
  -6   7  -7    1.15    1.66   0
  -6   8  10   27.57    2.32   0
  -5  -2  -2   60.08    0.97   0
  -5  -1  -3    3.41    0.89   0
  -5   2  -5   29.26    1.60   0
  -5   6   9    2.30    1.72   0
  -5   7  -7   -1.68    1.65   0
  -5   9  10    0.66    1.68   0
  -4   2  -5   41.09    1.60   0
  -4   4  -6    1.77    1.07   0
  -4   7   9    0.06    1.73   0
  -3  -1   4   -0.28    1.05   0
  -3   9   9    1.88    1.78   0
  -2   0  -3   -0.71    0.99   0
  -2   0   4  180.09    1.86   0
  -2   7   8    5.05    1.46   0
  -2  11  -8   -0.25    1.93   0
  -2  11   9    2.75    1.59   0
  -1   4   6   11.17    1.36   0
  -1   6   7   -2.40    1.27   0
  -1   9   8    0.43    1.62   0
  -1  11  -8   -0.68    1.70   0
   0   6  -6    3.67    1.42   0
   0   8   7   93.00    2.17   0
   0  12  -8    2.73    1.94   0
   1   5  -5   11.09    1.30   0
   1   7  -6    1.98    1.34   0
   1  13  -8    0.79    1.75   0
   2   8  -6    1.17    1.26   0
   2  11  -7    6.08    1.53   0
   2  13   7    0.84    1.48   0
   3   5   2    5.98    0.62   0
   3   6  -4  231.35    1.94   0
   3   6   3    3.03    0.93   0
   3  13   6    0.86    1.26   0
   3  17  -8    3.40    1.73   0
   3  17   7    8.92    1.69   0
   3  18   7    6.85    1.60   0
   4   7   2    4.91    0.67   0
   4  13   5    8.29    1.14   0
   4  17   6    3.61    1.37   0
   5   8  -2   -1.13    0.54   0
   5  11   3   -0.68    0.85   0
   5  17   5    1.04    1.29   0
   5  18  -7    0.38    1.29   0
   6  17  -6    1.08    0.84   0
   7  15   1    9.20    0.56   0
   7  16  -4    9.88    0.89   0
   7  18  -5    2.18    0.81   0
   7  21   3    0.50    0.90   0
   8  19  -2    0.36    0.45   0
   8  20  -3    0.67    0.66   0
   8  22  -4    1.48    0.79   0
   8  22   1    1.08    0.49   0
   8  23  -4    1.78    0.88   0
 -12  -3   4    3.12    0.52   0
 -12  -1   7    0.25    1.24   0
 -12   2   9   -2.92    1.66   0
 -11   2   9   -3.35    1.43   0
 -11   3  -4    1.34    1.48   0
 -10  -2   6    1.20    1.01   0
 -10  -1   7    5.86    1.24   0
  -9  -2   6   28.50    1.26   0
  -9  -1   7    0.18    1.25   0
  -9   0  -3   -2.06    1.14   0
  -9   5  10   -1.70    1.72   0
  -8   1  -4   13.95    1.33   0
  -8   1   8   14.96    1.57   0
  -8   3  -5   -0.10    1.28   0
  -8   3   9   -0.28    1.63   0
  -7   5  -6   -1.05    1.56   0
  -6  -1   6    3.16    1.20   0
  -6   2   8    0.39    1.50   0
  -6   5  -6    0.10    1.35   0
  -6   8  -7    1.26    1.72   0
  -5  -3   0   24.58    0.36   0
  -5  -3   3    6.90    0.72   0
  -5   1   7   10.73    1.45   0
  -5   3   8    2.43    1.52   0
  -4  -1   5    3.11    1.20   0
  -4   4   8    2.33    1.55   0
  -4  10  10    4.06    1.95   0
  -3   0   5   -2.95    1.14   0
  -3   1  -4   80.86    1.60   0
  -3   3   7    3.40    1.37   0
  -3   5  -6   10.29    1.46   0
  -3   5   8    5.96    1.46   0
  -2  -1   3  120.94    1.42   0
  -2   1   5   76.97    1.44   0
  -2   3  -5    3.49    1.30   0
  -2   5  -6   12.38    1.42   0
  -2   8  -7    6.69    1.69   0
  -2  10   9    3.55    1.80   0
  -2  12  -8    2.70    1.79   0
  -1   0   3   -0.09    1.00   0
  -1   2  -4  163.64    1.93   0
  -1   2   5   16.71    1.36   0
  -1  12  -8    1.23    1.91   0
   0   2   4  116.37    1.67   0
   0   9  -7   16.57    1.77   0
   0  11   8    2.50    1.43   0
   0  13  -8   -4.72    1.94   0
   1   5   5   16.03    1.21   0
   1  10  -7   -2.28    1.58   0
   1  10   7    1.16    1.32   0
   1  14  -8    2.26    1.79   0
   2   7   5   -0.29    1.18   0
   2  16  -8   -0.93    1.72   0
   3   5  -3    3.37    0.65   0
   3  10  -6   59.16    1.74   0
   3  12   6   -0.59    1.23   0
   3  16   7    7.34    1.73   0
   3  18  -8    0.57    1.66   0
   4   6  -2    0.42    0.56   0
   4   6   1    7.72    0.53   0
   4   8  -4   -0.31    0.80   0
   4   8   3    6.46    1.02   0
   4  10   4    5.95    0.98   0
   4  15  -7   -1.61    1.24   0
   4  16   6    2.40    1.31   0
   5  10  -4    9.68    0.84   0
   5  13   4    0.66    1.08   0
   5  19  -7   -0.73    1.27   0
   6  18  -6    0.53    0.89   0
   7  14  -2    0.91    0.44   0
   7  17   2   36.51    0.91   0
   7  19  -5   -0.39    0.87   0
 -14  -1   1   -0.32    0.42   0
 -13  -1   0    1.88    0.56   0
 -13  -1   7    1.60    1.01   0
 -12  -2   6    1.23    0.75   0
 -12   0   8   -1.83    1.32   0
 -11  -3   5   13.51    0.84   0
 -11   0   8    9.12    1.37   0
 -10   0   8    1.53    1.34   0
 -10   4  10   -0.87    1.73   0
 -10   5  -5    0.80    1.60   0
  -9  -3   5    6.61    0.79   0
  -9   2  -4   15.93    1.64   0
  -9   2   9    0.84    1.68   0
  -9   4  -5    8.80    1.55   0
  -9   7  -6   -2.00    1.76   0
  -8  -4   2   46.49    0.48   0
  -8  -3   5   -1.68    1.03   0
  -8  -2   6    3.73    1.15   0
  -8  -1   7   31.00    1.51   0
  -8   5  10   -0.30    1.78   0
  -8   6  -6    1.56    1.56   0
  -7   1  -4   11.70    1.27   0
  -7   1   8    0.95    1.48   0
  -7   3  -5   -1.63    1.32   0
  -7   6  10   12.79    1.87   0
  -7   9  -7    1.67    1.90   0
  -6  -3   4    6.16    0.79   0
  -6   0   7   -0.50    1.36   0
  -6   1  -4   22.93    1.38   0
  -6   3  -5   -0.17    1.44   0
  -5   1  -4   -0.61    1.13   0
  -5   5  -6    2.48    1.49   0
  -5   5   9   -3.19    1.73   0
  -4  -2   4    4.34    0.94   0
  -4   0   6   22.79    1.43   0
  -4   1  -4    1.22    1.13   0
  -4   5  -6    6.62    1.54   0
  -4   6   9    3.28    1.73   0
  -4   8  -7    4.01    1.79   0
  -4   9  10    2.28    1.77   0
  -4  12  -8    1.31    2.14   0
  -3  -2   3    4.99    0.87   0
  -3   0  -3   -2.13    0.87   0
  -3   1   6   34.15    1.55   0
  -3   8  -7   -0.96    1.72   0
  -3  11  10    3.85    2.00   0
  -2   4   7   40.12    1.37   0
  -1   0  -2 1245.85    3.06   0
  -1   1  -3   20.34    1.09   0
  -1   6  -6    2.19    1.43   0
  -1   8   8   15.12    1.72   0
  -1   9  -7    1.36    1.68   0
  -1  11   9   -1.44    1.57   0
  -1  13  -8   -1.83    1.94   0
   0   0   1    2.33    0.50   0
   0   3  -4   90.04    1.69   0
   0   3   5    6.01    1.25   0
   0   5   6    1.32    0.94   0
   0   7  -6   -0.03    1.41   0
   0   7   7    2.75    1.41   0
   0  10  -7    9.62    1.59   0
   0  10   8    3.56    1.61   0
   0  14  -8    1.26    1.95   0
   0  14   9   -0.87    1.73   0
   1   4  -4    5.59    1.14   0
   1   8  -6   30.36    1.55   0
   1   9   7    2.82    1.38   0
   1  15  -8    7.97    1.86   0
   2   3  -2    6.95    0.65   0
   2   3   2   96.69    1.09   0
   2   5   4    6.84    1.08   0
   2   9  -6   -0.80    1.30   0
   2   9   6    5.96    1.35   0
   2  12  -7    8.26    1.58   0
   2  16   8    0.12    1.71   0
   2  17  -8   -0.54    1.76   0
   3   8  -5   26.85    1.21   0
   3   9   5   19.22    1.28   0
   3  19  -8   -0.21    1.64   0
   4   7  -3   -1.00    0.65   0
   4  10  -5   37.29    1.22   0
   4  12   5    3.17    1.14   0
   4  15   6    1.05    1.39   0
   4  16  -7    1.92    1.42   0
   5   9  -3   -0.11    0.68   0
   5   9   2    1.02    0.60   0
   5  12  -5    5.15    0.88   0
   5  15  -6    5.46    0.98   0
   5  16   5   -0.56    1.15   0
   5  20  -7    1.15    1.26   0
   6  11   1    0.35    0.41   0
   6  13  -4   -0.30    0.77   0
   6  14   3    1.40    0.86   0
   6  15  -5    1.88    0.75   0
   6  17   4   -0.38    1.15   0
   6  19  -6    0.93    0.84   0
   7  15  -3    0.16    0.60   0
   7  20   3    4.92    0.88   0
   8  21  -3    0.59    0.62   0
   8  21   1    0.77    0.44   0
 -15  -1   6    0.27    0.66   0
 -15   0   1    0.12    0.48   0
 -14  -2   5   -0.50    0.54   0
 -14   0   0    0.55    0.64   0
 -13  -2   6    0.44    0.76   0
 -13   0   8    3.47    1.18   0
 -11   0  -2    8.02    0.98   0
 -10   1  -3   -2.20    1.18   0
 -10   3  -4    2.09    1.49   0
  -9  -4   2    0.17    0.23   0
  -9  -4   3    0.89    0.41   0
  -9  -1  -2    3.18    0.83   0
  -9   0   8    5.58    1.48   0
  -8  -4   3   40.55    0.72   0
  -8   0  -3   -1.23    1.11   0
  -8   2   9   -1.03    1.60   0
  -8   4  -5    8.37    1.46   0
  -8   7  -6   -0.16    1.64   0
  -7  -2   6    5.57    1.23   0
  -7   5  10    3.89    1.87   0
  -7   6  -6   -1.38    1.64   0
  -6   6  -6    9.95    1.53   0
  -6   6  10   -0.33    1.90   0
  -6   9  -7   -0.72    1.84   0
  -5  -2   5    6.92    1.14   0
  -5  -1   6    9.92    1.33   0
  -5   2   8    3.22    1.55   0
  -5   3  -5    3.89    1.39   0
  -5   7  10    5.00    1.89   0
  -4  -3   1  173.27    0.61   0
  -4   3  -5    2.43    1.23   0
  -4   3   8   16.80    1.65   0
  -4   9  -7    0.23    1.58   0
  -3  -1  -2  146.71    1.33   0
  -3   7   9    2.81    1.75   0
  -3   9  -7    4.76    1.81   0
  -3  10  10    7.87    1.83   0
  -2   2  -4  365.82    2.70   0
  -2   6  -6    4.43    1.56   0
  -2   9  -7    1.74    1.63   0
  -2  13  -8    2.70    1.75   0
  -1   3   6    4.44    1.33   0
  -1  14  -8    4.46    2.03   0
   0   2  -3  171.68    1.65   0
   0   5  -5   14.22    1.42   0
   0  13   9    3.07    1.79   0
   0  15  -8   -4.39    1.89   0
   1   2  -2  124.25    1.20   0
   1   2   3   43.53    1.19   0
   1   3   4   17.16    1.13   0
   1   6  -5    1.59    1.27   0
   1   6   6    1.94    1.22   0
   1  12   8    1.75    1.65   0
   2   4  -3  206.39    1.63   0
   2   7  -5   16.01    1.30   0
   2  11   7    2.42    1.39   0
   2  13  -7    4.75    1.47   0
   2  15   8    1.03    1.69   0
   2  18  -8   -2.71    1.75   0
   2  19  -8    1.24    1.57   0
   3   4   1   29.50    0.63   0
   3  11  -6    1.57    1.25   0
   3  15  -7   -0.66    1.44   0
   4  13  -6    4.98    1.20   0
   4  17  -7    9.47    1.49   0
   5   8   1   26.22    0.61   0
   5  12   4   12.13    1.12   0
   5  15   5   28.16    1.55   0
   5  16  -6   10.18    1.11   0
   6  12   2   25.71    0.75   0
   6  16  -5    5.02    0.89   0
   6  20  -6    7.94    0.99   0
   6  21  -6   -0.16    0.96   0
   7  14  -1    6.31    0.29   0
   7  16   2   15.11    0.78   0
   7  19   3   -0.52    0.89   0
   7  22  -5    0.22    0.83   0
   8  20  -2    1.26    0.46   0
   8  22  -3    0.18    0.66   0
 -14  -1   7    2.67    0.97   0
 -13   2  -2    1.62    1.08   0
 -12  -3   5    3.12    0.62   0
 -12   1  -2   11.79    1.15   0
 -12   1   9    1.16    1.63   0
 -11   1   9   -0.95    1.59   0
 -11   4  -4   -1.61    1.39   0
 -10  -4   3   -1.12    0.38   0
 -10   3  10   -2.79    1.77   0
 -10   6  -5   -1.96    1.72   0
  -9   5  -5    2.46    1.50   0
  -9   8  -6    1.69    1.82   0
  -8   0   8   -4.19    1.41   0
  -8   2  -4    0.15    1.19   0
  -8   4  10   20.95    2.01   0
  -7  -4   2   26.37    0.45   0
  -7  -3   5   39.35    1.23   0
  -7  -1   7   22.22    1.45   0
  -7   0  -3    0.64    1.13   0
  -7   4  -5   -0.35    1.39   0
  -6   3   9    0.93    1.72   0
  -6  10  -7    2.59    1.90   0
  -5  -3   4   10.90    1.03   0
  -5   0   7    2.47    1.32   0
  -5   4   9   12.26    1.72   0
  -5   6  -6    3.78    1.58   0
  -4   0  -3    4.11    1.00   0
  -4   1   7    9.00    1.03   0
  -4   5   9    3.42    1.83   0
  -4   8  10    7.36    1.98   0
  -3   2   7   18.24    1.21   0
  -3   6  -6   29.38    1.72   0
  -3   6   9   28.34    1.93   0
  -3  14  -8   -1.34    2.04   0
  -2   0   5    0.84    1.27   0
  -2   3   7    2.22    1.37   0
  -2   5   8   26.13    1.75   0
  -2   8   9    0.77    1.75   0
  -2  14  -8   -1.35    1.75   0
  -2  15  -8   -1.08    1.83   0
  -1   7  -6   20.30    1.64   0
  -1   7   8    0.02    1.09   0
  -1  10  -7    1.61    1.23   0
  -1  10   9    1.56    1.69   0
  -1  15  -8   -0.74    1.97   0
   0   6   7    5.12    1.32   0
   0   8  -6    1.22    1.31   0
   0   9   8    0.80    1.37   0
   0  11  -7   15.09    1.69   0
   0  16  -8   -0.65    2.01   0
   1   1   1  129.03    0.96   0
   1   3  -3   77.89    1.28   0
   1   4   5    3.33    1.19   0
   1   8   7    8.19    1.48   0
   1   9  -6    5.60    1.34   0
   1  11   8    0.76    1.63   0
   1  17  -8    3.01    1.67   0
   1  18  -8    0.26    1.89   0
   2   6   5   56.31    1.53   0
   2   8   6   29.61    1.61   0
   2  10  -6   -1.52    1.35   0
   2  14  -7    0.29    1.41   0
   2  14   8   -1.05    1.60   0
   3   8   5    9.46    1.24   0
   3   9  -5    2.52    1.15   0
   3  14   7    1.04    1.42   0
   3  16  -7    2.55    1.51   0
   4  11  -5    3.18    0.92   0
   4  11   5   12.57    1.17   0
   4  14   6    9.96    1.34   0
   4  19  -7   -0.31    1.39   0
   5  10   3   -1.19    0.76   0
   5  11  -4    7.74    0.77   0
   5  13  -5   19.86    0.97   0
   5  17  -6    0.65    0.92   0
   6  11  -2    0.00    0.39   0
   6  12  -3   48.23    0.90   0
   6  16   4    1.59    1.06   0
   6  22  -6    0.20    0.86   0
   6  23  -6    1.64    1.03   0
   7  18  -4    0.49    0.80   0
   7  23  -5   -1.12    0.81   0
   8  23  -3   -0.38    0.65   0
 -13  -3   4    0.67    0.43   0
 -11  -3   6    1.20    0.93   0
 -11  -2   7    7.84    1.11   0
 -11  -1   8   -0.08    1.25   0
 -10  -3   6    2.68    0.93   0
 -10  -2   7   31.19    1.40   0
 -10  -1   8   16.30    1.44   0
  -9  -4   4    0.52    0.54   0
  -9  -3   6   -0.92    0.93   0
  -9   1  -3    1.00    1.20   0
  -9   3  -4    5.59    1.42   0
  -8  -4   4   76.29    1.08   0
  -8  -3   0    3.95    0.39   0
  -8  -1  -2   30.91    1.09   0
  -8   1   9   -0.22    1.41   0
  -8   8  -6    0.14    1.66   0
  -7   0   8  101.99    2.30   0
  -7   2  -4    0.10    1.23   0
  -7   7  -6   -0.50    1.50   0
  -6  -3   5    2.91    1.02   0
  -6  -1   7    5.70    1.36   0
  -6   0  -3   -1.66    0.98   0
  -6   4  -5   14.30    1.49   0
  -6   5  10   -2.35    1.74   0
  -6   7  -6   -3.06    1.58   0
  -6  11  -7    1.94    1.75   0
  -5   0  -3   -1.44    0.91   0
  -5   4  -5   21.64    1.61   0
  -4  -3   3   56.15    1.01   0
  -4  -1  -2  231.61    1.68   0
  -4   2   8   15.78    1.57   0
  -4   4  -5    6.64    1.39   0
  -4   7  10   -0.44    1.80   0
  -3  -1   5   79.28    1.60   0
  -3   0   6    7.15    1.36   0
  -3   2  -4    7.35    1.23   0
  -3  10  -7    6.15    1.93   0
  -2  -1   4   30.56    1.25   0
  -2   1   6    1.65    1.34   0
  -2   7  -6    3.64    1.44   0
  -2   7   9    5.42    1.66   0
  -1  -1   2   30.25    0.98   0
  -1   0   4    0.23    1.04   0
  -1   3  -4   15.55    1.32   0
  -1   4   7    2.77    1.46   0
  -1   6   8   -0.31    1.45   0
  -1   9   9    0.19    1.72   0
  -1  11  -7    8.48    1.87   0
  -1  16  -8    2.03    2.12   0
  -1  17  -8    1.77    1.89   0
   0   0   2 9855.47    8.06   0
   0   8   8   -0.69    1.57   0
   0  12  -7    9.27    1.77   0
   0  17  -8    0.11    2.02   0
   0  18  -8    4.83    2.05   0
   1  13  -7    9.50    1.68   0
   2   8  -5    7.64    1.24   0
   2  10   7    2.05    1.43   0
   2  15  -7   -1.18    1.43   0
   3   6   4    1.14    1.01   0
   3  12  -6   -2.49    1.19   0
   4   7   3    1.39    1.00   0
   4  13   6   -1.83    1.40   0
   4  17   7    1.38    1.57   0
   4  20  -7    1.13    1.42   0
   4  21  -7    0.25    1.55   0
   5  14  -5   46.12    1.26   0
   5  14   5   22.06    1.36   0
   5  18  -6    6.79    1.10   0
   5  18   6    0.77    1.39   0
   6  13   3   13.21    0.97   0
   6  17  -5    1.58    0.80   0
   6  19   5    1.04    1.22   0
   7  16  -3    7.90    0.68   0
   7  18   3   -0.12    0.87   0
   7  19  -4   13.85    0.90   0
   8  20   1   -0.82    0.39   0
   8  21  -2    9.73    0.64   0
   8  24  -3    1.04    0.72   0
 -13  -3   5    1.87    0.55   0
 -13  -2   7    4.01    0.97   0
 -12  -3   6    2.20    0.78   0
 -12   0   9   -2.06    1.49   0
 -11  -2   0    6.17    0.51   0
 -11   0   9   -0.08    1.54   0
 -11   5  -4   -2.95    1.58   0
 -10   0  -2   16.11    1.12   0
 -10   0   9   -0.17    1.58   0
 -10   2  10    4.76    1.80   0
 -10   4  -4   -0.35    1.53   0
 -10   7  -5    2.56    1.77   0
  -9  -1   8   41.84    1.81   0
  -9   6  -5   -1.07    1.52   0
  -8  -3   6   21.66    1.27   0
  -8  -2   7   21.76    1.41   0
  -8  -1   8   15.13    1.44   0
  -8   3  10    3.15    1.78   0
  -8   5  -5    2.41    1.50   0
  -7  -4   4    8.80    0.78   0
  -7  -1  -2   61.43    1.21   0
  -7   8  -6   -1.85    1.75   0
  -6  -3   0   12.11    0.38   0
  -6   0   8   46.94    1.89   0
  -6   2  -4    0.61    1.25   0
  -6   2   9   -0.18    1.73   0
  -6   4  10   -0.07    1.64   0
  -5   1   8    1.88    1.41   0
  -5   2  -4    3.98    1.21   0
  -5   3   9   17.40    1.79   0
  -5   5  10   -0.63    1.69   0
  -5   7  -6    2.25    1.54   0
  -5  11  -7    1.19    1.83   0
  -4  -2   5    1.73    1.14   0
  -4   0   7   -2.30    1.34   0
  -4   2  -4    3.74    1.15   0
  -4  11  -7    1.85    1.82   0
  -3   1   7    7.83    1.43   0
  -3   5   9    2.82    1.79   0
  -3   7  -6   11.19    1.57   0
  -3   8  10   -1.10    1.92   0
  -2  -1  -1    3.47    0.56   0
  -2   2   7   -0.67    1.27   0
  -2   5  -5    3.93    1.27   0
  -2  10  10    6.98    2.04   0
  -1   2   6   25.51    1.51   0
  -1  12  -7    1.20    1.83   0
   0   4  -4   98.45    1.62   0
   0   5   7    2.90    1.47   0
   0   6  -5   -0.85    1.29   0
   0   9  -6    2.12    1.51   0
   0  13  -7   11.60    1.74   0
   1   1   2 1399.51    3.22   0
   1   5  -4   97.44    1.59   0
   1   7   7   10.37    1.48   0
   2   3   3    4.80    0.85   0
   2   4   4   12.32    1.12   0
   2   7   6    1.15    1.34   0
   2  13   8   -0.39    1.49   0
   2  16  -7   10.46    1.55   0
   3   4   2    3.45    0.75   0
   3   6  -3   43.47    0.85   0
   3  10  -5   82.80    1.65   0
   3  12   7    3.47    1.58   0
   3  13  -6    3.82    1.32   0
   3  18  -7    2.56    1.56   0
   4   6   2   11.71    0.71   0
   5  10  -3   52.81    0.97   0
   5  11   4   -1.91    0.89   0
   5  17   6   -0.51    1.38   0
   5  19  -6   -1.20    0.91   0
   6  15   4    4.17    1.01   0
   7  14   1    8.06    0.46   0
   7  15  -2   10.43    0.59   0
   7  20  -4   -1.27    0.78   0
   8  20  -1   -0.47    0.37   0
 -11  -4   4    1.06    0.48   0
 -10  -4   5   -0.55    0.71   0
 -10   2  -3   28.49    1.60   0
  -9  -4   5   68.11    1.28   0
  -9   0   9   -0.65    1.50   0
  -8   1  -3   21.65    1.34   0
  -8   3  -4    5.92    1.26   0
  -8   9  -6    1.42    1.74   0
  -7  -3   0   10.81    0.39   0
  -7  -2   7    1.23    1.38   0
  -7   1   9   -0.22    1.55   0
  -7   5  -5    1.65    1.41   0
  -6  -4   3   52.05    0.84   0
  -6  -1  -2   15.15    0.92   0
  -6   5  -5    1.89    1.24   0
  -6   8  -6   -4.24    1.58   0
  -6  12  -7    2.62    1.78   0
  -5  -2   6   53.40    1.59   0
  -5  -1  -2   25.93    0.84   0
  -5  -1   7   14.32    1.40   0
  -5  12  -7   -0.38    1.89   0
  -4   6  10   -1.73    1.89   0
  -4  12  -7   -0.86    1.73   0
  -3   5  -5    0.37    1.33   0
  -3   7  10   -2.54    1.69   0
  -3   8  -6   11.12    1.56   0
  -2   0  -2 1036.24    2.96   0
  -2   6   9    3.67    1.69   0
  -2   8  -6   31.00    1.72   0
  -2   9  10    2.06    1.98   0
  -2  12  -7   -2.02    1.96   0
  -1  -1   3  446.20    2.30   0
  -1   2  -3   42.34    1.20   0
  -1   5   8    3.98    1.51   0
  -1   8   9    2.72    1.65   0
  -1  13  -7   12.51    1.81   0
   0   3   6    8.86    1.34   0
   0   7   8   -1.12    1.50   0
   0  10   9   10.31    1.83   0
   1   3   5   97.79    1.83   0
   1   9   8    2.98    1.62   0
   2   5   5    4.56    1.14   0
   2   9   7    2.72    1.38   0
   2  17  -7    5.21    1.80   0
   3   5  -2    1.47    0.48   0
   3   7   5    3.37    1.21   0
   3   8  -4    0.05    0.85   0
   3  14  -6   -0.03    1.15   0
   3  19  -7   -0.49    1.56   0
   3  20  -7   -2.11    1.53   0
   4   6  -1  241.18    0.81   0
   4   8  -3  277.74    1.69   0
   4  12   6    8.84    1.34   0
   4  16  -6   25.73    1.45   0
   5   9   3   14.62    0.97   0
   5  12  -4   32.13    0.97   0
   5  13   5   28.51    1.33   0
   5  15  -5    3.12    0.82   0
   5  16   6   -1.04    1.40   0
   5  20  -6   -0.63    0.97   0
   5  21  -6   -2.78    1.09   0
   6  11   2  139.87    1.25   0
   6  13  -3   22.41    0.79   0
   6  15  -4   28.12    0.90   0
   7  17   3   -0.12    0.77   0
   7  21  -4    1.20    0.82   0
   8  22  -2    3.42    0.62   0
   8  22   2    0.69    0.58   0
 -15  -2   4   -0.75    0.39   0
 -15  -2   5   -0.37    0.50   0
 -14  -2   7   -0.55    0.86   0
 -13  -3   6    0.32    0.71   0
 -11  -4   3    8.97    0.38   0
 -11  -4   5    5.52    0.68   0
 -11  -2   8   -0.85    1.32   0
 -11   3  -3    1.84    1.17   0
 -10  -3   7    3.55    1.16   0
 -10  -2   8    4.13    1.24   0
 -10   1  10    0.98    1.64   0
 -10   8  -5   -1.00    1.73   0
  -9  -3   7    7.18    1.29   0
  -9   4  -4    5.27    1.33   0
  -9   7  -5    7.22    1.61   0
  -8   0   9    3.38    1.67   0
  -8   6  -5   -0.27    1.48   0
  -8  10  -6    4.32    1.84   0
  -7   1  -3    3.65    1.21   0
  -7   3  -4    1.19    1.18   0
  -7   9  -6    1.41    1.74   0
  -6  -2   7    6.77    1.39   0
  -6   1   9   -1.17    1.61   0
  -6   3  10    5.02    1.84   0
  -6  13  -7   -3.19    1.76   0
  -5  -3   5    4.42    1.05   0
  -5   0   8   91.13    2.26   0
  -5   2   9    0.14    1.51   0
  -5   4  10    2.10    1.80   0
  -5   5  -5   -1.43    1.40   0
  -5   8  -6   10.33    1.59   0
  -5  13  -7    3.02    2.11   0
  -4   1   8   63.96    2.06   0
  -4   3   9   -0.33    1.54   0
  -4   8  -6   -3.59    1.48   0
  -4  13  -7    6.40    1.95   0
  -3   1  -3   13.20    1.01   0
  -3   3  -4    1.71    1.18   0
  -3   4   9    1.72    1.81   0
  -3  13  -7   -2.48    1.76   0
  -2  -2   1    3.25    0.44   0
  -2  -2   3  102.89    1.36   0
  -2   0   6    8.81    1.40   0
  -2  13  -7    2.04    1.85   0
  -1   0   5   -3.06    1.18   0
  -1   6  -5   50.45    1.63   0
  -1   9  -6    9.33    1.48   0
   0   0   3    0.45    0.74   0
   0  10  -6    1.60    1.40   0
   0  14  -7    2.09    1.60   0
   1   6   7    9.47    1.41   0
   1  12   9    8.82    1.81   0
   1  16  -7   26.29    2.11   0
   2   8   7    6.60    1.54   0
   2   9  -5   14.36    1.31   0
   2  11   8    0.86    1.57   0
   2  18  -7   17.80    2.01   0
   3  11  -5   -0.99    1.21   0
   3  11   7    0.34    1.36   0
   4   9   5    3.87    1.09   0
   4  10  -4   14.21    0.83   0
   4  13  -5    2.70    0.98   0
   4  15   7    0.70    1.50   0
   5   8   2    0.36    0.63   0
   5   9  -2   24.96    0.64   0
   5  12   5    3.48    1.25   0
   5  16  -5   14.54    1.02   0
   5  22  -6    1.60    1.07   0
   5  23  -6    0.61    1.24   0
   6  12   3    7.51    0.91   0
   6  14   4   -0.57    0.88   0
   6  16  -4    0.08    0.79   0
   6  20  -5    1.62    0.80   0
   6  21  -5    2.56    0.89   0
   7  20   4    2.33    1.04   0
   7  22  -4    1.60    0.84   0
   8  23  -2    0.20    0.59   0
 -13  -2   8    0.54    1.11   0
 -12  -3   7    1.60    1.03   0
 -12  -1   0   10.90    0.64   0
 -12  -1   9    1.67    1.46   0
 -11  -1   9    0.40    1.62   0
 -11   6  -4    1.59    1.53   0
 -10  -1   9    0.97    1.50   0
 -10   5  -4    0.47    1.36   0
  -9  -2   8    1.29    1.34   0
  -9  -1   9   -0.99    1.62   0
  -9   0  -2    2.36    0.81   0
  -9   1  10   14.00    1.89   0
  -9   2  -3    0.31    1.22   0
  -8  11  -6   -5.25    1.85   0
  -7  -4   5   18.11    1.09   0
  -7   0   9    2.36    1.59   0
  -7   2  10    1.08    1.78   0
  -7   6  -5   15.16    1.63   0
  -7  10  -6    2.38    1.82   0
  -6  -1   8   -0.34    1.49   0
  -6   1  -3    1.83    1.05   0
  -6   3  -4    8.65    1.26   0
  -6   9  -6    2.86    1.57   0
  -5   1  -3   -1.82    1.03   0
  -5   3  -4    0.70    1.18   0
  -5   9  -6    1.72    1.71   0
  -4  -2   6    6.71    1.29   0
  -4   1  -3   31.87    1.15   0
  -4   3  -4    1.57    1.15   0
  -4   9  -6    8.19    1.65   0
  -4  14  -7    1.83    1.88   0
  -3  -2   5   81.24    1.68   0
  -3   0   7   -1.59    1.34   0
  -3   6  10    0.18    1.86   0
  -3   9  -6    5.32    1.71   0
  -3  14  -7   -0.06    1.72   0
  -2   5   9    6.09    1.83   0
  -2   8  10    8.87    1.75   0
  -2   9  -6    7.24    1.46   0
  -2  14  -7    2.81    1.94   0
  -1   1   6    3.69    1.38   0
  -1   4   8    8.81    1.59   0
  -1  10  -6   15.90    1.65   0
  -1  14  -7    1.02    1.26   0
  -1  15  -7    3.05    1.81   0
   0   1   5   63.05    1.64   0
   0   3  -3    7.70    1.12   0
   0   5  -4    0.96    1.31   0
   0   6   8    2.79    1.49   0
   0  15  -7    1.61    1.64   0
   0  16  -7    1.89    1.47   0
   1   1   3   20.89    1.13   0
   1   4   6   22.06    1.40   0
   1  11   9    0.70    1.58   0
   1  12  -6   27.44    1.54   0
   1  17  -7    0.38    1.72   0
   2   2   1   10.52    0.57   0
   2   3   4    4.63    1.03   0
   2   7  -4   16.32    1.10   0
   2  13  -6   -0.38    1.44   0
   2  19  -7    0.78    1.73   0
   2  20  -7   -0.16    1.73   0
   3   5   4    7.39    1.06   0
   3  15  -6    8.31    1.41   0
   4   6   3   27.92    1.04   0
   4   7  -2  186.17    1.18   0
   4   7   4   12.78    1.19   0
   4  11   6    7.37    1.29   0
   4  18  -6    2.30    1.27   0
   5  10   4    0.88    0.87   0
   5  13  -4    7.80    0.82   0
   6  12  -2  104.24    0.94   0
   6  16   5    1.43    1.29   0
   6  22  -5   -0.29    0.73   0
   6  23  -5    0.01    0.88   0
   7  16   3    2.97    0.79   0
   7  18  -3   19.95    0.83   0
   7  19   4    2.84    0.97   0
   7  23  -4    0.60    0.73   0
   8  19   1   -0.27    0.32   0
   8  21  -1   -0.10    0.43   0
   8  21   2    0.74    0.58   0
   8  24  -2   -0.56    0.62   0
 -14  -3   5    0.54    0.54   0
 -13  -3   7   11.27    0.95   0
 -12  -4   5   -0.25    0.63   0
 -11  -4   6    0.94    0.88   0
 -10  -4   6   13.23    1.04   0
 -10   0  10   -1.22    1.53   0
 -10   3  -3    3.48    1.36   0
 -10   9  -5    4.64    1.89   0
  -9  -4   6   28.29    1.19   0
  -9   8  -5   -4.22    1.58   0
  -8  -1   9    2.38    1.54   0
  -8   1  10    2.25    1.65   0
  -8   4  -4    2.99    1.24   0
  -8   7  -5   -2.60    1.47   0
  -7  -3   7    8.53    1.36   0
  -7  -2   8   -0.77    1.27   0
  -6   0   9   -0.95    1.65   0
  -6   2  10    6.65    1.79   0
  -6   6  -5    1.65    1.40   0
  -5  -3   6    2.03    1.15   0
  -5   1   9    8.07    1.71   0
  -5   3  10   -3.83    1.89   0
  -4  -3   5   12.39    1.23   0
  -4   0   8   -2.27    1.52   0
  -4   2   9   11.90    1.76   0
  -3  -3   2    1.12    0.72   0
  -3  -3   3    2.23    0.86   0
  -3   0  -2   48.75    1.02   0
  -3   1   8   26.70    1.71   0
  -3   3   9   -1.77    1.77   0
  -3  15  -7    0.36    1.75   0
  -2  -2   4    9.26    1.24   0
  -2   2  -3  147.54    1.64   0
  -2   4  -4   11.34    1.31   0
  -2   7  10    0.03    1.86   0
  -2  10  -6   -0.69    1.54   0
  -2  15  -7    0.68    1.91   0
  -1  -1   4   31.55    1.23   0
  -1   2   7    3.21    1.47   0
  -1   6   9    3.13    1.63   0
  -1   7  -5   19.37    1.49   0
  -1   9  10    1.74    1.81   0
  -1  16  -7   -1.63    1.91   0
   0   0   4    8.10    1.19   0
   0  11  -6    2.63    1.32   0
   0  17  -7    5.62    1.89   0
   1   5   7   -0.43    1.37   0
   1   9  -5    1.48    1.16   0
   1  18  -7    0.07    1.53   0
   1  19  -7   11.85    1.94   0
   2   4   5    9.42    1.12   0
   2   7   7   17.81    1.45   0
   2  10  -5   35.17    1.51   0
   2  10   8   -1.52    1.56   0
   2  14  -6    8.70    1.53   0
   2  21  -7   -1.60    1.71   0
   3   6   5   -2.85    1.15   0
   3   7  -3    1.70    0.68   0
   3  12  -5   19.48    1.30   0
   3  13   8    3.35    1.70   0
   3  16  -6    5.40    1.42   0
   4  11  -4   41.10    1.11   0
   4  13   7    5.64    1.49   0
   4  14  -5   59.22    1.47   0
   4  20  -6    1.22    1.24   0
   5  11  -3    8.22    0.71   0
   5  14   6   -0.21    1.26   0
   5  17  -5    2.22    0.84   0
   6  10   1    0.96    0.37   0
   6  11  -1   40.26    0.46   0
   6  13   4   -2.37    1.02   0
   6  14  -3    9.16    0.69   0
   6  17  -4    1.63    0.84   0
   6  24  -5    1.22    0.77   0
   7  14   2   14.59    0.72   0
   7  16  -2    9.67    0.58   0
   7  18   4   -0.02    0.89   0
 -14  -3   6   -0.11    0.70   0
 -14   1   0    0.75    0.68   0
 -13   0   0   -1.21    0.65   0
 -12  -4   6    0.18    0.79   0
 -11  -3   8    1.04    1.39   0
 -11   4  -3   -0.24    1.29   0
 -11   7  -4    1.56    1.61   0
 -10  -2   0   22.12    0.61   0
 -10   1  -2    0.54    0.94   0
 -10   6  -4    0.20    1.55   0
  -9   0  10   14.10    1.88   0
  -9   5  -4   -0.20    1.34   0
  -8   0  -2   13.58    0.92   0
  -8   2  -3    9.66    1.17   0
  -8   8  -5    0.39    1.43   0
  -8  12  -6   -0.43    1.88   0
  -7   1  10    3.15    1.82   0
  -7   4  -4   35.58    1.56   0
  -7   7  -5   -1.34    1.41   0
  -7  11  -6    4.21    1.70   0
  -5  10  -6    3.00    1.56   0
  -4  10  -6   14.97    1.75   0
  -4  16  -7    0.40    2.14   0
  -3  10  -6   17.08    1.79   0
  -2   2   8    1.38    1.46   0
  -2   6  10    8.35    1.81   0
  -2  16  -7    2.41    1.85   0
  -1   0  -1    0.30    0.51   0
  -1   8  10    6.50    1.92   0
  -1  11  -6   11.51    1.63   0
  -1  17  -7   -0.86    2.01   0
   0   2  -2  154.44    1.36   0
   0   3   7   13.65    1.61   0
   0   5   8    3.35    1.44   0
   0   7   9    0.74    1.58   0
   0  12  -6   33.72    1.88   0
   0  18  -7   21.86    2.16   0
   1   2   5    4.91    1.25   0
   1   7   8    4.95    1.43   0
   1  13  -6    4.29    1.50   0
   1  21  -7   -1.56    1.82   0
   2   2   3  148.05    1.58   0
   2   3  -1  816.04    1.54   0
   2   5   6   11.10    1.43   0
   2   9   8   -2.26    1.58   0
   2  15  -6    3.60    1.50   0
   3   9   7    3.40    1.35   0
   3  12   8    1.79    1.53   0
   3  17  -6   13.13    1.49   0
   4   8   5    3.11    1.17   0
   4   9  -3   73.92    1.04   0
   4  15  -5    6.74    1.00   0
   4  21  -6    0.71    1.32   0
   4  22  -6    0.14    1.36   0
   4  23  -6    2.68    1.40   0
   5   8   3   36.81    1.09   0
   5   9   4    2.11    1.12   0
   5  14  -4    2.69    0.77   0
   5  18  -5    1.84    0.85   0
   6  11   3   -0.66    0.82   0
   6  15   5    0.34    1.04   0
   6  18  -4    2.51    0.86   0
   7  15   3   -0.70    0.78   0
   7  19  -3    5.08    0.69   0
   8  20   2   -1.12    0.54   0
 -14  -3   4    0.23    0.36   0
 -14   3  -1   -0.72    0.94   0
 -13   2  -1   -0.09    0.84   0
 -12  -3   8    6.59    1.28   0
 -12   1  -1    0.57    0.79   0
 -11  -4   7    3.05    1.16   0
 -11  -2   9   -2.45    1.45   0
 -11   2  -2    2.29    1.02   0
 -10  -4   7   -0.17    1.05   0
 -10  -2   9   -0.16    1.54   0
  -9  -3   8    5.12    1.34   0
  -9   3  -3    4.03    1.33   0
  -9   9  -5    3.48    1.47   0
  -8  -3   8    8.97    1.45   0
  -8   0  10    3.12    1.72   0
  -8   5  -4    4.43    1.31   0
  -7   0  -2   87.16    1.42   0
  -7   2  -3   -2.60    1.08   0
  -7  12  -6   -3.33    1.78   0
  -6  -3   7   -1.09    1.32   0
  -6   1  10    3.86    1.76   0
  -6   4  -4    1.86    1.25   0
  -6   7  -5    2.30    1.36   0
  -5   0   9   -1.10    1.69   0
  -5   4  -4   -1.66    1.19   0
  -5   7  -5   25.69    1.75   0
  -5  11  -6    0.84    1.79   0
  -4  -2   7   17.93    1.53   0
  -4   0  -2    9.88    0.79   0
  -4   1   9    5.41    1.87   0
  -4   3  10    3.75    1.82   0
  -4  11  -6    9.91    1.93   0
  -3  -2   0    9.19    0.29   0
  -3  -2   6    0.77    1.33   0
  -3   2   9   11.44    1.90   0
  -3   4  -4   22.82    1.11   0
  -3   4  10   -2.56    1.78   0
  -3   7  -5    3.15    1.37   0
  -3  11  -6    2.52    1.58   0
  -3  18  -7    5.30    1.96   0
  -2  -1   6    1.80    0.97   0
  -2   0   7   -1.44    1.40   0
  -2   3   9    0.96    1.65   0
  -2  11  -6    3.44    1.47   0
  -2  17  -7    3.60    1.92   0
  -1  -1   5    8.25    1.37   0
  -1   0   6    1.25    1.39   0
  -1   1   7   44.84    1.74   0
  -1   3  -3   55.79    1.35   0
  -1   5  -4  115.66    1.88   0
  -1   5   9    4.91    1.47   0
  -1   8  -5    1.72    1.38   0
  -1  18  -7   -0.45    2.07   0
   0   6  -4   56.60    1.50   0
   0  20  -7    2.58    1.85   0
   1   9   9    5.53    1.78   0
   1  10  -5   38.09    1.49   0
   1  14  -6    7.99    1.60   0
   2   8  -4    1.61    1.06   0
   2  16  -6   15.55    1.61   0
   3   4   4   23.25    1.18   0
   3  13  -5   15.25    1.26   0
   3  18  -6   -0.67    1.26   0
   3  19  -6   19.26    1.65   0
   4   5   1    0.08    0.46   0
   4   5   2   22.67    0.81   0
   5  19  -5    1.42    0.87   0
   6  10   2    1.69    0.57   0
   6  12   4    2.65    1.02   0
   6  19  -4    4.48    0.87   0
   7  20  -3    0.29    0.72   0
   8  22  -1    1.49    0.51   0
 -15   1   1    0.71    0.62   0
 -14  -3   7    0.21    0.74   0
 -13  -3   8    1.45    1.03   0
 -12  -4   7    0.57    0.93   0
 -11   5  -3    2.53    1.57   0
 -10  -1  10    0.62    1.78   0
 -10   4  -3   -0.88    1.24   0
 -10   7  -4   -1.60    1.46   0
  -9  -5   4   31.14    0.74   0
  -9  -5   5   70.74    1.28   0
  -9  -1  10   15.35    1.86   0
  -9   1  -2    4.87    1.10   0
  -9   6  -4   15.21    1.56   0
  -9  10  -5   17.32    1.97   0
  -8  -5   5    0.19    0.94   0
  -8  -4   7   17.49    1.36   0
  -8   9  -5   21.88    1.89   0
  -7  -5   4    6.59    0.71   0
  -7  -3   8   10.08    1.55   0
  -7   0  10   36.32    2.16   0
  -7   5  -4    3.82    1.20   0
  -7   8  -5    1.33    1.33   0
  -7  13  -6   -0.50    1.81   0
  -6  -1   9    2.58    1.72   0
  -6   0  -2   16.11    0.89   0
  -6   2  -3   -0.71    1.08   0
  -6   8  -5    0.25    1.39   0
  -6  12  -6    4.11    1.70   0
  -5  -2   8    2.91    1.43   0
  -5   0  -2   28.01    0.93   0
  -5   2  -3   11.82    1.11   0
  -5  12  -6    8.33    1.83   0
  -4  -4   3  107.19    1.29   0
  -4  -3   6    5.87    1.33   0
  -4  -1   8   67.83    2.14   0
  -4   2  -3    9.30    1.06   0
  -3  -3   5    1.74    1.21   0
  -3  -1  -1   12.47    0.59   0
  -3   0   8    1.89    1.45   0
  -3  12  -6   -0.32    1.57   0
  -2   1   8    3.20    1.53   0
  -2   5  -4    5.75    1.32   0
  -2   5  10    2.39    1.94   0
  -2  12  -6    7.79    1.79   0
  -2  19  -7   -1.98    2.09   0
  -1   4   9    0.53    1.65   0
  -1   7  10    2.43    1.99   0
  -1  13  -6    3.95    1.54   0
  -1  20  -7    1.04    2.04   0
   0   0   5   -1.41    1.29   0
   0   4  -3  167.09    1.70   0
   0   4   8   14.90    1.55   0
   0   6   9    2.14    1.68   0
   0  14  -6    1.06    1.38   0
   1   8   9   -1.97    1.64   0
   1  15  -6    8.21    1.64   0
   2   4   6    8.95    1.41   0
   2   6  -3    3.83    0.82   0
   2   8   8   -0.50    1.46   0
   2  11   9   -3.58    1.68   0
   2  12  -5    6.26    1.17   0
   3   3   2   37.19    0.84   0
   3   8   7   -2.34    1.34   0
   3  10  -4   61.63    1.28   0
   3  11   8    0.53    1.45   0
   3  14  -5   12.57    1.39   0
   3  21  -6   -1.41    1.41   0
   4   6   4    1.37    1.03   0
   4   7   5  112.61    1.91   0
   4  11   7    2.14    1.39   0
   4  12  -4   28.17    1.00   0
   4  16  -5    8.89    1.07   0
   5   7   1   17.76    0.54   0
   5   7   2   17.14    0.72   0
   5  15  -4    5.86    0.72   0
   5  15   7    3.89    1.67   0
   5  21  -5    3.63    1.01   0
   5  22  -5   -0.87    1.09   0
   6  17   6   -0.87    1.23   0
   6  20  -4   16.51    1.00   0
   7  13   1   46.26    0.56   0
   7  15  -1   22.93    0.48   0
   7  17  -2    0.12    0.58   0
   7  21  -3   -0.34    0.69   0
   8  19   2    4.69    0.55   0
   8  23  -1    1.01    0.54   0
 -14   0   1    0.27    0.55   0
 -13  -4   5    4.63    0.58   0
 -13   5  -2    0.25    1.40   0
 -11  -3   9    5.47    1.68   0
 -10  -5   5   13.76    0.79   0
  -9  11  -5    0.36    1.70   0
  -8  -1  -1  106.41    1.15   0
  -8  -1  10    0.04    1.66   0
  -8   3  -3   -2.09    1.13   0
  -8   6  -4    0.27    1.26   0
  -8  10  -5   -0.72    1.55   0
  -7  -4   7    3.73    1.26   0
  -7  -2   9   15.88    1.78   0
  -7   9  -5    3.67    1.59   0
  -6   0  10   -1.66    1.73   0
  -6   5  -4   -0.02    1.31   0
  -6  13  -6    0.86    1.65   0
  -5  -1   9    9.32    1.76   0
  -5   1  10   -1.58    1.79   0
  -5   8  -5    9.12    1.63   0
  -5  13  -6    6.23    1.88   0
  -4  -4   4    1.69    0.94   0
  -4   0   9   -0.92    1.75   0
  -3   3  10   -5.14    1.86   0
  -3   5  -4    8.58    1.28   0
  -3   8  -5    8.78    1.46   0
  -2   1  -2   30.27    1.00   0
  -2   2   9    2.77    1.59   0
  -2  13  -6    1.93    1.71   0
  -1   2   8    6.47    1.23   0
  -1   9  -5    7.53    1.43   0
   0  -1   2  160.81    1.41   0
   0  -1   3   56.09    1.15   0
   0  15  -6   -2.56    1.43   0
   1   1   5  146.16    2.06   0
   1   5  -3  120.94    1.30   0
   1   5   8    5.76    1.61   0
   1  16  -6    3.28    1.58   0
   2   5   7    9.58    1.42   0
   2   7   8    2.28    1.69   0
   2  10   9    2.95    1.65   0
   2  18  -6    2.40    1.47   0
   2  19  -6    1.64    1.41   0
   3   6  -2   13.44    0.61   0
   3  22  -6    3.12    1.52   0
   4   8   6   -2.18    1.33   0
   4  17  -5   44.12    1.41   0
   5  10  -2    2.94    0.54   0
   5  14   7    3.36    1.50   0
   5  16  -4   21.34    1.01   0
   5  23  -5   -0.37    0.94   0
   5  24  -5    1.29    0.94   0
   6  10   3    1.03    0.77   0
   6  11   4    5.72    1.08   0
   6  13  -2    9.37    0.56   0
   6  13   5   10.66    1.31   0
   6  16   6    1.13    1.23   0
   6  21  -4   -0.69    0.81   0
   6  22  -4    0.41    0.81   0
   7  13   2    4.91    0.60   0
   7  14   3    8.20    0.82   0
   7  22  -3    2.32    0.67   0
   7  23  -3    0.12    0.68   0
   7  24  -3   -0.68    0.71   0
   8  24  -1    0.04    0.51   0
 -15  -3   6   -0.28    0.60   0
 -14   4  -1    1.87    1.24   0
 -13  -4   7   -0.48    0.84   0
 -11  -5   5    0.87    0.69   0
 -11  -5   6    2.20    0.79   0
 -11  -4   8    2.90    1.24   0
 -11  -1   0   35.70    0.88   0
 -11   3  -2    7.72    1.43   0
 -11   6  -3    0.24    1.60   0
 -10  -4   8   -0.65    1.21   0
 -10   0  -1    1.22    0.80   0
 -10   2  -2   13.50    1.15   0
 -10   8  -4   16.13    1.78   0
  -9  -3   9    9.19    1.57   0
  -9  -2   0   20.15    0.55   0
  -9  -2  10   -1.88    1.75   0
  -9   4  -3    6.84    1.43   0
  -9   7  -4   -2.48    1.45   0
  -9  12  -5    0.26    1.64   0
  -8  -5   6   16.50    1.17   0
  -8  -3   9    0.32    1.65   0
  -8   1  -2   29.69    1.31   0
  -7  -5   3    1.38    0.53   0
  -7  -5   6   22.27    1.48   0
  -7  15  -6    2.39    1.90   0
  -6  -5   4   13.09    0.79   0
  -6  -5   5   98.02    1.70   0
  -6  -4   7    1.44    1.39   0
  -6  -3   8    2.09    1.45   0
  -6  -2   9    1.79    1.64   0
  -6  14  -6   -0.12    1.78   0
  -5   5  -4    2.79    1.28   0
  -4   5  -4   33.30    1.47   0
  -4  14  -6   10.12    1.82   0
  -3  -3   6    0.02    1.29   0
  -3  -2   7   21.82    1.59   0
  -3  -1   8   26.01    1.77   0
  -3  14  -6   -0.06    1.74   0
  -2  -2   6    1.34    1.37   0
  -2   0   8   19.96    1.72   0
  -2   3  -3    4.67    1.10   0
  -2   4  10    1.40    1.77   0
  -2   9  -5    8.34    1.50   0
  -1  -1   6    3.92    1.38   0
  -1   0   7   -0.82    1.42   0
  -1   3   9   -1.61    1.68   0
  -1  14  -6    0.59    1.23   0
  -1  15  -6    1.04    1.51   0
   0   3   8    2.75    1.43   0
   0   5   9   -0.92    1.53   0
   0  16  -6   -0.19    1.61   0
   1   0   2 1336.99    3.24   0
   1   2  -1 1224.33    1.94   0
   1   3   7   61.47    1.97   0
   1   7   9   -2.42    1.65   0
   1   8  -4   29.71    1.36   0
   2   9   9   -0.50    1.73   0
   2  13  -5    1.99    1.32   0
   2  20  -6    0.46    1.63   0
   2  21  -6    0.51    1.61   0
   3   3   1  100.79    0.86   0
   3   4   5   -0.65    1.18   0
   3   7   7    2.69    1.31   0
   3   8  -3   81.22    1.05   0
   3  11  -4    9.71    0.95   0
   3  15  -5    0.02    1.19   0
   4  10   7   48.33    1.88   0
   4  13  -4   11.97    0.91   0
   4  18  -5   10.42    1.12   0
   4  19  -5   17.82    1.38   0
   5   7   3   15.87    0.85   0
   5   9   5   -1.02    0.97   0
   5  11   6    1.70    1.31   0
   6  15   6   -1.27    1.32   0
   6  16  -3    0.09    0.71   0
   6  25  -4   -0.58    0.85   0
   7  15   4    0.63    0.95   0
   7  18  -2    1.23    0.55   0
   8  20   3   -1.46    0.69   0
 -15   0   2    2.09    0.53   0
 -13  -2   2    0.08    0.30   0
 -13   3  -1    0.52    1.06   0
 -12  -4   8    3.04    0.97   0
 -11  10  -4   -1.31    1.76   0
 -10  -5   7   10.44    1.26   0
 -10   5  -3    0.76    1.31   0
 -10   9  -4    0.22    1.60   0
  -9  -5   3    0.60    0.36   0
  -9  13  -5    4.80    1.99   0
  -8  -2  10   -0.03    1.71   0
  -8   7  -4   -2.35    1.25   0
  -8  11  -5   -0.57    1.76   0
  -7  -4   8   -0.69    1.40   0
  -7  -3   9    6.53    1.44   0
  -7  -1  -1   31.18    0.77   0
  -7   3  -3    9.75    1.21   0
  -7   6  -4    6.89    1.42   0
  -7  10  -5    0.40    1.51   0
  -6  16  -6    2.15    2.08   0
  -5  -3   8    4.64    1.53   0
  -5   0  10   20.23    2.11   0
  -5  15  -6    2.72    2.14   0
  -4  -1  -1   42.22    0.72   0
  -4   1  10   12.32    1.88   0
  -4   9  -5    0.65    1.46   0
  -4  15  -6   -0.04    1.75   0
  -3   0   9    2.44    1.76   0
  -3   2  10   -1.70    1.79   0
  -3   3  -3   94.99    1.55   0
  -3  15  -6   -0.60    1.72   0
  -2   1   9   -0.86    1.52   0
  -2   6  -4   -2.17    1.27   0
  -2  15  -6   11.83    1.86   0
  -1  -2   5   16.54    1.45   0
  -1   5  10   -0.11    1.98   0
  -1  16  -6   -1.95    1.80   0
   0   0   6   26.28    1.19   0
   0   4   9    0.64    1.41   0
   0  17  -6    0.48    1.67   0
   1   0   4  656.25    3.28   0
   1   4   8   18.76    1.69   0
   1   6   9   -1.88    1.71   0
   1  12  -5    1.68    1.29   0
   1  19  -6    2.73    1.75   0
   2   1   3   16.08    1.08   0
   2   2   5    7.04    1.22   0
   2   3   6    4.75    1.32   0
   2  14  -5    0.34    1.34   0
   3   3   4    1.36    1.09   0
   3   5   6   10.43    1.41   0
   3  16  -5    0.93    1.25   0
   4   6   5    4.18    1.21   0
   4   7   6    1.29    1.25   0
   4   8  -2   16.37    0.56   0
   4   9   7   -2.20    1.30   0
   4  12   8    1.58    1.65   0
   4  14  -4   -0.04    0.91   0
   4  20  -5   -2.24    0.94   0
   4  21  -5    0.28    1.06   0
   5  10   6    3.15    1.42   0
   5  13  -3   28.62    0.96   0
   5  13   7   -0.27    1.32   0
   5  17  -4    1.39    0.74   0
   7  13   3    6.48    0.81   0
   7  17   5    2.14    1.14   0
   8  18   2    0.79    0.50   0
   8  19   3   -0.52    0.68   0
 -15  -3   5    0.01    0.45   0
 -14  -4   6    0.52    0.65   0
 -13  -4   4    5.64    0.40   0
 -13  -4   8   -0.26    1.00   0
 -13   6  -2   -0.28    1.31   0
 -12  -5   6    9.58    0.85   0
 -12   2  -1   -1.93    0.80   0
 -12   8  -3   -1.38    1.46   0
 -11  -5   7   -0.18    0.92   0
 -11  -4   9    1.97    1.53   0
 -10  -4   9    8.17    1.59   0
  -9   2  -2   53.80    1.51   0
  -9   8  -4    1.67    1.35   0
  -8   4  -3    0.62    1.16   0
  -8  12  -5    0.01    1.79   0
  -7   1  -2   61.33    1.27   0
  -7  11  -5    1.93    1.68   0
  -6  -5   3    1.22    0.53   0
  -6  -5   6   14.77    1.32   0
  -6  -1  -1    2.66    0.55   0
  -6   3  -3    1.02    1.01   0
  -6   6  -4    6.86    1.30   0
  -5  -4   7    8.29    1.50   0
  -5  -2   9   -0.73    1.68   0
  -5  -1  -1    4.17    0.60   0
  -5   3  -3   23.18    1.21   0
  -5  10  -5    9.84    1.66   0
  -5  16  -6   -0.33    2.06   0
  -5  17  -6   -0.95    1.76   0
  -4   3  -3  110.04    1.69   0
  -4  10  -5  106.60    2.37   0
  -4  16  -6    1.34    1.91   0
  -3   1  -2  149.64    1.43   0
  -3  10  -5    2.83    1.43   0
  -2  10  -5    1.00    1.45   0
  -1   2  -2  463.49    2.10   0
  -1   2   9    1.20    1.78   0
  -1   4  -3    4.96    0.76   0
  -1   7  -4    0.03    1.31   0
  -1  11  -5   24.11    1.52   0
  -1  17  -6    5.42    1.76   0
   0   2   8    1.46    1.57   0
   1   0   5    0.61    1.30   0
   1   1   6  102.43    2.00   0
   1  13  -5   59.10    1.81   0
   1  20  -6    5.35    1.57   0
   1  21  -6    3.97    1.77   0
   1  22  -6    0.26    1.73   0
   2   1   2   33.97    0.97   0
   2   1   4  400.96    2.70   0
   2   4   7    1.89    1.36   0
   2   5  -2   74.51    0.94   0
   2   7  -3   16.85    0.86   0
   2  10  -4   11.59    1.19   0
   2  15  -5   19.43    1.61   0
   3   6   7    1.49    1.40   0
   3   8   8    1.74    1.44   0
   3  12  -4    1.20    0.91   0
   3  17  -5   19.55    1.44   0
   4  11   8    4.13    1.67   0
   4  22  -5    1.41    1.03   0
   4  23  -5    1.78    1.21   0
   4  24  -5    0.69    1.20   0
   4  25  -5   -0.08    1.29   0
   5   7   4    3.26    0.95   0
   5   8   5   10.10    1.15   0
   6   9   2   25.88    0.70   0
   6  10   4   15.32    1.07   0
   7  14   4    2.19    0.98   0
 -14  -4   7    0.28    0.76   0
 -14   5  -1    1.85    1.29   0
 -12  -5   5    2.96    0.58   0
 -12  -5   7    0.61    0.92   0
 -12  -4   9   -0.27    1.27   0
 -12   9  -3    2.18    1.65   0
 -11  -5   8    1.50    1.30   0
 -11   4  -2    7.61    1.48   0
 -10  -5   8    4.04    1.32   0
 -10  -3  10   -2.77    1.72   0
 -10   3  -2   14.37    1.41   0
 -10   6  -3    4.84    1.32   0
 -10  10  -4    2.33    1.58   0
  -9  -5   8    1.39    1.23   0
  -9  -4   9   -0.96    1.46   0
  -9  -3  10    3.71    1.73   0
  -9   0  -1   -0.12    0.71   0
  -9   5  -3    1.02    1.23   0
  -9   9  -4   -3.11    1.48   0
  -8   8  -4    0.88    1.45   0
  -8  13  -5    1.18    1.91   0
  -7   7  -4   18.40    1.61   0
  -7  12  -5    3.64    1.80   0
  -6  -5   7    7.07    1.55   0
  -6  -4   8   -0.30    1.36   0
  -6  -3   9   -0.91    1.65   0
  -6   1  -2   15.43    0.97   0
  -6  11  -5   17.76    1.80   0
  -5  -5   6   -2.40    1.21   0
  -5  -1  10   -1.67    1.85   0
  -5   1  -2   26.40    1.12   0
  -5  11  -5    0.23    1.47   0
  -5  18  -6    0.95    2.06   0
  -4  -3   8   18.29    1.65   0
  -4   0  10    2.36    1.44   0
  -4   1  -2  222.61    1.71   0
  -4  17  -6    3.88    2.00   0
  -4  18  -6   13.30    2.08   0
  -3  -4   5   13.08    1.25   0
  -3  -3   7    2.83    1.39   0
  -3  -2   8    8.98    1.55   0
  -3  -1   9    6.07    1.89   0
  -3   1  10    2.05    1.65   0
  -3  17  -6    6.74    2.04   0
  -3  18  -6   -2.27    1.71   0
  -2  -3   6   10.38    1.40   0
  -2   2  10    1.03    1.80   0
  -2  17  -6    4.06    1.61   0
  -1  -2   6   27.54    1.61   0
  -1  -1   7   40.63    1.70   0
  -1   0   8    6.16    1.71   0
  -1  18  -6   -0.73    1.66   0
   0   0   7    1.75    1.47   0
   0   3  -2  404.71    1.95   0
   0   3   9    2.00    1.72   0
   0   5  -3   10.12    0.80   0
   0  21  -6    1.85    1.83   0
   0  22  -6   -0.97    1.70   0
   0  23  -6    4.77    1.92   0
   1   5   9   -0.63    1.67   0
   1   9  -4   88.64    1.67   0
   2   7   9   -1.52    1.55   0
   3   3   5   36.07    1.43   0
   3   4   6   22.82    1.55   0
   3   9  -3   36.96    0.82   0
   3  19  -5    1.02    1.25   0
   4   4   2   38.57    0.91   0
   4   4   3   74.40    1.24   0
   4   5   5   26.68    1.41   0
   4   8   7    4.93    1.37   0
   4  10   8    3.45    1.68   0
   4  11  -3    9.12    0.68   0
   4  15  -4   33.72    1.15   0
   5  11   7    0.97    1.44   0
   5  14  -3    1.11    0.74   0
   5  19  -4    4.67    0.85   0
   5  20  -4    0.30    0.96   0
   6   9   1    2.21    0.41   0
   6   9   3    1.93    0.66   0
   6  11   5   19.83    1.22   0
   6  13   6    2.94    1.25   0
   6  14  -2    0.58    0.54   0
   6  18  -3    4.33    0.80   0
   7  12   2   46.58    0.81   0
   8  18   3    1.30    0.69   0
 -15   2   1   -0.02    0.75   0
 -13   4  -1    0.44    1.16   0
 -13   7  -2    0.10    1.35   0
 -12  -5   8    0.58    1.03   0
 -11  -2   1   33.92    0.66   0
 -11   8  -3    2.04    1.53   0
 -10  11  -4    1.40    1.55   0
  -9  -6   5    1.60    0.75   0
  -9  -6   6    7.30    1.04   0
  -8  -6   5   18.97    0.99   0
  -8  -6   6    0.21    1.10   0
  -8  -5   8    4.63    1.39   0
  -8  -3  10    2.59    1.66   0
  -8  -2   0   -0.09    0.42   0
  -8   2  -2    1.71    1.18   0
  -8  14  -5   -1.86    1.87   0
  -7  -3  10   13.69    1.86   0
  -7   4  -3   -0.29    1.21   0
  -7   8  -4   11.08    1.62   0
  -7  13  -5    0.64    1.82   0
  -6   7  -4   -1.27    1.37   0
  -6  12  -5   -0.35    1.74   0
  -5  -4   8    1.45    1.49   0
  -5  -3   9   19.14    1.92   0
  -5   7  -4   -2.50    1.30   0
  -4  -2   9   11.55    1.43   0
  -4  19  -6    0.65    1.99   0
  -4  20  -6    1.57    2.09   0
  -3  -4   6    0.12    1.30   0
  -3   7  -4   92.67    1.96   0
  -3  11  -5   13.78    1.53   0
  -3  20  -6   10.92    2.25   0
  -2   0  -1   -0.40    0.62   0
  -2   0   9   -1.56    1.24   0
  -2   4  -3  203.06    1.99   0
  -2  19  -6   -1.91    1.91   0
  -2  21  -6    5.81    1.82   0
  -1  -3   4  207.84    2.06   0
  -1   1   9   -0.92    1.77   0
  -1   3  10   -2.73    1.86   0
  -1  12  -5    9.42    1.53   0
  -1  22  -6   -2.24    1.88   0
   0  -1   6   -1.60    0.99   0
   0   1   8    3.06    1.58   0
   0  13  -5   51.19    1.82   0
   1   1   7   85.66    2.17   0
   1  14  -5    0.55    0.97   0
   2   1   5   74.26    1.72   0
   2   3   7    0.73    1.40   0
   2  11  -4   31.83    1.32   0
   2  16  -5   42.65    1.73   0
   2  17  -5    2.50    1.39   0
   3   2   3  322.75    2.13   0
   3   5   7   -2.14    1.43   0
   3   7   8   -3.33    1.44   0
   3   9   9    1.48    1.78   0
   3  13  -4    8.35    1.02   0
   3  20  -5    0.41    1.23   0
   3  21  -5    1.24    1.27   0
   3  22  -5   -2.22    1.24   0
   4   4   4   23.84    1.17   0
   4   6   6    0.51    1.21   0
   4  16  -4    2.22    0.99   0
   5   6   2  374.70    1.81   0
   5   6   3    2.95    0.82   0
   5   7   5   26.28    1.46   0
   5  11  -2   34.02    0.71   0
   5  21  -4   -0.49    0.78   0
   5  22  -4    0.55    1.02   0
   5  23  -4    0.16    0.98   0
   6  12   6   12.49    1.47   0
   6  19  -3    5.73    0.85   0
   7  12   3    6.40    0.80   0
   7  13   4    2.51    0.95   0
   7  15   5   -0.02    1.05   0
   7  20  -2   19.01    0.72   0
   8  17   2   -0.06    0.46   0
 -14  -4   5    1.41    0.47   0
 -14   3   0    0.49    0.87   0
 -13  -5   6    1.73    0.70   0
 -12   6  -2    2.43    1.51   0
 -12  10  -3   -0.52    1.75   0
 -10  -6   6   62.47    1.29   0
 -10  -6   7    0.13    1.20   0
 -10  -5   9    0.63    1.40   0
 -10  -4  10    1.01    1.70   0
 -10   1  -1   44.19    1.27   0
 -10   7  -3   -0.65    1.27   0
 -10  12  -4    5.88    1.87   0
  -9  -6   7   11.13    1.19   0
  -9  -5   9    1.77    1.52   0
  -9  -4  10    0.74    1.48   0
  -9   6  -3    2.11    1.30   0
  -9  10  -4    1.27    1.67   0
  -8  -6   7   -2.17    1.30   0
  -8   5  -3   -1.74    1.20   0
  -8   9  -4   19.93    1.72   0
  -8  15  -5   -1.96    1.67   0
  -7  -6   5   28.01    1.07   0
  -7  -6   6   40.04    1.43   0
  -6   4  -3    1.57    1.13   0
  -5  -2  10    7.34    1.92   0
  -5   4  -3   24.76    1.31   0
  -5  12  -5    3.05    1.51   0
  -4  -5   6   -2.17    1.25   0
  -4  12  -5    7.66    1.70   0
  -3  -3   1    2.73    0.35   0
  -3   0  10   -1.39    1.25   0
  -3   4  -3   26.48    1.25   0
  -3  21  -6   -0.04    1.92   0
  -2  -4   4    1.48    1.15   0
  -2  -2   8    4.45    1.64   0
  -2   1  10    0.40    1.88   0
  -2   2  -2 1214.49    3.39   0
  -2  12  -5    5.62    1.43   0
  -1  -3   3   77.70    1.35   0
  -1  -3   5   69.41    1.75   0
  -1   5  -3   64.20    1.37   0
  -1   8  -4   26.74    1.41   0
   0  -2   5   10.21    1.43   0
   0  -1   1    2.89    0.52   0
   0   2   9    2.79    1.70   0
   0   4  10    0.32    1.95   0
   0   9  -4    7.92    1.33   0
   0  14  -5    0.62    1.44   0
   1  -1   3   20.85    1.13   0
   1  -1   4  635.90    3.31   0
   1   0   1   -0.41    0.59   0
   1   0   6   82.14    1.68   0
   1   2   8    0.52    1.55   0
   1   4   9    1.07    1.54   0
   1  10  -4    1.37    1.21   0
   1  16  -5   92.86    2.20   0
   2   6   9    4.55    1.73   0
   2   8  -3   11.49    0.80   0
   3   2   2    8.83    0.77   0
   3   2   4    6.85    1.11   0
   3   3   6   -1.14    1.23   0
   3   5  -1  215.68    0.87   0
   3   6   8    1.57    1.61   0
   3  23  -5    0.50    1.32   0
   3  24  -5    3.18    1.40   0
   3  25  -5   -3.07    1.46   0
   4   7   7   13.55    1.50   0
   4   9   8    1.18    1.58   0
   4  17  -4    5.30    0.94   0
   5   6   4   14.48    1.08   0
   5   8   6   10.96    1.34   0
   5   9  -1   50.92    0.52   0
   5  10   7   -0.98    1.33   0
   5  15  -3    0.04    0.76   0
   5  24  -4   -0.43    0.92   0
   5  25  -4    2.21    0.91   0
   6  10   5    0.52    1.10   0
   6  21  -3    0.71    0.77   0
   7  14   5   15.07    1.32   0
   7  21  -2    0.91    0.57   0
   7  22  -2   -0.29    0.57   0
   7  23  -2    0.02    0.59   0
   8  17   3   -0.44    0.65   0
 -14   6  -1   -0.41    1.26   0
 -13  -5   8    0.51    0.95   0
 -13   8  -2   -1.98    1.43   0
 -12  -5   9    2.04    1.29   0
 -11  -6   6    2.61    0.79   0
 -11  -5   9    5.70    1.39   0
 -10  13  -4   -0.02    1.78   0
  -9   3  -2    3.86    1.08   0
  -9  11  -4    1.39    1.62   0
  -8  -6   4    2.25    0.57   0
  -8  -5   9    0.67    1.49   0
  -8  -4  10   21.18    2.05   0
  -8   0  -1    0.73    0.57   0
  -8  10  -4    8.44    1.61   0
  -7  -6   4    7.70    0.69   0
  -7  -6   7    4.03    1.21   0
  -7   2  -2   13.53    1.13   0
  -7   5  -3    2.29    1.30   0
  -7   9  -4   -4.11    1.50   0
  -6  -6   5   19.67    1.12   0
  -6   8  -4   11.24    1.51   0
  -6  14  -5    0.65    1.85   0
  -5   8  -4    8.43    1.46   0
  -4  -3   9   -0.58    1.76   0
  -3  -1  10    1.22    1.79   0
  -3  13  -5    3.55    1.70   0
  -2  -1   9   -0.24    1.68   0
  -2   8  -4   11.91    1.39   0
  -2  13  -5    1.54    1.55   0
  -1  -3   6    3.67    1.36   0
  -1   0   9   -0.18    1.80   0
  -1   2  10   -2.67    1.70   0
  -1  14  -5    6.18    1.59   0
   0   0   8    1.35    1.65   0
   1   7  -3   14.69    1.10   0
   1  17  -5    3.66    1.54   0
   2   0   3    0.95    1.04   0
   2   0   4  117.11    1.81   0
   2   1   6  505.46    3.74   0
   2   2   7    2.66    1.47   0
   2   5   9   -2.85    1.50   0
   2  12  -4    7.62    1.18   0
   2  21  -5   13.55    1.77   0
   3   2   5   12.07    1.29   0
   3   4   7    2.61    1.43   0
   3   7  -2   19.16    0.57   0
   3   8   9    2.35    1.67   0
   3  10  -3   25.72    0.83   0
   4   4   5    6.07    1.28   0
   4   5   6   -1.23    1.19   0
   4   8   8    0.64    1.61   0
   4  18  -4    5.76    0.95   0
   5   9   7   -2.44    1.37   0
   6   8   2    4.11    0.65   0
   6   8   3    2.32    0.80   0
   6  11   6    2.37    1.27   0
   6  12  -1   30.63    0.49   0
   6  13   7   -1.83    1.43   0
   6  15  -2   36.11    0.75   0
   6  22  -3    0.50    0.81   0
   6  23  -3   -0.20    0.79   0
   6  24  -3    3.49    0.85   0
   6  25  -3    0.46    0.78   0
   6  26  -3   -1.38    0.80   0
   7  12   4   -1.09    0.92   0
   7  24  -2    2.34    0.63   0
 -13   0   1   -0.04    0.57   0
 -13   5  -1    3.81    1.35   0
 -12   7  -2   -1.27    1.46   0
 -11  -6   5   -0.32    0.59   0
 -11  -6   8    2.28    1.24   0
 -11  10  -3   -0.47    1.79   0
 -10  -6   8    4.08    1.28   0
 -10   8  -3   13.45    1.62   0
  -9  -6   4    3.73    0.50   0
  -9   7  -3   10.05    1.43   0
  -9  12  -4    8.67    1.99   0
  -8   6  -3   -1.67    1.19   0
  -7  -5   9   10.15    1.71   0
  -7  -4  10    4.45    1.80   0
  -7  -2   0   62.03    0.71   0
  -7  16  -5   -0.80    1.43   0
  -6  -6   7    2.42    1.40   0
  -6   2  -2    6.64    1.10   0
  -6   5  -3    1.13    1.17   0
  -6   9  -4   12.44    1.62   0
  -6  16  -5    2.77    1.84   0
  -5  -6   6   29.18    1.48   0
  -5  -4   9   10.82    1.72   0
  -5  -3  10   -2.57    1.79   0
  -5  15  -5   27.71    2.14   0
  -4  -5   3    0.28    0.67   0
  -4  -5   7   -0.20    1.43   0
  -4  -2  10    0.40    1.77   0
  -4   8  -4   -1.84    0.95   0
  -3  -4   2  173.60    1.22   0
  -3  14  -5    8.76    1.71   0
  -2  -4   3  215.76    1.73   0
  -2  -4   6    6.02    1.32   0
  -2   0  10    3.54    1.93   0
  -2   5  -3   33.08    1.26   0
  -2  14  -5    7.12    1.66   0
  -1   9  -4   55.14    1.70   0
  -1  15  -5    5.49    1.60   0
   0  -2   6    8.40    1.40   0
   0  16  -5    6.82    1.59   0
   1  -1   6   99.94    2.10   0
   1   0   7   -0.45    1.43   0
   1   1   8    6.42    1.56   0
   1  11  -4   68.12    1.65   0
   1  18  -5   13.97    1.65   0
   2   0   5    2.25    1.26   0
   2   1   1    3.89    0.58   0
   2   3   8    0.20    1.58   0
   2  23  -5    1.93    1.45   0
   2  24  -5   -2.25    1.44   0
   2  25  -5    1.55    1.65   0
   3   5   8    0.96    1.58   0
   3   7   9    1.76    1.62   0
   3  15  -4   15.58    1.18   0
   4   3   3  122.87    1.59   0
   4   4   1   73.30    0.74   0
   4   6   7    1.27    1.23   0
   4  19  -4    0.70    0.84   0
   4  20  -4   -0.16    1.00   0
   5   6   1    0.79    0.49   0
   5   6   5    2.40    1.13   0
   5  16  -3   20.57    0.97   0
   6   9   5    5.09    1.12   0
   6  10   6    4.65    1.44   0
   7  11   3   20.00    0.92   0
   7  13   5   -0.41    1.13   0
   8  17   4    0.65    0.85   0
 -14  -5   7   -0.56    0.76   0
 -13   9  -2   -0.20    1.59   0
 -12  -6   6    4.53    0.77   0
 -12  -6   7    0.13    0.77   0
 -12  -6   8   11.63    1.21   0
 -10  -6   9    0.65    1.41   0
  -9  -6   9    2.37    1.59   0
  -9   1  -1   12.64    1.01   0
  -8   3  -2    5.07    1.07   0
  -8  11  -4   -3.43    1.34   0
  -7  -6   8   18.17    1.48   0
  -7   0  -1   -0.59    0.68   0
  -7  10  -4    3.89    1.42   0
  -6  17  -5    4.04    2.12   0
  -6  18  -5    1.60    1.98   0
  -5  -6   4  106.60    1.38   0
  -5  -6   7    1.60    1.37   0
  -5   2  -2   62.17    1.24   0
  -5   5  -3   57.50    1.53   0
  -5   9  -4   -2.28    1.42   0
  -5  16  -5   -1.06    1.93   0
  -4  -4   9    3.87    1.83   0
  -4   2  -2   22.87    0.95   0
  -4   5  -3    7.83    1.17   0
  -4   9  -4    1.69    1.33   0
  -4  15  -5    6.55    1.89   0
  -3  -5   6    8.15    1.01   0
  -3  -4   8   -0.72    1.56   0
  -3   0  -1    0.19    0.74   0
  -3   5  -3   57.95    1.52   0
  -3   9  -4   -1.92    1.39   0
  -2   9  -4   -2.55    1.34   0
  -2  16  -5    2.50    1.54   0
  -1  -3   7    1.58    1.49   0
  -1   3  -2  365.46    1.99   0
   0  -2   7    7.13    1.38   0
   0  -1   8    3.49    1.62   0
   0   2  10    2.37    1.76   0
   0  17  -5    6.70    1.50   0
   1  -1   2 1392.78    3.29   0
   1   2   9   -1.75    1.70   0
   1   4  10    5.10    1.90   0
   1  12  -4    0.57    1.19   0
   1  20  -5    2.02    1.58   0
   1  21  -5    6.70    1.67   0
   1  22  -5    8.66    1.82   0
   1  23  -5    0.48    1.52   0
   1  24  -5    0.81    1.51   0
   1  25  -5   -0.17    1.70   0
   2   1   7   40.95    1.91   0
   2   4   9    0.98    1.77   0
   2   6  -2   54.72    0.91   0
   2   9  -3   67.13    1.22   0
   3   2   6    1.46    1.37   0
   3  16  -4  108.53    1.88   0
   4   3   4    2.03    1.02   0
   4   4   6    1.73    1.27   0
   4   7   8    1.85    1.50   0
   4  13  -3   -0.02    0.68   0
   4  21  -4    1.31    1.01   0
   4  22  -4   -0.56    1.05   0
   4  23  -4    0.29    1.04   0
   4  24  -4   -0.85    1.07   0
   5   5   3   58.23    1.15   0
   5   5   4    2.43    1.02   0
   5   8   7    7.82    1.43   0
   5  10   8   -0.72    1.65   0
   5  17  -3   10.83    0.99   0
   6  12   7    3.88    1.42   0
   6  16  -2    8.97    0.62   0
   7  11   4    0.06    0.92   0
   7  14   6    0.15    1.28   0
 -12   8  -2    6.30    1.61   0
 -11  -6   9   -1.52    1.27   0
 -11  11  -3   10.59    1.89   0
  -9  -7   7    5.11    1.12   0
  -9   4  -2   41.47    1.44   0
  -9   8  -3   15.96    1.59   0
  -9  14  -4    1.58    1.83   0
  -8  -7   6  161.51    2.02   0
  -8  -6   9    1.65    1.59   0
  -8   7  -3   -0.33    1.26   0
  -8  12  -4   -2.13    1.63   0
  -7  -7   6   10.18    1.23   0
  -7   6  -3   42.11    1.62   0
  -6  -6   8    4.24    1.38   0
  -6  10  -4   15.08    1.66   0
  -6  19  -5   -3.70    2.07   0
  -5  -5   9   -2.66    1.68   0
  -5  -4  10    3.10    1.85   0
  -5  10  -4    1.05    1.28   0
  -5  18  -5    9.12    2.15   0
  -4  -6   6   12.33    1.39   0
  -4  16  -5    7.95    1.88   0
  -4  17  -5    1.00    2.04   0
  -3  -5   7    9.55    1.56   0
  -3  16  -5   15.70    1.91   0
  -3  17  -5   11.65    2.07   0
  -2  -1  10   -3.37    1.72   0
  -2  10  -4    2.12    1.32   0
  -2  17  -5    6.10    1.80   0
  -1  -4   5   -1.05    1.35   0
  -1   0  10    2.33    1.94   0
  -1   1  -1  127.02    0.95   0
  -1   6  -3    7.77    0.81   0
  -1  17  -5    6.27    1.60   0
  -1  18  -5    2.27    1.78   0
   0  -3   5    8.48    1.39   0
   0   0   9   -0.39    1.86   0
   0   4  -2  130.32    1.39   0
   0   7  -3   25.81    1.27   0
   0  11  -4    0.22    1.31   0
   0  19  -5   -1.24    1.60   0
   0  20  -5    1.92    1.70   0
   0  21  -5    2.43    1.75   0
   0  22  -5    2.12    1.63   0
   1  -2   4  170.47    2.09   0
   1  -2   5    5.09    1.37   0
   1   0   8   10.79    1.64   0
   1   8  -3  137.45    1.69   0
   2   0   2 1054.24    3.04   0
   2   0   6   95.33    2.10   0
   3   1   3   11.23    1.02   0
   3   1   5   -0.42    1.20   0
   3   4   8    0.92    1.61   0
   3   6   9    0.91    1.75   0
   3  11  -3   50.55    1.04   0
   5   6   6    4.74    1.31   0
   6   8   5    1.44    1.08   0
  -1  -4   6   14.73    1.13   0
;
_shelx_hkl_checksum     9005
_shelx_res_file
;
TITL mja287 in P2(1)/c
    mja287.res
    created by SHELXL-2018/3 at 10:30:05 on 08-Dec-2021
CELL  0.71073  11.9299  21.6278   8.2665   90.000  108.251   90.000
ZERR    4.000   0.0008   0.0017   0.0006    0.000    0.006    0.000
REM Gitterkonstanten aus 6884 Reflexen mit 2.6-28.3 Grad V=2025.6(3)
REM Rote Platte
LATT  1
SYMM -X, 1/2+Y, 1/2-Z
SFAC C H B N O F
UNIT 84 108 4 8 16 8
TEMP -153
L.S. 4
FMAP 2
PLAN -10 .5 -.5
SIZE 0.040  0.100  0.20
ACTA
CONF
BOND $H
WGHT    0.056900    5.432800
FVAR       0.28081
C1    1    0.616783    0.152699    0.173028    11.00000    0.03920    0.04609 =
         0.03120   -0.00037    0.01664    0.00162
C2    1    0.624212    0.088588    0.175776    11.00000    0.04261    0.04529 =
         0.03159   -0.00359    0.01033    0.00638
N3A   4    0.454531    0.113289    0.224272    11.00000    0.04029    0.03689 =
         0.03084    0.00055    0.01256    0.00521
C3    1    0.524042    0.065371    0.209817    11.00000    0.04182    0.03802 =
         0.03084   -0.00047    0.01288    0.00426
N4A   4    0.290729    0.176529    0.263226    11.00000    0.03632    0.03248 =
         0.03139    0.00205    0.01645    0.00105
B4    3    0.331935    0.110187    0.248039    11.00000    0.04204    0.03818 =
         0.02505    0.00213    0.01325    0.00269
C5    1    0.190606    0.195486    0.292742    11.00000    0.03491    0.03865 =
         0.02398   -0.00125    0.01099    0.00206
C6    1    0.187029    0.261218    0.298497    11.00000    0.03809    0.04075 =
         0.02439   -0.00152    0.01218    0.00092
C7    1    0.288177    0.282967    0.269069    11.00000    0.03756    0.03683 =
         0.02518   -0.00117    0.00876    0.00023
C7A   1    0.353140    0.230028    0.247767    11.00000    0.03945    0.03631 =
         0.02533   -0.00011    0.01229    0.00240
C8    1    0.459345    0.225370    0.216121    11.00000    0.04177    0.04141 =
         0.03286    0.00316    0.01528    0.00393
AFIX  43
H8    2    0.499101    0.262106    0.202465    11.00000   -1.20000
AFIX   0
C8A   1    0.510687    0.167976    0.203418    11.00000    0.03883    0.03379 =
         0.03357   -0.00200    0.01546    0.00028
F9    6    0.252225    0.081082    0.105576    11.00000    0.04374    0.04323 =
         0.03823   -0.00465    0.01230   -0.00201
F10   6    0.336494    0.075684    0.392585    11.00000    0.05962    0.04451 =
         0.04046    0.00977    0.02380    0.00895
C11   1    0.723726    0.049736    0.154337    11.00000    0.04361    0.04961 =
         0.04116   -0.00882    0.01368    0.00501
AFIX  23
H11A  2    0.765621    0.073310    0.088177    11.00000   -1.20000
H11B  2    0.690710    0.011961    0.089141    11.00000   -1.20000
AFIX   0
C12   1    0.811212    0.031336    0.325523    11.00000    0.04493    0.05586 =
         0.03836   -0.00283    0.01369    0.00853
AFIX  23
H12A  2    0.845614    0.069219    0.388989    11.00000   -1.20000
H12B  2    0.768455    0.009078    0.392899    11.00000   -1.20000
AFIX   0
C13   1    0.909235   -0.008990    0.308099    11.00000    0.03568    0.05013 =
         0.03822    0.00231    0.00847   -0.00161
O14   5    0.933137   -0.059595    0.370385    11.00000    0.05255    0.04898 =
         0.05350    0.00620    0.01299    0.00364
O15   5    0.967276    0.017769    0.213864    11.00000    0.04761    0.05075 =
         0.05152    0.00319    0.02313    0.00704
C16   1    1.065847   -0.017108    0.195869    11.00000    0.05273    0.06680 =
         0.05735    0.00171    0.02529    0.01242
AFIX 137
H16A  2    1.112435    0.009131    0.144368    11.00000   -1.50000
H16B  2    1.036517   -0.053078    0.122765    11.00000   -1.50000
H16C  2    1.115511   -0.031056    0.308257    11.00000   -1.50000
AFIX   0
C17   1    0.091375    0.297301    0.338886    11.00000    0.04079    0.04369 =
         0.02775   -0.00085    0.01465    0.00467
AFIX  23
H17A  2    0.120908    0.339517    0.374704    11.00000   -1.20000
H17B  2    0.074036    0.277407    0.436257    11.00000   -1.20000
AFIX   0
C18   1   -0.023161    0.302200    0.190409    11.00000    0.03724    0.04043 =
         0.02710   -0.00183    0.01257    0.00101
AFIX  23
H18A  2   -0.009617    0.328626    0.100521    11.00000   -1.20000
H18B  2   -0.046000    0.260563    0.141415    11.00000   -1.20000
AFIX   0
C19   1   -0.122029    0.328743    0.243547    11.00000    0.04260    0.03889 =
         0.03298   -0.00087    0.01580   -0.00077
O20   5   -0.123845    0.332294    0.388161    11.00000    0.04596    0.05832 =
         0.03579    0.00033    0.02034    0.00705
O21   5   -0.211996    0.347557    0.108808    11.00000    0.03604    0.05121 =
         0.03638    0.00126    0.01122    0.00613
C22   1   -0.312052    0.373322    0.147848    11.00000    0.03682    0.06595 =
         0.05420    0.00428    0.01904    0.01070
AFIX 137
H22A  2   -0.376353    0.380654    0.041848    11.00000   -1.50000
H22B  2   -0.289255    0.412509    0.208816    11.00000   -1.50000
H22C  2   -0.338522    0.344308    0.219404    11.00000   -1.50000
AFIX   0
C23   1    0.704608    0.198096    0.149089    11.00000    0.04961    0.05293 =
         0.05488   -0.00338    0.02452   -0.00305
AFIX 137
H23A  2    0.663003    0.233367    0.082459    11.00000   -1.50000
H23B  2    0.753553    0.178161    0.088545    11.00000   -1.50000
H23C  2    0.754893    0.212549    0.260557    11.00000   -1.50000
AFIX   0
C24   1    0.496017    0.000036    0.235939    11.00000    0.04679    0.03998 =
         0.03866   -0.00125    0.01243    0.00387
AFIX 137
H24A  2    0.523288   -0.026676    0.160100    11.00000   -1.50000
H24B  2    0.410510   -0.004618    0.210398    11.00000   -1.50000
H24C  2    0.535739   -0.011763    0.354578    11.00000   -1.50000
AFIX   0
C25   1    0.099384    0.151114    0.308031    11.00000    0.04175    0.04758 =
         0.03550    0.00096    0.01939    0.00022
AFIX 137
H25A  2    0.045183    0.172126    0.357789    11.00000   -1.50000
H25B  2    0.137629    0.116608    0.381501    11.00000   -1.50000
H25C  2    0.055169    0.135340    0.194887    11.00000   -1.50000
AFIX   0
C26   1    0.326226    0.348282    0.262475    11.00000    0.04356    0.03652 =
         0.03326   -0.00028    0.01233    0.00029
AFIX 137
H26A  2    0.339927    0.355885    0.153316    11.00000   -1.50000
H26B  2    0.399334    0.355734    0.355804    11.00000   -1.50000
H26C  2    0.264443    0.376188    0.273969    11.00000   -1.50000
AFIX   0
HKLF 4
REM  mja287 in P2(1)/c
REM wR2 = 0.2379, GooF = S = 1.094, Restrained GooF = 1.094 for all data
REM R1 = 0.0895 for 2663 Fo > 4sig(Fo) and 0.1757 for all 4863 data
REM 277 parameters refined using 0 restraints
END
WGHT      0.0560      5.3954
REM Highest difference peak  0.498,  deepest hole -0.482,  1-sigma level  0.079
Q1    1   0.5658  0.2669  0.3636  11.00000  0.05    0.50
Q2    1   0.4770  0.2734  0.1059  11.00000  0.05    0.42
Q3    1  -0.3173  0.4311  0.0883  11.00000  0.05    0.34
Q4    1   1.1397 -0.0212  0.3395  11.00000  0.05    0.30
Q5    1   1.0536 -0.0668  0.4160  11.00000  0.05    0.29
Q6    1   0.5000  0.3205  0.1969  11.00000  0.05    0.28
Q7    1   0.1459  0.2806  0.2973  11.00000  0.05    0.27
Q8    1   0.9227  0.0288  0.0683  11.00000  0.05    0.27
Q9    1   0.3967  0.0256  0.3592  11.00000  0.05    0.27
Q10   1   0.9619  0.0313  0.5330  11.00000  0.05    0.26
;
_shelx_res_checksum     34350
data_global
_journal_date_recd_electronic     2024-09-05
_journal_date_accepted     2024-09-10
_journal_name_full     'IUCrData'
_journal_year     2024
_journal_volume     9
_journal_issue      1
_journal_page_first     0
_journal_page_last     0
_journal_paper_category     HO
_journal_paper_doi     10.1107/S2414314624008848
_journal_coeditor_code     HB4485
_publ_contact_author_name     'Heiner Detert'
_publ_contact_author_address
;
University of Mainz
Department of Chemistry
Duesbergweg 10-14
55099 Mainz
Germany
;
_publ_contact_author_email     'detert@uni-mainz.de'
_publ_contact_author_fax     '+496131-3925338'
_publ_contact_author_phone     '+496131-3924189'
_publ_section_title
;\
Redetermined structure of methyl
3-{4,4-difluoro-2-[2-(methoxycarbonyl)ethyl]-1,3,5,7-tetramethyl-4-bora-\
3a,4a-diaza-<i>s</i>-indacen-6-yl}propionate
;
loop_
    _publ_author_name
    _publ_author_address
    'Schollmeyer, Dieter'
;
University of Mainz
Department of Chemistry
Duesbergweg 10-14
55099 Mainz
Germany
;
    'Jochen, Matthias'
;
University of Mainz
Department of Chemistry
Duesbergweg 10-14
55099 Mainz
Germany
;
    'Detert, Heiner'
;
University of Mainz
Department of Chemistry
Duesbergweg 10-14
55099 Mainz
Germany
;
_publ_section_synopsis
;
In the title compound, a highly fluorescent boron--dipyrromethene dye, the
methylpropionate moieties have different conformations. In the crystal, weak
C---H...F and C---H...O interactions link the molecules.
;
