# Supplementary material for: Redetermined structure of methyl 3-{4,4-di­fluoro-2-[2-(methoxy­car­bon­yl)­ethyl]-1,3,5,7-tetra­methyl-4-bora-3a,4a-di­aza-s-in­da­cen-6-yl}pro­pion­ate
Source: IUCrdata. 2024 Sep 17;9(Pt 9):x240884. doi: 10.1107/S2414314624008848 (PMC11451027; doi:10.1107/S2414314624008848)
Supplement: Supplementary file 2 [file x-09-x240884-Isup2.hkl]

data_I                                                                          
_shelx_title ' mja287 in P2(1)/c'                                               
_shelx_refln_list_code          4                                               
_shelx_F_calc_maximum      346.85                                               
_exptl_crystal_F_000       888.00                                               
_reflns_d_resolution_high  0.7529                                               
                                                                                
loop_                                                                           
 _space_group_symop_operation_xyz                                               
 'x, y, z'                                                                      
 '-x, y+1/2, -z+1/2'                                                            
 '-x, -y, -z'                                                                   
 'x, -y-1/2, z-1/2'                                                             
                                                                                
_cell_length_a    11.9299                                                       
_cell_length_b    21.6278                                                       
_cell_length_c     8.2665                                                       
_cell_angle_alpha  90.000                                                       
_cell_angle_beta  108.251                                                       
_cell_angle_gamma  90.000                                                       
                                                                                
_shelx_F_squared_multiplier     1.000                                           
                                                                                
loop_                                                                           
 _refln_index_h                                                                 
 _refln_index_k                                                                 
 _refln_index_l                                                                 
 _refln_F_squared_calc                                                          
 _refln_F_squared_meas                                                          
 _refln_F_squared_sigma                                                         
 _refln_observed_status                                                         
   4   0   0        625.74        639.67         9.76 o                         
   5   0   0      10019.07      10037.20        28.41 o                         
   6   0   0        437.44        574.48        10.15 o                         
   7   0   0       1512.79       1468.67        14.58 o                         
   8   0   0         85.21         68.99         7.86 o                         
   9   0   0          8.67         15.22         7.36 o                         
  10   0   0        302.46        259.21        10.40 o                         
  11   0   0        141.27         91.56         9.26 o                         
  12   0   0        112.50        103.23         9.00 o                         
  13   0   0         39.90          0.42        15.15 o                         
  14   0   0         25.89          4.53         4.93 o                         
  15   0   0          1.94          3.93         4.31 o                         
   3   1   0          0.01          5.58         7.48 o                         
   4   1   0        580.97        568.50         7.67 o                         
   5   1   0        141.37        134.91        17.18 o                         
   6   1   0        297.83        335.73         5.88 o                         
   7   1   0        532.78        598.63        15.15 o                         
   8   1   0        526.15        599.55        19.09 o                         
   9   1   0        364.11        385.49        19.59 o                         
  10   1   0        340.66        343.85        39.50 o                         
  11   1   0        456.92        431.80        22.07 o                         
  12   1   0        210.12        137.57         5.14 o                         
  13   1   0         19.93         14.84         4.21 o                         
  14   1   0          0.15          7.04         3.03 o                         
   1   2   0        319.08        373.98         3.30 o                         
   2   2   0       4801.62       3476.52       384.64 o                         
   3   2   0        128.05        117.69         4.06 o                         
   4   2   0        969.69        927.29        12.43 o                         
   5   2   0         22.84         12.36         4.09 o                         
   6   2   0        492.01        490.32         6.29 o                         
   7   2   0        750.71        776.70         6.71 o                         
   8   2   0          1.58         -4.48         5.01 o                         
   9   2   0        215.71        246.07        10.46 o                         
  10   2   0        269.21        277.65         6.60 o                         
  11   2   0         58.98         81.07         5.61 o                         
  12   2   0        214.13        230.03        10.53 o                         
  13   2   0          1.92          2.92         2.98 o                         
  14   2   0          2.15          3.30         8.62 o                         
   1   3   0       1328.68       1629.40        24.03 o                         
   2   3   0         11.83         20.85         4.88 o                         
   3   3   0         10.76          3.17         8.18 o                         
   4   3   0       2802.31       1922.62       370.69 o                         
   5   3   0        291.74        311.93         4.24 o                         
   6   3   0        112.48        156.15         3.45 o                         
   7   3   0        114.04        139.55         3.62 o                         
   8   3   0         76.89         61.53         9.64 o                         
   9   3   0        121.80         80.79         4.79 o                         
  10   3   0        537.95        627.32         8.05 o                         
  11   3   0        598.63        668.60         5.82 o                         
  12   3   0         23.14         15.05         3.17 o                         
  13   3   0         51.93         28.41        10.65 o                         
  14   3   0          0.01         13.52         7.26 o                         
   0   4   0         10.24          8.32         6.72 o                         
   1   4   0       5702.90       5130.83       205.51 o                         
   2   4   0       5377.19       4690.39        41.09 o                         
   3   4   0        747.83        768.74         6.73 o                         
   4   4   0       1871.92       1968.58        18.39 o                         
   5   4   0         49.61         62.27         3.36 o                         
   6   4   0          3.34          8.01         1.82 o                         
   7   4   0        101.51         87.92         2.33 o                         
   8   4   0        251.79        308.19         4.12 o                         
   9   4   0        707.62        821.65        31.01 o                         
  10   4   0         10.21         16.99        12.81 o                         
  11   4   0        177.18        129.61        15.60 o                         
  13   4   0         65.11         42.74        13.70 o                         
  14   4   0         28.15          6.59        10.78 o                         
   1   5   0       2890.55       2666.23        30.63 o                         
   2   5   0         99.66         87.53        10.02 o                         
   3   5   0         96.89         67.27         3.96 o                         
   4   5   0        232.53        297.64        13.19 o                         
   5   5   0        374.79        474.55        16.11 o                         
   6   5   0        222.05        341.14        14.20 o                         
   7   5   0        230.55        237.78        13.32 o                         
   8   5   0        440.79        488.37        16.11 o                         
   9   5   0         15.67         49.59        12.94 o                         
  10   5   0         29.62         31.96        12.55 o                         
  11   5   0          0.02          4.82        12.30 o                         
  12   5   0         24.70          6.34        13.57 o                         
  13   5   0         29.78          6.09        12.81 o                         
  14   5   0          3.65         12.43        12.17 o                         
   0   6   0       7338.83       6621.99       107.79 o                         
   1   6   0       8504.74       8078.70        20.82 o                         
   2   6   0       2343.76       2129.86        10.68 o                         
   3   6   0       1858.53       1769.38        79.26 o                         
   4   6   0        175.56        128.76        17.18 o                         
   5   6   0        843.24        876.94        16.99 o                         
   6   6   0          0.00         23.21        13.70 o                         
   7   6   0         20.70         17.37        13.32 o                         
   8   6   0         70.01         97.90        14.84 o                         
   9   6   0          4.13         15.47        13.70 o                         
  10   6   0       1341.30       1367.72        25.24 o                         
  11   6   0        234.36        260.48        16.61 o                         
  12   6   0         63.29         23.08        13.82 o                         
  13   6   0         23.50         28.03        14.46 o                         
  14   6   0         14.83        -14.33        14.33 o                         
   1   7   0       5282.37       5182.14        77.30 o                         
   2   7   0        319.97        314.28         6.59 o                         
   3   7   0        125.40        139.82        11.92 o                         
   4   7   0        973.56        913.82        71.84 o                         
   5   7   0        209.51        213.81        13.95 o                         
   6   7   0         16.08         14.33        14.58 o                         
   7   7   0        298.58        324.40        16.11 o                         
   8   7   0         16.35         21.31        15.09 o                         
   9   7   0        810.86        848.79        22.19 o                         
  10   7   0         63.68         88.65        15.22 o                         
  11   7   0         29.64         81.04        16.74 o                         
  12   7   0         36.87         35.76        16.23 o                         
  13   7   0          0.38          7.10        13.82 o                         
  14   7   0         70.87         24.60        15.22 o                         
   0   8   0       1711.16       1461.44        16.99 o                         
   1   8   0       1104.90       1254.82        27.90 o                         
   2   8   0       1706.52       1521.63        13.38 o                         
   3   8   0        174.83        152.19         6.36 o                         
   4   8   0        206.57        251.37        32.72 o                         
   5   8   0        474.05        446.91        42.17 o                         
   6   8   0        129.91        141.78        11.79 o                         
   7   8   0        306.64        340.00        17.25 o                         
   8   8   0        203.95        248.56        16.99 o                         
   9   8   0        104.45        112.36        16.99 o                         
  10   8   0          6.06        -14.71        15.09 o                         
  11   8   0          3.21         -7.10        15.85 o                         
  12   8   0         14.21        -17.37        17.37 o                         
  13   8   0         11.40          4.44        16.61 o                         
  14   8   0         10.89        -12.94        13.82 o                         
   1   9   0       3119.27       2949.18        90.10 o                         
   2   9   0        120.10        140.19         7.50 o                         
   3   9   0       1180.99       1085.84        26.31 o                         
   4   9   0        180.44        137.21         6.40 o                         
   5   9   0        341.83        329.22         9.26 o                         
   6   9   0        501.94        506.76        18.52 o                         
   7   9   0         12.07         33.35        16.23 o                         
   8   9   0          1.52         23.59        15.34 o                         
   9   9   0         93.78         82.30        16.23 o                         
  10   9   0          0.12        -10.78        15.47 o                         
  11   9   0         28.56         79.77        18.13 o                         
  12   9   0          0.09          3.80        18.13 o                         
  13   9   0          3.14         18.01        18.77 o                         
  14   9   0         16.35         14.20        16.99 o                         
   0  10   0          0.01        -10.65        11.29 o                         
   1  10   0         13.18          1.23         7.74 o                         
   2  10   0        415.00        394.36        10.21 o                         
   3  10   0        305.01        349.97        11.29 o                         
   4  10   0        459.97        500.62        10.08 o                         
   5  10   0         56.52         77.34         8.37 o                         
   6  10   0          3.45         12.17        16.11 o                         
   7  10   0        129.38        161.06        15.85 o                         
   8  10   0          0.40        -12.17        16.23 o                         
   9  10   0          3.99         -6.34        16.87 o                         
  10  10   0          2.46        -15.85        15.85 o                         
  11  10   0         30.20         -9.00        16.87 o                         
  12  10   0          8.97        -10.78        18.39 o                         
  13  10   0          2.91         16.87        16.74 o                         
  14  10   0          0.00         -5.20        16.74 o                         
   1  11   0        138.00        113.12        14.52 o                         
   2  11   0         48.90         10.48         8.31 o                         
   3  11   0        319.74        379.10        18.45 o                         
   4  11   0       3550.11       3797.13        17.03 o                         
   5  11   0         22.65         14.27        28.66 o                         
   6  11   0        631.47        663.78        16.80 o                         
   7  11   0        369.39        464.15        20.04 o                         
   8  11   0        429.37        528.57        22.45 o                         
   9  11   0         31.55         37.92        18.39 o                         
  10  11   0         53.35         24.73        17.88 o                         
  11  11   0        128.50         75.08        19.15 o                         
  12  11   0         10.02         -3.55        17.88 o                         
  13  11   0         17.80         -9.26        17.88 o                         
   0  12   0       3623.53       3763.05        28.28 o                         
   1  12   0         90.36        103.98        13.76 o                         
   2  12   0          4.51         13.87         8.23 o                         
   3  12   0        279.81        336.43         9.61 o                         
   4  12   0        173.10        203.58        28.28 o                         
   5  12   0        146.40        141.58        20.73 o                         
   6  12   0          0.45         14.05        16.74 o                         
   7  12   0        416.42        430.04        20.67 o                         
   8  12   0       1039.60       1038.89        27.39 o                         
   9  12   0          2.34         29.80        18.13 o                         
  10  12   0          0.02         -8.24        17.25 o                         
  11  12   0         81.48        110.71        19.15 o                         
  12  12   0         13.50        -18.64        18.64 o                         
  13  12   0         23.05         51.49        21.18 o                         
   1  13   0         68.96         73.85         9.51 o                         
   2  13   0       1176.67       1238.79        27.84 o                         
   3  13   0       2114.44       2292.93        32.47 o                         
   4  13   0        160.05        155.53         8.44 o                         
   5  13   0          0.15         10.73        10.40 o                         
   6  13   0        127.11        117.33         5.33 o                         
   7  13   0         16.25         11.79        17.37 o                         
   8  13   0         18.46         -1.39        17.88 o                         
   9  13   0         28.46          9.64        19.28 o                         
  10  13   0          3.10        -17.63        18.39 o                         
  11  13   0          1.35         24.22        19.15 o                         
  12  13   0          1.86         24.60        19.40 o                         
  13  13   0         16.86         31.07        21.56 o                         
   0  14   0       1270.92       1315.35        21.05 o                         
   1  14   0         89.71         69.90        11.86 o                         
   2  14   0          0.13         12.08        12.68 o                         
   3  14   0        308.74        311.20        19.91 o                         
   4  14   0         10.89          9.46        11.86 o                         
   5  14   0        140.35        153.16        17.63 o                         
   6  14   0        106.16        112.37        16.93 o                         
   7  14   0        493.21        485.87        44.20 o                         
   8  14   0          9.53        -17.88        17.88 o                         
   9  14   0          2.71         48.32        20.92 o                         
  10  14   0          2.10         -5.58        18.77 o                         
  11  14   0          0.17          3.55        20.04 o                         
  12  14   0         54.75         63.92        21.43 o                         
  13  14   0         19.73         38.43        21.56 o                         
   1  15   0         99.93        101.30         8.92 o                         
   2  15   0         54.32         47.76        10.17 o                         
   3  15   0        203.03        235.64        13.38 o                         
   4  15   0        473.53        567.91        27.52 o                         
   5  15   0         33.90         33.98         7.90 o                         
   6  15   0        968.69        986.28        10.90 o                         
   7  15   0        174.47        185.48        38.74 o                         
   8  15   0         19.99        -19.53        19.53 o                         
   9  15   0          8.06         -2.03        19.02 o                         
  10  15   0          8.00         10.15        20.92 o                         
  11  15   0         41.61         54.02        22.07 o                         
  12  15   0         15.82         24.35        19.66 o                         
   0  16   0         26.75         56.18        15.22 o                         
   1  16   0         11.13         -8.06        11.60 o                         
   2  16   0        262.29        240.57        29.87 o                         
   3  16   0         19.74         -4.94         9.14 o                         
   4  16   0        204.60        226.76        11.21 o                         
   5  16   0        233.60        289.41        14.77 o                         
   6  16   0         29.55         27.49        14.58 o                         
   7  16   0          4.32         -1.62        10.53 o                         
   8  16   0         80.17        118.95        20.42 o                         
   9  16   0         42.66         31.83        21.43 o                         
  10  16   0          3.41        -18.52        20.04 o                         
  11  16   0          3.00         62.52        20.54 o                         
  12  16   0         29.93         -6.21        19.40 o                         
   1  17   0        158.73        181.51        32.02 o                         
   2  17   0        225.31        252.63        10.82 o                         
   3  17   0        101.50        161.24        30.94 o                         
   4  17   0        164.72        188.94        19.78 o                         
   5  17   0        170.45        185.84        20.42 o                         
   6  17   0         23.97         10.91        15.73 o                         
   7  17   0        387.65        435.09        48.51 o                         
   8  17   0         34.69         42.74        15.22 o                         
   9  17   0          7.67         -8.37        21.43 o                         
  10  17   0         10.86        -19.15        21.94 o                         
  11  17   0          1.49         -4.44        21.69 o                         
  12  17   0          8.91         -3.04        21.31 o                         
   0  18   0        181.08        203.92        17.63 o                         
   1  18   0        331.50        360.44        13.31 o                         
   2  18   0        519.53        543.59        18.20 o                         
   3  18   0        257.74        293.55        28.34 o                         
   4  18   0          0.21          4.07         9.15 o                         
   5  18   0        999.30       1183.53       131.38 o                         
   6  18   0          0.63         13.87         8.86 o                         
   7  18   0          6.09         -1.11        16.80 o                         
   8  18   0         20.30         46.92        20.04 o                         
   9  18   0          0.27          6.85        19.66 o                         
  10  18   0          2.96         39.69        23.21 o                         
  11  18   0          7.68         32.97        20.54 o                         
   1  19   0         85.51         80.90        25.30 o                         
   2  19   0        637.92        683.70        19.85 o                         
   3  19   0         26.27         54.38        31.20 o                         
   4  19   0         40.61         22.25        19.02 o                         
   5  19   0         13.23         26.17         9.20 o                         
   6  19   0          7.39         -8.25        34.81 o                         
   7  19   0         28.23         16.35        11.67 o                         
   8  19   0         18.06        -22.19        22.19 o                         
   9  19   0          3.95        -20.67        20.67 o                         
  10  19   0         28.95          9.51        22.95 o                         
  11  19   0          0.07        -19.40        19.40 o                         
   0  20   0         21.54         16.49        17.12 o                         
   1  20   0         97.22        106.28        12.11 o                         
   2  20   0          8.80         31.39        21.81 o                         
   3  20   0          8.85         -2.09        12.37 o                         
   4  20   0         10.24         42.76        34.05 o                         
   5  20   0         59.41         52.47        15.47 o                         
   6  20   0         24.96         27.04        23.02 o                         
   7  20   0         69.88         45.50        10.78 o                         
   9  20   0          1.69         -2.79        22.95 o                         
  10  20   0         98.68        102.47        22.70 o                         
   1  21   0         26.50         60.80        20.23 o                         
   2  21   0        223.12        255.98        25.49 o                         
   3  21   0        233.24        278.65        72.54 o                         
   4  21   0          0.28         16.73        22.89 o                         
   5  21   0        143.17        169.98        34.43 o                         
   6  21   0          9.76         27.47        10.64 o                         
   7  21   0          2.16         -8.32         8.32 o                         
   8  21   0         72.80         57.35         6.40 o                         
   9  21   0        140.22         96.63        27.01 o                         
  10  21   0          3.41         32.59        21.69 o                         
   0  22   0        178.85        201.51        19.53 o                         
   1  22   0         80.57        111.07        13.16 o                         
   2  22   0         51.33         86.16        12.22 o                         
   3  22   0          0.35        -11.51        11.51 o                         
   4  22   0          0.12          3.14        12.47 o                         
   5  22   0          0.52          5.88        11.20 o                         
   6  22   0          2.58         20.50        10.74 o                         
   7  22   0         14.56         18.87        23.78 o                         
   8  22   0         41.98         17.81         5.90 o                         
   9  22   0         46.26         18.13        24.73 o                         
   1  23   0          0.43          7.00        29.80 o                         
   2  23   0         23.08         16.94        20.48 o                         
   3  23   0         33.38         56.40        13.27 o                         
   4  23   0          6.16         25.36        15.92 o                         
   5  23   0          8.44         26.82        13.02 o                         
   6  23   0          3.35         14.28        17.50 o                         
   7  23   0          4.32         22.84         9.15 o                         
   8  23   0          1.48         -5.37         6.38 o                         
   0  24   0          0.85          6.72        17.50 o                         
   1  24   0          3.82         15.19        13.23 o                         
   2  24   0         22.38         18.96        30.69 o                         
   3  24   0         32.87         -1.53        13.06 o                         
   4  24   0          3.80         -1.25        15.98 o                         
   5  24   0         58.65         33.22        13.34 o                         
   6  24   0          4.49         26.77        25.05 o                         
   7  24   0         18.04        -10.32        10.32 o                         
   8  24   0         94.57         39.65        25.62 o                         
   1  25   0         78.96         74.85        19.15 o                         
   2  25   0         38.05         33.82        25.81 o                         
   3  25   0         51.44         18.91        15.26 o                         
   4  25   0         16.56         13.10        12.42 o                         
   5  25   0         54.17         40.57        29.42 o                         
   6  25   0         31.03         -6.44        11.63 o                         
   7  25   0         24.51         28.35        20.61 o                         
   0  26   0        113.56         77.23        22.32 o                         
   1  26   0         97.60        107.41        34.05 o                         
   2  26   0         26.05          7.10        21.50 o                         
   3  26   0          0.05        -15.85        21.05 o                         
   4  26   0          1.82        -12.95        12.96 o                         
   5  26   0         30.51          3.59        20.35 o                         
   6  26   0         31.52         49.71        23.97 o                         
   1  27   0          2.38         20.84        16.87 o                         
   2  27   0         19.02         12.58        13.85 o                         
   3  27   0         16.31         14.20        29.74 o                         
   4  27   0         57.78        -19.78        19.78 o                         
   0  28   0         14.00         41.85        22.57 o                         
   1  28   0         43.23         -6.14        15.38 o                         
   2  28   0          5.12         23.36        19.91 o                         
 -15   1   1         19.27          2.11         5.83 o                         
 -14   1   1         18.66         -2.89         2.89 o                         
 -13   1   1         16.61          1.93         4.29 o                         
 -12   1   1         10.38          2.36         4.90 o                         
 -11   1   1         70.28         44.64        14.52 o                         
 -10   1   1        205.58        235.75        10.21 o                         
  -9   1   1        158.10        136.58         7.23 o                         
  -8   1   1        161.46        186.96        17.44 o                         
  -7   1   1        382.52        385.71         6.45 o                         
  -6   1   1       2933.14       2852.73        93.34 o                         
  -5   1   1        612.28        584.40         5.96 o                         
  -4   1   1        699.32        660.13         8.00 o                         
  -3   1   1        779.63        602.43        13.64 o                         
  -2   1   1          4.66         26.60         4.01 o                         
  -1   1   1        110.36         78.38        12.24 o                         
   0   1   1         35.04         39.52         4.57 o                         
   1   1   1       1544.42       1621.20         6.87 o                         
   2   1   1         66.60         46.73         5.11 o                         
   3   1   1        147.04        158.14         7.48 o                         
   4   1   1        759.64        535.42         9.13 o                         
   5   1   1         59.93         52.88         7.61 o                         
   6   1   1         30.09         33.73         6.97 o                         
   7   1   1        354.89        395.42         9.76 o                         
   8   1   1       1313.88       1379.96        39.12 o                         
   9   1   1        133.98        153.84         8.01 o                         
  10   1   1        538.93        559.40        11.06 o                         
  11   1   1         94.70         56.70         7.07 o                         
  12   1   1          3.50         10.57         4.80 o                         
  13   1   1          4.79          3.68         5.05 o                         
  14   1   1          0.01          9.43         4.55 o                         
 -15   2   1          1.70         -5.69         5.69 o                         
 -14   2   1         50.67          0.38         8.62 o                         
 -13   2   1          6.42         11.86         3.22 o                         
 -12   2   1          0.93          3.02         3.99 o                         
 -11   2   1        412.53        416.44        13.76 o                         
 -10   2   1        164.56        162.37        24.16 o                         
  -9   2   1        153.75        191.53         9.26 o                         
  -8   2   1        110.14        137.05         4.76 o                         
  -7   2   1         49.54         86.40        13.70 o                         
  -6   2   1          2.92         -1.52         3.88 o                         
  -5   2   1        882.13        774.22         8.12 o                         
  -4   2   1       4785.38       4238.26        29.29 o                         
  -3   2   1       2424.43       2016.57        26.95 o                         
  -2   2   1         27.72         40.87         3.48 o                         
  -1   2   1      15121.93      15337.02       221.42 o                         
   0   2   1       7751.84       5203.74      3397.81 o                         
   1   2   1      16410.89      16571.18        99.93 o                         
   2   2   1        131.67        146.59        13.70 o                         
   3   2   1       3036.32       2970.69        15.09 o                         
   8   2   1         53.48         82.68        12.68 o                         
   9   2   1        251.94        209.56         7.09 o                         
  10   2   1          0.00         18.86         5.49 o                         
  11   2   1        185.03        168.02        30.88 o                         
  12   2   1          0.89         -8.54         8.54 o                         
  13   2   1          3.64          4.06         5.37 o                         
  14   2   1          1.09          4.76         2.80 o                         
 -15   3   1          0.40         -3.04         8.50 o                         
 -14   3   1          2.04         -9.51         9.89 o                         
 -13   3   1          1.29          8.62        10.02 o                         
 -12   3   1        336.24        387.30        14.84 o                         
 -11   3   1        374.59        355.41         3.32 o                         
 -10   3   1        215.55        234.12        10.08 o                         
  -9   3   1          2.11         -2.65         5.77 o                         
  -8   3   1         22.95         30.22        16.87 o                         
  -7   3   1        669.33        741.02        32.53 o                         
  -6   3   1        227.19        177.46         6.40 o                         
  -5   3   1         16.38         16.10         3.01 o                         
  -4   3   1       2168.77       2168.61        23.04 o                         
  -3   3   1         29.83         34.66         4.73 o                         
  -2   3   1      10981.44      10301.94        75.08 o                         
  -1   3   1       6011.44       5666.62       351.73 o                         
   0   3   1        179.48        267.08        12.49 o                         
   1   3   1       7379.35       6387.30       183.69 o                         
   2   3   1       4861.72       4666.39        37.85 o                         
   3   3   1       1390.62       1278.19        10.91 o                         
   8   3   1        102.43        104.88        14.96 o                         
   9   3   1         26.99         18.76         4.30 o                         
  10   3   1        158.66        158.80         5.00 o                         
  11   3   1         95.49         98.82         9.00 o                         
  12   3   1        160.67        149.73         5.81 o                         
  13   3   1          6.85          3.70         2.41 o                         
  14   3   1          1.41         -4.30         7.05 o                         
 -15   4   1         76.92         31.07        11.03 o                         
 -14   4   1         40.82         -3.30        12.17 o                         
 -13   4   1         53.60         11.03        12.94 o                         
 -12   4   1          0.53          1.52        11.79 o                         
 -11   4   1         44.77         41.72        12.68 o                         
 -10   4   1         72.00         97.90        12.94 o                         
  -9   4   1        283.18        312.48        15.34 o                         
  -8   4   1         76.81        127.58        13.06 o                         
  -7   4   1       1207.43       1192.97        17.50 o                         
  -6   4   1       1798.92       1762.25        20.16 o                         
  -5   4   1        254.71        207.55        11.16 o                         
  -4   4   1        860.76        694.51         9.91 o                         
  -3   4   1       1796.05       1587.37        11.93 o                         
  -2   4   1       1572.58       1458.14        96.57 o                         
  -1   4   1        651.88        568.32        20.04 o                         
   0   4   1       6414.17       5904.72       147.55 o                         
   1   4   1        239.01        222.14        27.08 o                         
   2   4   1        226.18        176.59        15.34 o                         
   3   4   1        438.85        374.11         7.99 o                         
   4   4   1        941.56        929.57         9.38 o                         
   7   4   1         39.77         52.83        18.01 o                         
   8   4   1        851.12        927.83        52.82 o                         
   9   4   1        590.24        600.03        23.59 o                         
  10   4   1         34.18         17.20         5.26 o                         
  11   4   1          1.57          2.85         3.16 o                         
  12   4   1          0.29          1.61         3.43 o                         
  13   4   1         11.56         15.25         9.26 o                         
  14   4   1         41.81         12.58         9.38 o                         
 -15   5   1          0.01          7.10        12.05 o                         
 -14   5   1          2.86         15.98        12.30 o                         
 -13   5   1         65.80         58.72        12.30 o                         
 -12   5   1          7.47         24.48        11.67 o                         
 -11   5   1          1.38        -11.41        11.41 o                         
 -10   5   1          0.14         -8.75        13.44 o                         
  -9   5   1        202.40        250.21        14.46 o                         
  -8   5   1         34.77         28.53        14.20 o                         
  -7   5   1         91.29         97.65        12.05 o                         
  -6   5   1       1284.31       1460.43        19.15 o                         
  -5   5   1       3169.64       3366.86        17.57 o                         
  -4   5   1       4625.41       4622.80       153.96 o                         
  -3   5   1       2814.15       2737.67        36.78 o                         
  -2   5   1        967.40        861.92        14.33 o                         
  -1   5   1       1509.59       1282.57        23.91 o                         
   0   5   1        815.11        720.72        28.15 o                         
   1   5   1       1518.88       1364.39        12.11 o                         
   2   5   1        123.14        103.25        11.98 o                         
   3   5   1         80.03         56.81         6.72 o                         
   4   5   1          0.31          1.01         5.83 o                         
   6   5   1          6.87         20.16         4.82 o                         
   7   5   1         51.41         61.46        22.26 o                         
   8   5   1        260.48        308.24        17.56 o                         
   9   5   1         73.49         80.44        13.38 o                         
  10   5   1         44.92         49.03         2.89 o                         
  11   5   1        116.56         92.32        15.85 o                         
  12   5   1          0.00         11.41        14.33 o                         
  13   5   1         54.34         61.26        10.57 o                         
  14   5   1         35.29         19.91         9.83 o                         
 -15   6   1          5.05         10.15        12.17 o                         
 -14   6   1          8.75        136.07        12.81 o                         
 -13   6   1        103.42         63.54        15.60 o                         
 -12   6   1        115.01         50.98        15.85 o                         
 -11   6   1         17.15        -12.17        12.17 o                         
 -10   6   1         21.52        -12.43        15.09 o                         
  -9   6   1         49.52         48.19        15.85 o                         
  -8   6   1         44.01        123.90        13.95 o                         
  -7   6   1        370.97        433.46        16.36 o                         
  -6   6   1       1179.45       1252.83        19.15 o                         
  -5   6   1        591.97        548.34        21.31 o                         
  -4   6   1       3232.43       3092.99        34.87 o                         
  -3   6   1        113.85        152.75        25.11 o                         
  -2   6   1       9965.04       9807.32       216.03 o                         
  -1   6   1        487.82        444.90        13.32 o                         
   0   6   1        324.63        286.93        18.13 o                         
   1   6   1       6781.36       6136.56        76.22 o                         
   2   6   1       3413.94       3117.79        35.95 o                         
   3   6   1        258.90        252.62         7.48 o                         
   4   6   1         89.40         97.90         6.72 o                         
   5   6   1          7.00          8.48         3.93 o                         
   6   6   1       1066.74       1196.13         8.56 o                         
   7   6   1         34.25         50.76        17.69 o                         
   8   6   1         36.97         30.34         8.62 o                         
   9   6   1         15.43          9.40         2.27 o                         
  10   6   1          1.89          5.71        13.44 o                         
  11   6   1          8.30         12.17        16.11 o                         
  12   6   1          0.76        -15.85        15.85 o                         
  13   6   1          1.13          3.68        13.32 o                         
  14   6   1          1.62         -6.87        10.11 o                         
 -14   7   1          0.19         -0.38        12.05 o                         
 -13   7   1        155.57        101.71        18.26 o                         
 -12   7   1         45.61         19.78        15.47 o                         
 -11   7   1         15.49         34.11        14.71 o                         
 -10   7   1        429.51        499.91        19.02 o                         
  -9   7   1        631.02        664.78        19.66 o                         
  -8   7   1         41.78         75.08        15.34 o                         
  -7   7   1        334.50        383.37        16.74 o                         
  -6   7   1         71.59         84.59        13.57 o                         
  -5   7   1        192.48        191.23        10.62 o                         
  -4   7   1        790.19        674.15        14.20 o                         
  -3   7   1        793.16        707.56        21.69 o                         
  -2   7   1       9761.73       9561.00       472.58 o                         
  -1   7   1        471.53        466.96        20.42 o                         
   0   7   1        476.35        405.64         8.92 o                         
   1   7   1         88.87        104.45        24.48 o                         
   2   7   1         10.36         12.48         6.23 o                         
   3   7   1        183.99        173.23         7.99 o                         
   4   7   1       1215.72       1130.32        10.15 o                         
   5   7   1        182.43        236.34         9.76 o                         
   6   7   1       2092.12       2514.71        52.31 o                         
   7   7   1        113.92        122.30        23.52 o                         
   8   7   1         10.25         18.72         3.10 o                         
   9   7   1        231.10        188.83        17.63 o                         
  10   7   1         33.17         23.46        15.73 o                         
  11   7   1        187.48        134.43        17.50 o                         
  12   7   1         55.22         42.48        17.63 o                         
  13   7   1         35.79         43.75        16.11 o                         
 -14   8   1          6.70        -14.46        14.46 o                         
 -13   8   1          0.04         22.95        15.22 o                         
 -12   8   1          1.36          2.16        15.34 o                         
 -11   8   1         19.75        -11.16        14.96 o                         
 -10   8   1        379.81        415.33        20.67 o                         
  -9   8   1        521.96        589.70        20.54 o                         
  -8   8   1         86.05         98.41        15.60 o                         
  -7   8   1          1.40         14.20        14.84 o                         
  -6   8   1        565.21        649.56        17.88 o                         
  -5   8   1        952.02        872.11        12.36 o                         
  -4   8   1       2925.50       3398.77        45.84 o                         
  -3   8   1        519.05        475.04         6.71 o                         
  -2   8   1       1841.97       1695.60        79.32 o                         
  -1   8   1       2104.85       2030.94        58.78 o                         
   0   8   1       1856.17       1697.48        22.83 o                         
   1   8   1       1100.85       1070.72        20.10 o                         
   2   8   1         19.88         52.24         8.50 o                         
   3   8   1        358.28        368.86        34.75 o                         
   4   8   1        212.49        220.66         8.12 o                         
   5   8   1        276.24        331.59         5.13 o                         
   6   8   1        168.68        176.46         6.21 o                         
   7   8   1        860.88        963.86         6.45 o                         
   8   8   1         55.28         59.73        15.98 o                         
   9   8   1       1195.91       1024.68        25.62 o                         
  10   8   1        616.39        539.23        21.31 o                         
  11   8   1         33.02         28.28        15.85 o                         
  12   8   1          3.64          4.44        18.26 o                         
  13   8   1         45.81          9.76        15.98 o                         
 -14   9   1          2.54         20.29        15.47 o                         
 -13   9   1         54.85         84.33        16.99 o                         
 -12   9   1         92.50         45.15        19.40 o                         
 -11   9   1         97.15         82.68        16.36 o                         
 -10   9   1        211.89        141.15        17.50 o                         
  -9   9   1        324.72        256.68        19.53 o                         
  -8   9   1       1372.12       1575.20        26.00 o                         
  -7   9   1        261.41        358.01        18.01 o                         
  -6   9   1          1.62         47.18        14.58 o                         
  -5   9   1        594.98        663.78        17.88 o                         
  -4   9   1        274.38        397.52         6.94 o                         
  -3   9   1       1438.93       1588.79        11.45 o                         
  -2   9   1       3664.13       3808.57        61.69 o                         
  -1   9   1         18.29         16.53         7.37 o                         
   0   9   1        150.31        137.70         8.56 o                         
   1   9   1        745.97        704.36        26.63 o                         
   2   9   1       4301.40       4309.98        24.29 o                         
   3   9   1        232.87        276.50         8.60 o                         
   4   9   1        505.07        550.48        18.96 o                         
   5   9   1         29.48         35.12         4.17 o                         
   6   9   1          8.45         25.22         3.24 o                         
   7   9   1       1760.11       1936.46       137.28 o                         
   8   9   1          0.97         15.60        16.11 o                         
   9   9   1        142.88        132.78        17.50 o                         
  10   9   1         67.72         85.35        17.12 o                         
  11   9   1        119.85         75.71        16.99 o                         
  12   9   1         80.44         12.43        16.87 o                         
  13   9   1          7.67        -13.32        15.85 o                         
 -14  10   1          2.37         32.85        18.39 o                         
 -13  10   1          8.05         -4.57        16.99 o                         
 -12  10   1         33.49         21.56        17.25 o                         
 -11  10   1         30.65         37.28        16.11 o                         
 -10  10   1        269.07        198.85        18.26 o                         
  -9  10   1        840.00        825.96        25.24 o                         
  -8  10   1        133.41        140.26        17.63 o                         
  -7  10   1         84.43        105.39        16.61 o                         
  -6  10   1        118.98        110.46        16.74 o                         
  -5  10   1       2274.44       2623.80        23.08 o                         
  -4  10   1       1102.34       1223.83        15.37 o                         
  -3  10   1       1527.75       1444.64        22.88 o                         
  -2  10   1       2589.26       2394.66        23.28 o                         
  -1  10   1         93.82        100.90         9.44 o                         
   0  10   1        431.96        674.29        23.14 o                         
   1  10   1       3119.02       2925.66        69.24 o                         
   2  10   1       1010.34       1022.82        12.48 o                         
   3  10   1         30.24         38.83         5.33 o                         
   4  10   1        258.57        322.25        14.39 o                         
   5  10   1         19.45          8.51         6.14 o                         
   6  10   1          1.21         12.04         3.22 o                         
   7  10   1        266.76        233.87        11.35 o                         
   8  10   1         28.40         11.29        18.01 o                         
   9  10   1        256.64        277.10        20.04 o                         
  10  10   1        228.14        224.97        19.78 o                         
  11  10   1         10.78         -5.33        16.23 o                         
  12  10   1         43.92         13.82        17.25 o                         
  13  10   1         22.88         41.34        18.01 o                         
 -14  11   1         54.35         19.40        18.26 o                         
 -13  11   1          0.06        -17.63        17.63 o                         
 -12  11   1          6.29         -3.17        16.23 o                         
 -11  11   1         12.06        -10.02        16.99 o                         
 -10  11   1          4.73          7.99        16.99 o                         
  -9  11   1         54.94          9.00        17.88 o                         
  -8  11   1        628.26        706.88        23.84 o                         
  -7  11   1          5.60          5.58        15.47 o                         
  -6  11   1        436.54        497.68        12.94 o                         
  -5  11   1          0.24          6.57        13.63 o                         
  -4  11   1        145.70        169.17         8.31 o                         
  -3  11   1       1696.13       1821.93        13.51 o                         
  -2  11   1         11.10         39.93         8.83 o                         
  -1  11   1       2446.20       2519.31        43.05 o                         
   0  11   1        341.45        337.78        10.65 o                         
   1  11   1        869.06        904.99        11.85 o                         
   2  11   1        385.99        398.02         7.71 o                         
   3  11   1        401.38        432.29         6.94 o                         
   4  11   1         14.37         -1.41        13.32 o                         
   5  11   1         21.20         28.29        28.66 o                         
   6  11   1          4.67          4.31         3.72 o                         
   7  11   1         22.56         50.85        17.75 o                         
   8  11   1        193.52        206.20        19.53 o                         
   9  11   1         32.56         -3.80        18.77 o                         
  10  11   1          0.81          1.27        17.50 o                         
  11  11   1         31.97          9.64        17.75 o                         
  12  11   1          5.46         75.33        19.02 o                         
  13  11   1          4.52        -18.01        18.01 o                         
 -13  12   1         52.21         72.41        21.31 o                         
 -12  12   1         28.33        -17.37        17.37 o                         
 -11  12   1          9.43        -15.85        18.39 o                         
 -10  12   1         80.69         34.11        18.52 o                         
  -9  12   1         34.02         20.42        18.64 o                         
  -8  12   1        673.91        662.75        23.46 o                         
  -7  12   1         52.33         94.99        17.50 o                         
  -6  12   1        339.15        388.44         5.92 o                         
  -5  12   1        321.57        347.02        22.83 o                         
  -4  12   1         63.46         97.50        13.19 o                         
  -3  12   1         60.31         70.94         7.23 o                         
  -2  12   1        788.03        949.94        26.11 o                         
  -1  12   1        195.13        187.94        28.43 o                         
   0  12   1        367.08        414.01         9.06 o                         
   1  12   1         28.88         -1.45         9.12 o                         
   2  12   1       1390.45       1473.61        11.72 o                         
   3  12   1        435.13        488.88        10.95 o                         
   4  12   1        855.79        771.90        22.07 o                         
   5  12   1        148.63        161.09         7.62 o                         
   6  12   1        129.27        102.31         4.42 o                         
   7  12   1          7.28        -15.73        18.01 o                         
   8  12   1        648.54        630.28        24.98 o                         
   9  12   1          2.58         -4.06        16.61 o                         
  10  12   1         12.30         52.50        18.26 o                         
  11  12   1         46.01         65.56        18.52 o                         
  12  12   1         13.12          8.24        19.78 o                         
  13  12   1          0.66         -1.14        19.28 o                         
 -13  13   1         11.88         37.16        20.29 o                         
 -12  13   1         17.08         10.27        19.40 o                         
 -11  13   1         40.10         38.93        19.28 o                         
 -10  13   1          0.48         15.60        19.53 o                         
  -9  13   1         24.88         28.15        19.40 o                         
  -8  13   1          0.07          0.25        17.75 o                         
  -7  13   1        185.39        144.83        18.90 o                         
  -6  13   1         75.40         63.04        20.99 o                         
  -5  13   1         96.14        128.00         7.39 o                         
  -4  13   1        140.98        144.19        20.42 o                         
  -3  13   1        454.37        411.45        10.49 o                         
  -2  13   1        201.35        228.17        13.51 o                         
  -1  13   1         18.95         26.98         8.04 o                         
   0  13   1          8.14         23.60         7.96 o                         
   1  13   1         28.80          7.30        15.98 o                         
   2  13   1         90.04         88.80         8.47 o                         
   3  13   1         34.66         33.96         8.10 o                         
   4  13   1          0.82         -1.27        11.21 o                         
   5  13   1         28.33         28.81         6.72 o                         
   6  13   1          5.84         13.37         6.45 o                         
   7  13   1        550.10        591.03        19.15 o                         
   8  13   1        234.99        273.04        21.56 o                         
   9  13   1        125.23        160.93        20.42 o                         
  10  13   1         12.25         -3.17        17.25 o                         
  11  13   1         36.10         52.88        18.64 o                         
  12  13   1          9.99        -19.66        19.66 o                         
 -13  14   1         28.85          0.63        19.28 o                         
 -12  14   1          4.19         22.45        19.66 o                         
 -11  14   1          9.37         -7.48        18.52 o                         
 -10  14   1          8.07         19.02        19.15 o                         
  -9  14   1          0.01         14.71        16.61 o                         
  -8  14   1        171.67        228.27        19.66 o                         
  -7  14   1        116.20         92.40        11.67 o                         
  -6  14   1          8.62          4.09        11.86 o                         
  -5  14   1         67.66         81.63        13.82 o                         
  -4  14   1        139.99        130.90        12.43 o                         
  -3  14   1       3503.87       4155.36        62.84 o                         
  -2  14   1        460.45        524.42        12.08 o                         
  -1  14   1        133.66         74.79        10.41 o                         
   0  14   1        138.07        134.45        10.76 o                         
   1  14   1         33.75         78.66        10.54 o                         
   2  14   1        989.74       1150.73        14.84 o                         
   3  14   1         24.19         -0.49         9.58 o                         
   4  14   1         60.97         80.78         6.82 o                         
   5  14   1        491.31        504.47        26.31 o                         
   6  14   1          2.10         31.16         6.69 o                         
   7  14   1         49.93         99.35        27.96 o                         
   8  14   1        225.51        172.22        20.42 o                         
   9  14   1         31.32         87.88        20.29 o                         
  10  14   1         78.23         46.80        18.39 o                         
  11  14   1          7.94         21.05        19.40 o                         
  12  14   1          0.82         40.71        20.67 o                         
 -13  15   1         54.84         -4.44        22.57 o                         
 -12  15   1         10.64         52.50        20.67 o                         
 -11  15   1         18.85          9.89        21.31 o                         
 -10  15   1          3.65         20.16        19.78 o                         
  -9  15   1         46.42         35.00        19.91 o                         
  -8  15   1        123.41        170.19        20.67 o                         
  -7  15   1        256.93        291.57         4.43 o                         
  -6  15   1        366.80        403.49        14.71 o                         
  -5  15   1         19.87         10.82        11.79 o                         
  -4  15   1         46.01         51.00         9.92 o                         
  -3  15   1        693.28        896.71        14.56 o                         
  -2  15   1        103.67        106.54        12.62 o                         
  -1  15   1        108.57        113.37        10.78 o                         
   0  15   1        240.47        280.88        13.19 o                         
   1  15   1         21.38         15.90         9.86 o                         
   2  15   1          0.19          5.84        10.16 o                         
   3  15   1        280.47        384.46        13.25 o                         
   4  15   1        666.88        683.99        17.25 o                         
   5  15   1         94.96         93.08         7.53 o                         
   6  15   1        843.75        975.94        65.12 o                         
   7  15   1        104.39        121.85        19.28 o                         
   8  15   1         79.53         47.56        19.53 o                         
   9  15   1          2.31         16.87        20.29 o                         
  10  15   1          1.67        -20.04        20.04 o                         
  11  15   1          0.20         39.95        19.28 o                         
  12  15   1          5.01        -21.05        21.05 o                         
 -12  16   1         19.17         10.91        21.05 o                         
 -11  16   1         32.24         51.61        22.70 o                         
 -10  16   1          0.09         18.64        18.26 o                         
  -9  16   1         39.28         -8.75        18.64 o                         
  -8  16   1         25.60         46.67        18.90 o                         
  -7  16   1        197.69        203.76         6.88 o                         
  -6  16   1         10.55         31.20        13.51 o                         
  -5  16   1         66.90         37.21         7.62 o                         
  -4  16   1         45.35         59.22        26.70 o                         
  -3  16   1          0.64         -9.93         9.94 o                         
  -2  16   1        670.57        713.55        50.03 o                         
  -1  16   1        306.34        311.88        29.10 o                         
   0  16   1         33.44         67.00        10.74 o                         
   1  16   1        637.89        692.29        13.44 o                         
   2  16   1          0.53         -8.37         8.37 o                         
   3  16   1        257.69        338.90        11.38 o                         
   4  16   1        102.16         92.36        10.27 o                         
   5  16   1        664.40        738.44        13.25 o                         
   6  16   1         28.11         20.00         7.32 o                         
   7  16   1         40.37         50.93        13.44 o                         
   8  16   1         94.60         68.35        19.78 o                         
   9  16   1          1.87         43.75        21.43 o                         
  10  16   1          3.84         40.96        21.56 o                         
  11  16   1         21.67         31.07        21.31 o                         
 -12  17   1          9.63         33.35        21.69 o                         
 -11  17   1         17.68          7.86        23.59 o                         
 -10  17   1         18.63        -12.68        22.32 o                         
  -9  17   1         52.47         58.08        22.19 o                         
  -8  17   1          1.09          9.26        21.18 o                         
  -7  17   1          9.02         19.56         6.55 o                         
  -6  17   1         13.57         -2.42        17.25 o                         
  -5  17   1        116.73         95.68         9.45 o                         
  -4  17   1        133.23        137.38        11.86 o                         
  -3  17   1         26.17          9.19         9.96 o                         
  -2  17   1        867.24        954.95        15.44 o                         
  -1  17   1        182.41        170.48        16.74 o                         
   0  17   1          4.64        -11.81        12.55 o                         
   1  17   1        317.96        341.93        14.14 o                         
   2  17   1        637.07        803.71       111.35 o                         
   3  17   1        444.46        577.09        18.52 o                         
   4  17   1         60.27         83.82        30.50 o                         
   5  17   1        417.65        513.85        57.96 o                         
   6  17   1        489.24        557.61        22.38 o                         
   7  17   1         12.38         14.85         7.00 o                         
   8  17   1          5.08         39.44        19.02 o                         
   9  17   1          6.30         44.64        21.56 o                         
  10  17   1          0.12         15.47        21.43 o                         
  11  17   1         10.65         38.68        22.70 o                         
 -11  18   1         27.81        -22.19        22.19 o                         
 -10  18   1          8.53         18.26        20.29 o                         
  -9  18   1         17.42         10.15        20.54 o                         
  -8  18   1         44.48         40.07        22.07 o                         
  -7  18   1         35.30         23.61        15.47 o                         
  -6  18   1        234.71        248.79        29.36 o                         
  -5  18   1          8.34         -0.19        31.77 o                         
  -4  18   1        401.86        428.11        34.81 o                         
  -3  18   1        216.83        276.26        13.18 o                         
  -2  18   1         28.31          1.41        34.49 o                         
  -1  18   1         73.56         25.35        30.88 o                         
   0  18   1        115.49        126.24        12.22 o                         
   1  18   1        278.96        313.13        31.45 o                         
   2  18   1         37.76         39.39        11.03 o                         
   3  18   1         71.70         55.82        11.70 o                         
   4  18   1        191.19        255.18        61.38 o                         
   5  18   1         46.37         30.14         9.41 o                         
   6  18   1         55.23         18.87         8.47 o                         
   7  18   1          6.49          1.22        10.72 o                         
   8  18   1         22.07         37.03        22.45 o                         
   9  18   1         36.15         55.55        22.83 o                         
  10  18   1         51.56         17.88        23.59 o                         
  11  18   1          4.23        -10.40        22.07 o                         
 -11  19   1         11.93          0.00        23.71 o                         
 -10  19   1         55.61         61.51        24.22 o                         
  -9  19   1          0.06         43.24        22.32 o                         
  -8  19   1         19.66          6.97        22.07 o                         
  -7  19   1         48.98         60.17         8.44 o                         
  -6  19   1        251.48        390.18        36.90 o                         
  -5  19   1         55.70         77.16        13.38 o                         
  -4  19   1        946.85       1071.19        17.45 o                         
  -3  19   1        115.16        133.91        46.10 o                         
  -2  19   1        213.06        218.39        15.79 o                         
  -1  19   1        454.25        474.46        14.47 o                         
   0  19   1          0.80         23.84        16.49 o                         
   1  19   1         32.61         67.97        12.17 o                         
   2  19   1        129.90        139.12        17.75 o                         
   3  19   1          2.59         17.00        11.33 o                         
   4  19   1        177.66        173.76        11.74 o                         
   5  19   1         18.21         15.78        10.23 o                         
   6  19   1          2.38         37.66        22.95 o                         
   7  19   1          2.41         11.58        11.54 o                         
   8  19   1          1.09         -5.44         6.40 o                         
   9  19   1          1.30        -16.74        21.31 o                         
  10  19   1          7.98         19.15        22.95 o                         
 -11  20   1         23.87        -23.71        23.71 o                         
 -10  20   1         10.02         36.90        24.10 o                         
  -9  20   1         15.52         49.84        22.83 o                         
  -8  20   1          2.42         -3.32         3.32 o                         
  -7  20   1          0.37          0.52        23.40 o                         
  -6  20   1        146.64        167.73        24.92 o                         
  -5  20   1         73.30         81.82        11.73 o                         
  -4  20   1        225.08        237.80        20.86 o                         
  -3  20   1         19.85        -16.11        19.15 o                         
  -2  20   1        507.65        557.09        88.52 o                         
  -1  20   1         65.20         44.49        16.68 o                         
   0  20   1         37.15         47.95        12.96 o                         
   1  20   1        326.61        322.35        54.09 o                         
   2  20   1         46.56         76.33        28.85 o                         
   3  20   1         85.05        122.99        17.63 o                         
   4  20   1         71.73         88.86        14.20 o                         
   5  20   1          0.50          3.66        40.20 o                         
   6  20   1        151.21        198.19        46.48 o                         
   7  20   1          0.96          0.19        24.22 o                         
   8  20   1          1.24         10.88        50.60 o                         
   9  20   1          4.63        -20.67        22.95 o                         
  10  20   1          2.97         -3.93        23.33 o                         
 -10  21   1          4.91         11.67        17.37 o                         
  -9  21   1          0.33         48.19        22.07 o                         
  -8  21   1          4.27         -4.61         4.61 o                         
  -7  21   1         21.43         18.28        13.57 o                         
  -6  21   1         94.75         82.68        10.88 o                         
  -5  21   1         55.53         63.96        10.89 o                         
  -4  21   1         49.58         87.56        21.18 o                         
  -3  21   1         31.60         48.00        40.64 o                         
  -2  21   1          5.64         13.99        24.22 o                         
  -1  21   1        210.90        211.60        32.02 o                         
   0  21   1          0.46         22.62        13.76 o                         
   1  21   1         16.71         36.42        17.44 o                         
   2  21   1         91.96         98.50        28.47 o                         
   3  21   1         70.94         97.34        42.67 o                         
   4  21   1          3.21         42.36        40.84 o                         
   5  21   1         35.03         39.27        11.89 o                         
   6  21   1         12.69        -10.39        10.39 o                         
   7  21   1         16.29         10.66        17.88 o                         
   8  21   1          6.95          0.03        28.09 o                         
   9  21   1          4.53        -18.52        21.94 o                         
  -9  22   1          1.19         11.54        24.22 o                         
  -8  22   1         45.84         26.27         6.40 o                         
  -7  22   1         35.55         23.63         9.27 o                         
  -6  22   1          8.28         -7.14        20.61 o                         
  -5  22   1         18.77         29.95        11.98 o                         
  -4  22   1         13.98         13.56        16.36 o                         
  -3  22   1          0.18        -11.79        11.79 o                         
  -2  22   1          0.97        -11.85        11.85 o                         
  -1  22   1         12.97         29.89        20.54 o                         
   0  22   1         31.14          1.35        12.16 o                         
   1  22   1          8.64          3.14        12.29 o                         
   2  22   1         10.99         -7.56        37.54 o                         
   3  22   1          8.24          2.63        13.56 o                         
   4  22   1        116.86         87.59        43.50 o                         
   5  22   1         94.23        103.65        12.81 o                         
   6  22   1          0.11          9.00        10.30 o                         
   7  22   1        109.04        109.07        11.54 o                         
   8  22   1          1.15          5.71        19.72 o                         
   9  22   1          3.08         58.08        24.10 o                         
  -9  23   1          2.44        -24.73        24.73 o                         
  -8  23   1         17.17         11.97         5.13 o                         
  -7  23   1          3.47         16.04        16.93 o                         
  -6  23   1         62.25         85.41        11.86 o                         
  -5  23   1          0.33          5.01        14.33 o                         
  -4  23   1         29.93         25.29        12.55 o                         
  -3  23   1          5.99         22.82        12.51 o                         
  -2  23   1          1.86        -12.79        12.79 o                         
  -1  23   1         37.13         73.18        18.58 o                         
   0  23   1         28.52         54.20        37.22 o                         
   1  23   1          0.05         16.76        12.20 o                         
   2  23   1         14.26          4.79        18.33 o                         
   3  23   1         11.38         -2.87        21.05 o                         
   4  23   1          0.41        -13.34        13.34 o                         
   5  23   1          4.99          0.94        23.14 o                         
   6  23   1          8.34        -20.61        20.61 o                         
   7  23   1          2.28         -1.59        38.68 o                         
   8  23   1          0.28          4.85        15.73 o                         
  -8  24   1          3.73          0.57         4.96 o                         
  -7  24   1          0.53        -10.13        10.13 o                         
  -6  24   1         13.08         -2.15        11.93 o                         
  -5  24   1         75.90         93.56        21.56 o                         
  -4  24   1         25.88         36.05        12.62 o                         
  -3  24   1         11.40         34.99        12.81 o                         
  -2  24   1         38.59         29.26        16.80 o                         
  -1  24   1         25.77          6.12        12.80 o                         
   0  24   1         37.71         66.04        13.36 o                         
   1  24   1          0.15          5.04        12.73 o                         
   2  24   1         24.58         12.03        15.79 o                         
   3  24   1         12.41          2.60        14.53 o                         
   4  24   1         56.91         97.89        12.73 o                         
   5  24   1          0.04         -8.50        18.13 o                         
   6  24   1          0.68         -8.13        18.71 o                         
   7  24   1          7.40         11.18        22.45 o                         
  -7  25   1          7.85         -7.55        25.62 o                         
  -6  25   1          1.43        -12.58        12.58 o                         
  -5  25   1          8.01        -24.16        24.16 o                         
  -4  25   1          2.52         -5.64        21.94 o                         
  -3  25   1          4.00        -13.81        13.81 o                         
  -2  25   1          1.08         37.73        14.60 o                         
  -1  25   1          4.51          0.98        13.04 o                         
   0  25   1          3.77         32.22        22.45 o                         
   1  25   1          0.13         15.36        14.61 o                         
   2  25   1          3.74         59.31        12.84 o                         
   3  25   1          1.41        -11.72        42.48 o                         
   4  25   1          0.23         17.93        18.83 o                         
   5  25   1         49.69         24.92        13.49 o                         
   6  25   1         49.41         36.08        44.96 o                         
  -6  26   1          2.67          5.33        12.53 o                         
  -5  26   1          0.47         -7.80        12.43 o                         
  -4  26   1          5.27        -12.61        12.61 o                         
  -3  26   1         16.31         -9.95        13.11 o                         
  -2  26   1         31.33         25.19        13.98 o                         
  -1  26   1          8.81         22.94        20.54 o                         
   0  26   1         53.59         11.26        26.95 o                         
   1  26   1         13.94         33.88        25.93 o                         
   2  26   1         17.96         38.28        14.70 o                         
   3  26   1          7.22        -13.22        13.22 o                         
   4  26   1         19.04        -13.35        13.35 o                         
   5  26   1         10.19         21.65        13.52 o                         
  -5  27   1         29.77        -12.12        27.90 o                         
  -4  27   1          0.73        -11.37        28.47 o                         
  -3  27   1         15.21          0.83        15.92 o                         
  -2  27   1          0.03         16.33        15.42 o                         
  -1  27   1         11.32         13.24        14.81 o                         
   0  27   1         16.01         20.50        16.11 o                         
   1  27   1         28.50         45.83        15.51 o                         
   2  27   1         14.97         24.46        14.08 o                         
   3  27   1          5.08          0.18        13.64 o                         
   4  27   1         11.11         27.79        14.13 o                         
  -2  28   1          0.01         35.25        21.62 o                         
  -1  28   1          5.56        -10.70        14.53 o                         
   0  28   1         42.15         59.78        36.08 o                         
   1  28   1         12.96          2.24        38.05 o                         
 -15   0   2         19.89         14.11        11.73 o                         
 -14   0   2          0.76          0.38         5.45 o                         
 -13   0   2         10.47          2.92         6.72 o                         
 -12   0   2         48.87         24.22         7.74 o                         
 -11   0   2       2034.42       2313.91        19.78 o                         
 -10   0   2        516.62        634.97        11.41 o                         
  -9   0   2        577.07        626.35        11.29 o                         
  -8   0   2        252.34        283.81        10.46 o                         
  -7   0   2        419.24        403.62        13.95 o                         
  -6   0   2       3631.72       4094.46       105.70 o                         
  -5   0   2      11206.27      11008.74        75.27 o                         
  -4   0   2       3737.59       4068.64        91.25 o                         
  -3   0   2        613.78        520.12         7.58 o                         
  -2   0   2       1623.15       1482.50        11.73 o                         
  -1   0   2       3315.79       3051.28        61.57 o                         
   0   0   2     120303.76     125900.59       916.38 o                         
   1   0   2      14666.02      16364.80       577.91 o                         
   2   0   2      14861.83      13253.38       114.14 o                         
   3   0   2        740.67        618.23        12.94 o                         
   4   0   2         51.98        125.30        10.02 o                         
   5   0   2        320.74        355.22        11.79 o                         
   6   0   2        202.54        204.30        11.29 o                         
   7   0   2       1055.41       1105.34        18.01 o                         
   8   0   2        123.85        172.22        11.67 o                         
   9   0   2         15.01         29.93        10.27 o                         
  10   0   2        118.81        160.73        55.10 o                         
  11   0   2         85.26         89.16        12.36 o                         
  12   0   2         80.27         65.79         7.93 o                         
  13   0   2         26.64          7.10         8.24 o                         
 -14   1   2          4.16          1.23         3.66 o                         
 -13   1   2         36.12         30.38         4.59 o                         
 -12   1   2         17.71         16.11         5.14 o                         
 -11   1   2         96.30        100.60         7.36 o                         
 -10   1   2        150.20        123.21         5.88 o                         
  -9   1   2       1118.99       1343.66        84.40 o                         
  -8   1   2        202.57        195.39         4.92 o                         
  -7   1   2        412.50        480.45         9.64 o                         
  -6   1   2        517.32        508.92         5.26 o                         
  -5   1   2        311.04        297.22         5.41 o                         
  -4   1   2       6069.74       5973.32        38.31 o                         
  -3   1   2        712.10        632.06         7.21 o                         
  -2   1   2        607.07        509.57         7.68 o                         
  -1   1   2        370.15        397.32        13.13 o                         
   0   1   2       2238.80       2013.02        11.88 o                         
   1   1   2      16990.39      17608.31        91.35 o                         
   2   1   2        336.95        385.97        23.06 o                         
   3   1   2       1922.23       1877.95        18.58 o                         
   4   1   2       2847.53       2882.29        57.07 o                         
   5   1   2        325.17        331.01         8.52 o                         
   6   1   2        116.79        193.83         8.47 o                         
   7   1   2        553.64        778.44        11.11 o                         
   8   1   2        309.40        385.81        10.63 o                         
   9   1   2         78.60         50.31        10.72 o                         
  10   1   2         11.61          8.95         5.79 o                         
  11   1   2          6.66          3.18         5.49 o                         
  12   1   2        169.01        135.87        12.94 o                         
  13   1   2         95.70         63.73        15.11 o                         
 -15   2   2          0.61         -3.42         6.85 o                         
 -14   2   2         16.73         -7.36         8.62 o                         
 -13   2   2          2.28          1.55         2.55 o                         
 -12   2   2         23.70         29.68        15.41 o                         
 -11   2   2        147.50        150.24        13.44 o                         
 -10   2   2        107.68        100.00         5.25 o                         
  -9   2   2        338.04        414.38         6.91 o                         
  -8   2   2        106.44        109.09         7.23 o                         
  -7   2   2        195.52        190.77         6.64 o                         
  -6   2   2       1748.44       1915.91        14.00 o                         
  -5   2   2       1252.67       1061.62         8.51 o                         
  -4   2   2          4.78         -3.67         3.88 o                         
  -3   2   2        685.91        562.47         7.33 o                         
  -2   2   2          4.44         14.34         6.95 o                         
  -1   2   2       1438.29       1528.59        23.60 o                         
   0   2   2       1458.40       1930.57        27.77 o                         
   1   2   2       7274.40       6103.42       104.22 o                         
   2   2   2      15958.64      15385.56        28.96 o                         
   3   2   2         38.54        108.02         7.42 o                         
   4   2   2        255.45        253.78        32.27 o                         
   5   2   2        824.97        772.19        13.25 o                         
   6   2   2         73.32        103.73        13.57 o                         
   7   2   2        212.66        246.78        51.23 o                         
   8   2   2          0.17          2.73        15.34 o                         
   9   2   2        553.72        601.65        63.35 o                         
  10   2   2        114.87        118.65        25.93 o                         
  11   2   2         55.14         25.30         5.82 o                         
  12   2   2         58.53         49.33         6.83 o                         
  13   2   2         24.50         23.63         5.83 o                         
 -15   3   2          0.00         -8.62         8.62 o                         
 -14   3   2          3.94         -4.31         9.00 o                         
 -13   3   2         46.29          5.20        10.65 o                         
 -12   3   2         35.77         35.51        11.03 o                         
 -11   3   2          0.59          6.01        13.32 o                         
 -10   3   2        460.68        377.73        59.10 o                         
  -9   3   2        424.96        491.83         6.22 o                         
  -8   3   2         34.26         23.57         6.09 o                         
  -7   3   2        299.98        298.16         8.43 o                         
  -6   3   2       3402.91       3586.28        36.77 o                         
  -5   3   2          2.71         21.56         3.37 o                         
  -4   3   2       1282.50       1153.77         9.96 o                         
  -3   3   2         10.40          2.37         6.26 o                         
  -2   3   2        110.82         79.50         5.59 o                         
  -1   3   2       2243.13       2261.72        55.04 o                         
   0   3   2       5205.27       5146.12        17.21 o                         
   1   3   2       4882.28       4565.23        47.69 o                         
   2   3   2       1180.14       1203.77        23.52 o                         
   3   3   2        471.85        481.24         9.64 o                         
   4   3   2        320.96        302.84        10.65 o                         
   5   3   2         27.86         28.03         7.10 o                         
   6   3   2        740.39        740.74        12.55 o                         
   7   3   2          0.69         12.68         7.74 o                         
   8   3   2         40.69         55.27         6.80 o                         
   9   3   2        100.94         48.95        13.70 o                         
  10   3   2        203.10        185.21        11.97 o                         
  11   3   2        137.49         74.91        15.15 o                         
  12   3   2          6.66         13.40         6.59 o                         
  13   3   2          0.11         -3.75         3.75 o                         
 -15   4   2          9.94         13.06        10.27 o                         
 -14   4   2          3.70        -10.53        10.53 o                         
 -13   4   2         57.86         47.30        11.16 o                         
 -12   4   2         62.40         76.85        13.06 o                         
 -11   4   2          3.09          7.61        11.03 o                         
 -10   4   2         32.92         26.38        13.06 o                         
  -9   4   2          1.85          6.04         9.45 o                         
  -8   4   2        452.54        588.21         5.40 o                         
  -7   4   2        282.61        345.72         6.74 o                         
  -6   4   2        248.74        245.03        13.76 o                         
  -5   4   2       1245.39       1254.96        12.80 o                         
  -4   4   2       1300.33       1282.32        14.33 o                         
  -3   4   2       1973.15       2186.04        17.47 o                         
  -2   4   2       1598.03       1581.25        37.92 o                         
  -1   4   2         79.13         48.13         8.47 o                         
   0   4   2       2163.57       1663.05        14.37 o                         
   1   4   2       5474.18       4599.99       116.29 o                         
   2   4   2          0.35         34.91        13.44 o                         
   3   4   2          1.03         20.82        26.00 o                         
   4   4   2        522.51        470.63        16.93 o                         
   5   4   2          0.06          3.68         7.74 o                         
   6   4   2        199.55        204.81         8.75 o                         
   9   4   2        449.46        525.91        18.26 o                         
  10   4   2          1.54          7.96         9.32 o                         
  11   4   2         93.16        102.48         6.18 o                         
  12   4   2         27.89         19.60         6.47 o                         
  13   4   2         39.01         22.91         8.44 o                         
 -15   5   2          0.40         -5.33        10.65 o                         
 -14   5   2          0.96        -11.79        11.79 o                         
 -13   5   2         39.75         19.91        13.19 o                         
 -12   5   2          2.34          6.97        14.20 o                         
 -11   5   2         39.27         44.13        12.30 o                         
 -10   5   2        303.98        311.46        17.25 o                         
  -8   5   2        432.92        514.36        43.75 o                         
  -7   5   2        142.18        144.03         4.31 o                         
  -6   5   2       1763.51       1509.31        30.56 o                         
  -5   5   2       5379.48       5906.37       126.41 o                         
  -4   5   2        841.60        789.98        15.66 o                         
  -3   5   2         15.74         17.70         5.47 o                         
  -2   5   2       1023.83        937.92        10.02 o                         
  -1   5   2        319.03        368.46         9.55 o                         
   0   5   2         82.16        106.78        13.82 o                         
   1   5   2       3838.80       3479.00        16.68 o                         
   2   5   2       1095.77        835.05        66.83 o                         
   3   5   2         76.04         61.12        30.63 o                         
   4   5   2        362.21        279.09         7.42 o                         
   5   5   2        391.43        452.74        10.02 o                         
   9   5   2         63.20         48.42         7.74 o                         
  10   5   2         28.03         18.17         5.81 o                         
  11   5   2         12.62          6.25         5.05 o                         
  12   5   2          0.01         -2.78         2.78 o                         
  13   5   2          2.91          3.17         9.45 o                         
 -15   6   2         22.01          3.04        12.68 o                         
 -14   6   2         22.27         12.17        12.17 o                         
 -13   6   2         14.33          8.50        12.94 o                         
 -12   6   2          7.43         -2.41        15.22 o                         
 -11   6   2         70.04        113.25        15.22 o                         
 -10   6   2        250.91        261.50        15.85 o                         
  -9   6   2         39.85         39.06        13.95 o                         
  -8   6   2        247.08        278.48        15.60 o                         
  -7   6   2        117.21         98.96        10.31 o                         
  -6   6   2        168.46        151.05         5.58 o                         
  -5   6   2        312.72        315.10        13.76 o                         
  -4   6   2          8.30          6.94         5.45 o                         
  -3   6   2        237.15        172.81         6.23 o                         
  -2   6   2        794.43        688.62         9.33 o                         
  -1   6   2       2618.05       2128.90        66.20 o                         
   0   6   2       4958.60       4121.15        91.44 o                         
   1   6   2        809.30        576.69        10.40 o                         
   2   6   2         43.06         91.24        32.21 o                         
   3   6   2       1316.96       1100.52         9.44 o                         
   4   6   2        133.28        150.75         6.28 o                         
   5   6   2       4938.24       5021.63       271.14 o                         
   8   6   2          4.61         18.52         6.09 o                         
   9   6   2         54.16         79.88         5.77 o                         
  10   6   2        133.06        165.91         6.00 o                         
  11   6   2         81.74         58.91        13.95 o                         
  12   6   2         52.70         18.10        11.73 o                         
  13   6   2         22.10         -1.98        10.21 o                         
 -15   7   2          0.63         -0.89        13.32 o                         
 -14   7   2        117.04        122.76        16.61 o                         
 -13   7   2         15.72         10.91        15.85 o                         
 -12   7   2          5.14          2.54        16.36 o                         
 -11   7   2         11.03        -13.82        13.82 o                         
 -10   7   2          0.39         -4.31        14.58 o                         
  -9   7   2        896.50        884.42        23.08 o                         
  -8   7   2         20.77         61.27        17.12 o                         
  -7   7   2       1000.58        995.48        67.34 o                         
  -6   7   2          0.84         -4.66        10.86 o                         
  -5   7   2         23.06         10.80         5.39 o                         
  -4   7   2       2027.37       2352.80        14.33 o                         
  -3   7   2        263.57        248.27         5.75 o                         
  -2   7   2         84.64        101.36         9.54 o                         
  -1   7   2        285.75        251.89         9.54 o                         
   0   7   2         87.93         86.39        29.17 o                         
   1   7   2        161.93        173.86        17.31 o                         
   2   7   2         49.38         45.44         6.91 o                         
   3   7   2       2199.79       2059.34       100.38 o                         
   4   7   2         63.77         59.34         5.56 o                         
   5   7   2        186.42        217.36         9.13 o                         
   8   7   2         33.88         68.35         6.21 o                         
   9   7   2         58.62         58.93         5.43 o                         
  10   7   2         14.35         17.24         3.49 o                         
  11   7   2          0.18         -0.13        15.09 o                         
  12   7   2         10.02        -11.70        11.70 o                         
  13   7   2          0.40         -0.33        11.48 o                         
 -14   8   2         24.82         -0.63        14.96 o                         
 -13   8   2          6.19         24.22        18.13 o                         
 -12   8   2          3.27        -15.60        15.60 o                         
 -11   8   2         50.09         19.28        15.09 o                         
 -10   8   2         38.05         38.81        15.73 o                         
  -9   8   2        112.88        154.21        17.12 o                         
  -8   8   2         10.75         -4.14        11.24 o                         
  -7   8   2        836.56        790.87        25.55 o                         
  -6   8   2        250.15        284.42        22.23 o                         
  -5   8   2          2.34         -6.26         6.26 o                         
  -4   8   2        193.86        209.63         6.44 o                         
  -3   8   2          6.43         11.69         9.77 o                         
  -2   8   2       2839.24       2519.16        70.00 o                         
  -1   8   2        303.96        339.89        12.87 o                         
   0   8   2        562.83        442.29        10.84 o                         
   1   8   2         16.36         29.32         7.12 o                         
   2   8   2         36.18         50.41         6.44 o                         
   3   8   2         37.36         57.60         6.66 o                         
   4   8   2          4.26         20.16         9.76 o                         
   5   8   2          1.17          4.57         7.99 o                         
   6   8   2         58.06         52.12         8.24 o                         
   7   8   2         56.36         48.19         5.58 o                         
   8   8   2        136.31        196.95        39.31 o                         
   9   8   2         48.24         54.67         5.24 o                         
  10   8   2        174.95        118.10         4.43 o                         
  11   8   2         22.91          5.20        16.61 o                         
  12   8   2        111.18         58.06        23.21 o                         
  13   8   2          7.92         -2.87        21.31 o                         
 -14   9   2         10.48          1.52        16.36 o                         
 -13   9   2         39.25         53.14        18.90 o                         
 -12   9   2          0.43        -17.75        17.75 o                         
 -11   9   2         56.03         57.32        16.74 o                         
 -10   9   2         75.87         67.47        16.11 o                         
  -9   9   2        616.75        508.16        20.16 o                         
  -8   9   2        912.23       1028.57        31.96 o                         
  -7   9   2        241.63        200.46        31.20 o                         
  -6   9   2        122.20         85.86         5.04 o                         
  -5   9   2        270.68        316.49         7.36 o                         
  -4   9   2        770.84        737.51        12.47 o                         
  -3   9   2        394.76        448.21        18.26 o                         
  -2   9   2        277.41        273.88        43.12 o                         
  -1   9   2          4.40         45.81         9.22 o                         
   0   9   2          0.06         14.84         8.91 o                         
   1   9   2        247.56        228.39        23.91 o                         
   2   9   2        336.28        273.92        12.62 o                         
   3   9   2         18.33          3.22         6.72 o                         
   4   9   2        406.39        366.89        20.67 o                         
   5   9   2         11.12         12.94         7.61 o                         
   6   9   2        326.74        328.20         8.88 o                         
   7   9   2         14.78         10.40         6.21 o                         
   8   9   2         14.51         28.31        19.59 o                         
   9   9   2          0.23         -3.49        15.92 o                         
  10   9   2          1.73          4.95        16.11 o                         
  11   9   2          3.45        -15.47        15.47 o                         
  12   9   2          2.91         -1.78        16.99 o                         
  13   9   2         10.64         15.79        16.49 o                         
 -14  10   2         29.55         -8.24        16.99 o                         
 -13  10   2          2.42         -0.13        16.11 o                         
 -12  10   2          0.34         -2.54        15.60 o                         
 -11  10   2          0.75        -15.22        15.22 o                         
 -10  10   2         13.37         28.15        18.13 o                         
  -9  10   2          1.30          5.58        15.73 o                         
  -8  10   2         27.33          5.71        16.23 o                         
  -7  10   2        167.08        164.92        12.00 o                         
  -6  10   2          1.94         -3.61         5.11 o                         
  -5  10   2         46.89         34.82         5.88 o                         
  -4  10   2       2001.46       2134.66       157.51 o                         
  -3  10   2        541.33        473.72        64.17 o                         
  -2  10   2        880.84        884.19        28.72 o                         
  -1  10   2          4.86         -6.76        11.10 o                         
   0  10   2        425.52        400.75        10.07 o                         
   1  10   2        568.53        526.46        20.29 o                         
   2  10   2         36.38         53.60         7.42 o                         
   3  10   2        336.20        394.26        22.13 o                         
   4  10   2         57.86         44.88         6.49 o                         
   5  10   2         46.42         16.49         7.48 o                         
   6  10   2         10.14         21.43         7.23 o                         
   7  10   2         57.42         72.39        11.79 o                         
   8  10   2        179.09        187.15        14.33 o                         
   9  10   2          0.08         -9.90        11.67 o                         
  10  10   2          3.12         -7.36        17.12 o                         
  11  10   2          3.20         19.28        18.26 o                         
  12  10   2         12.53         16.11        17.37 o                         
 -14  11   2         41.39          6.59        19.28 o                         
 -13  11   2          4.99        -15.98        15.98 o                         
 -12  11   2         38.25         14.71        17.63 o                         
 -11  11   2         15.09         -1.01        18.01 o                         
 -10  11   2        140.86        128.59        18.64 o                         
  -9  11   2        503.50        531.11        22.95 o                         
  -8  11   2        414.91        498.52        20.04 o                         
  -7  11   2        446.59        479.62         5.47 o                         
  -6  11   2          2.67         -3.80         3.80 o                         
  -5  11   2        428.61        419.08        12.94 o                         
  -4  11   2       2252.05       2234.45       165.31 o                         
  -3  11   2       1339.67       1318.13        63.73 o                         
  -2  11   2        270.94        281.71        12.22 o                         
  -1  11   2          3.49         22.54         8.52 o                         
   0  11   2         94.56         91.06         9.28 o                         
   1  11   2         15.37          8.13         8.10 o                         
   2  11   2        665.48        676.09        13.76 o                         
   3  11   2        269.52        224.16         8.23 o                         
   4  11   2          1.25         20.67         8.88 o                         
   5  11   2        212.04        245.66        18.20 o                         
   6  11   2       1462.66       1690.39       217.55 o                         
   7  11   2        615.56        739.54        48.32 o                         
   8  11   2         92.51        115.03        29.36 o                         
   9  11   2         49.68         44.13        19.40 o                         
  10  11   2         44.33         71.02        18.90 o                         
  11  11   2          9.82         -8.37        18.52 o                         
  12  11   2          1.39         52.00        20.42 o                         
 -14  12   2          0.04         -3.55        18.26 o                         
 -13  12   2         23.55        -14.58        18.64 o                         
 -12  12   2          0.25         -4.82        17.37 o                         
 -11  12   2         39.52         39.31        18.26 o                         
 -10  12   2         40.11         36.65        17.88 o                         
  -9  12   2         63.93         48.57        18.77 o                         
  -8  12   2          7.42          1.65        16.36 o                         
  -7  12   2         51.31         68.51         2.88 o                         
  -6  12   2       1142.82       1327.09         8.09 o                         
  -5  12   2        939.63        929.98        13.06 o                         
  -4  12   2        822.11        892.39        48.64 o                         
  -3  12   2          0.39          7.00        12.30 o                         
  -2  12   2          3.38          1.96        11.48 o                         
  -1  12   2        400.54        344.95        12.10 o                         
   0  12   2         67.47        110.33        10.21 o                         
   1  12   2         37.08         61.93        32.47 o                         
   2  12   2       1571.55       1610.81        31.58 o                         
   3  12   2        474.23        525.18        20.16 o                         
   4  12   2         41.17         62.04         6.41 o                         
   5  12   2          1.92         -6.35         6.35 o                         
   6  12   2        303.16        318.93        22.07 o                         
   7  12   2        572.42        606.53        15.79 o                         
   8  12   2        321.71        357.33        16.23 o                         
   9  12   2         70.75         17.25        17.25 o                         
  10  12   2         79.61          2.66        20.54 o                         
  11  12   2         26.83        -19.02        19.02 o                         
  12  12   2         13.35         24.10        20.16 o                         
 -13  13   2          4.41        -16.74        20.04 o                         
 -12  13   2         25.40         -5.07        19.40 o                         
 -11  13   2          1.01         49.46        17.88 o                         
 -10  13   2          2.07         55.17        19.15 o                         
  -9  13   2         13.67         -3.68        18.01 o                         
  -8  13   2        138.46        170.95        19.40 o                         
  -7  13   2          8.41         24.47        10.34 o                         
  -6  13   2        125.34        121.08         4.78 o                         
  -5  13   2          9.19         23.02         6.66 o                         
  -4  13   2          8.34         -1.02         7.31 o                         
  -3  13   2        168.87        198.86         9.93 o                         
  -2  13   2         39.95         62.38        31.96 o                         
  -1  13   2        227.87        223.12        11.56 o                         
   0  13   2        220.41        241.54        17.37 o                         
   1  13   2         26.21         10.69        16.87 o                         
   2  13   2        226.65        272.25        24.03 o                         
   3  13   2        258.26        308.53        27.27 o                         
   4  13   2         16.53         20.34         8.28 o                         
   5  13   2         54.88         65.14         7.80 o                         
   6  13   2         18.81         34.95        16.42 o                         
   7  13   2         35.67         63.47         5.42 o                         
   8  13   2         74.26         56.55         7.42 o                         
   9  13   2         44.51         83.32        19.78 o                         
  10  13   2          2.01         53.64        20.92 o                         
  11  13   2          8.73         -0.38        19.02 o                         
  12  13   2         15.22         11.79        20.54 o                         
 -12  14   2         10.54         38.55        20.92 o                         
 -11  14   2         26.49         46.67        20.42 o                         
 -10  14   2        109.02        113.50        20.29 o                         
  -9  14   2         50.20         34.11        18.64 o                         
  -8  14   2          7.50         20.16        18.01 o                         
  -7  14   2          1.10          7.06         4.38 o                         
  -6  14   2          5.80          8.63         4.55 o                         
  -5  14   2        753.72        761.18        14.52 o                         
  -4  14   2         10.10         43.55         8.91 o                         
  -3  14   2         94.65         79.86         7.77 o                         
  -2  14   2         91.93        107.23        15.38 o                         
  -1  14   2         95.93        124.15        10.98 o                         
   0  14   2          1.31        -10.79        10.79 o                         
   1  14   2        243.92        297.55        12.12 o                         
   2  14   2        524.18        600.75        12.90 o                         
   3  14   2         27.83         24.28         8.30 o                         
   4  14   2          1.78          2.11         9.52 o                         
   5  14   2         44.50         53.53         6.86 o                         
   6  14   2         39.35         40.04         8.37 o                         
   7  14   2        156.32        180.94         6.36 o                         
   8  14   2        126.32         75.33        21.05 o                         
   9  14   2          0.29          1.01        20.04 o                         
  10  14   2          2.69        -18.39        20.04 o                         
  11  14   2         19.03        -19.78        19.78 o                         
 -13  15   2         10.00         15.47        21.05 o                         
 -12  15   2          8.87        -21.05        21.05 o                         
 -11  15   2          0.00         -3.04        19.53 o                         
 -10  15   2          6.74         -9.51        19.40 o                         
  -9  15   2         43.72         45.02        20.04 o                         
  -8  15   2         22.43         30.44        17.63 o                         
  -7  15   2        127.03        134.06         7.01 o                         
  -6  15   2        437.06        469.89        13.57 o                         
  -5  15   2        350.39        383.42         9.76 o                         
  -4  15   2        163.51        167.82        10.62 o                         
  -3  15   2        270.31        272.65         9.93 o                         
  -2  15   2         19.16         44.24        10.93 o                         
  -1  15   2         38.58         45.71         8.86 o                         
   0  15   2         10.53          4.77        10.86 o                         
   1  15   2          8.59         26.46        10.36 o                         
   2  15   2        298.71        297.76        10.01 o                         
   3  15   2         69.02         85.39         9.87 o                         
   4  15   2          0.01         -0.74        12.05 o                         
   5  15   2        604.49        769.34        27.65 o                         
   6  15   2         68.69         88.41         9.89 o                         
   7  15   2          9.77         30.03         7.03 o                         
   8  15   2        175.60        206.84        23.33 o                         
   9  15   2         12.43         23.59        20.54 o                         
  10  15   2          4.63          7.86        20.04 o                         
  11  15   2          0.51        -11.67        19.91 o                         
 -13  16   2          6.14         -5.96        22.32 o                         
 -12  16   2         25.12         26.38        19.40 o                         
 -11  16   2          1.44          8.62        21.43 o                         
 -10  16   2         53.30        132.02        21.69 o                         
  -9  16   2          3.90         21.56        18.39 o                         
  -8  16   2         30.47        -19.02        19.02 o                         
  -7  16   2        103.72        122.19         6.90 o                         
  -6  16   2        131.23        115.69         7.22 o                         
  -5  16   2         24.05         54.71         7.95 o                         
  -4  16   2        132.92        162.80        17.78 o                         
  -3  16   2       1095.83       1194.10        16.06 o                         
  -2  16   2          8.58         11.83        11.33 o                         
  -1  16   2         11.97         30.30        11.27 o                         
   0  16   2          0.85        -10.97        10.97 o                         
   1  16   2          0.01        -10.36        10.36 o                         
   2  16   2         94.00         84.77         9.85 o                         
   3  16   2          1.20          3.99         9.62 o                         
   4  16   2        221.55        245.02        13.57 o                         
   5  16   2          0.03         10.72         6.30 o                         
   6  16   2        141.45        185.83        10.01 o                         
   7  16   2        154.80        186.81        15.03 o                         
   8  16   2         21.31         -8.75        21.43 o                         
   9  16   2          5.77          3.80        22.07 o                         
  10  16   2          0.02        -19.02        19.02 o                         
  11  16   2          1.13        -20.42        21.56 o                         
 -12  17   2          0.82        -11.29        21.69 o                         
 -11  17   2          2.26        -19.02        19.02 o                         
 -10  17   2         21.34         -4.18        21.56 o                         
  -9  17   2         53.56         87.00        16.49 o                         
  -8  17   2         35.99         32.94         6.66 o                         
  -7  17   2          7.80          5.29         5.49 o                         
  -6  17   2          6.44         -6.47        14.01 o                         
  -5  17   2        313.56        396.51        20.86 o                         
  -4  17   2         93.62         80.12        10.72 o                         
  -3  17   2          8.80         27.43         9.42 o                         
  -2  17   2        340.70        312.94        12.97 o                         
  -1  17   2         25.60         39.16         9.35 o                         
   0  17   2          1.28         -5.82         8.97 o                         
   1  17   2        494.36        522.78        20.61 o                         
   2  17   2        140.01        187.39        11.49 o                         
   3  17   2         40.13         37.92         9.87 o                         
   4  17   2        231.59        239.03        37.42 o                         
   5  17   2          1.93         -1.98         8.50 o                         
   6  17   2         85.57         77.26        23.71 o                         
   7  17   2        358.19        448.28        69.37 o                         
   8  17   2          8.47          3.63         9.64 o                         
   9  17   2         33.71         18.77        20.42 o                         
  10  17   2         19.33         42.86        20.16 o                         
 -12  18   2          2.67        -10.02        21.81 o                         
 -11  18   2         18.83         55.04        22.45 o                         
 -10  18   2         53.04         83.95        20.67 o                         
  -9  18   2         34.45          9.13        22.57 o                         
  -8  18   2        121.30        104.67         4.40 o                         
  -7  18   2         43.44         41.08        11.00 o                         
  -6  18   2          3.47         20.37         9.64 o                         
  -5  18   2        309.34        332.37        58.59 o                         
  -4  18   2          0.39         -1.33        13.61 o                         
  -3  18   2        835.58        991.22        24.35 o                         
  -2  18   2          2.97         -7.77        12.68 o                         
  -1  18   2       1156.35       1157.85        32.47 o                         
   0  18   2        418.93        442.72        14.57 o                         
   1  18   2        393.06        347.98        13.61 o                         
   2  18   2         70.00         95.89        13.54 o                         
   3  18   2        236.67        296.38        11.12 o                         
   4  18   2        168.81        190.16        10.20 o                         
   5  18   2        813.81        710.93        36.90 o                         
   6  18   2         24.97         15.37        34.87 o                         
   7  18   2         23.75          8.64        20.10 o                         
   8  18   2          0.08         10.50         6.10 o                         
   9  18   2          0.98          3.93        20.54 o                         
  10  18   2          0.41        -22.45        22.45 o                         
 -11  19   2          9.50         30.18        22.07 o                         
 -10  19   2          5.84         20.16        22.95 o                         
  -9  19   2          6.97         31.07        21.94 o                         
  -8  19   2          3.30          2.19         4.13 o                         
  -7  19   2         59.72        107.23         8.66 o                         
  -6  19   2         30.44         35.24        12.55 o                         
  -5  19   2         15.62         24.52        45.59 o                         
  -4  19   2         40.76         24.79        18.96 o                         
  -3  19   2        285.70        341.14        23.84 o                         
  -2  19   2         17.64         -2.71        13.08 o                         
  -1  19   2         64.83         38.27        12.69 o                         
   0  19   2          0.01         23.39        10.22 o                         
   1  19   2         19.37         27.35        10.86 o                         
   2  19   2        954.13        969.87        18.63 o                         
   3  19   2         65.69         64.09        10.84 o                         
   4  19   2          2.39          6.45         8.84 o                         
   5  19   2         58.61         48.26        10.67 o                         
   6  19   2          4.87         11.26        10.31 o                         
   7  19   2         31.49          8.18         8.38 o                         
   8  19   2         79.05         54.11        27.39 o                         
   9  19   2          1.81         -2.66        23.08 o                         
 -11  20   2         18.54         10.27        20.54 o                         
 -10  20   2          0.77         32.34        21.05 o                         
  -9  20   2          1.15        -20.54        22.07 o                         
  -8  20   2          4.02          6.61        10.08 o                         
  -7  20   2        206.93        259.89        35.76 o                         
  -6  20   2          8.24         25.58        35.06 o                         
  -5  20   2         97.52        130.60        12.57 o                         
  -4  20   2        146.62        178.80        24.03 o                         
  -3  20   2          2.64          5.46        18.13 o                         
  -2  20   2         78.42         98.91        14.23 o                         
  -1  20   2        291.75        283.95        22.93 o                         
   0  20   2          0.28          5.01        12.35 o                         
   1  20   2         89.67         88.78        12.40 o                         
   2  20   2         98.55         97.26        10.01 o                         
   3  20   2         21.09         64.11        12.52 o                         
   4  20   2          3.88          4.73        19.21 o                         
   5  20   2         10.49         66.23        14.77 o                         
   6  20   2          2.16         -5.67        10.57 o                         
   7  20   2          0.95         -7.44         8.74 o                         
   8  20   2          0.28         -1.89        27.14 o                         
   9  20   2          1.80          4.95        24.22 o                         
 -10  21   2         29.50        -24.73        24.73 o                         
  -9  21   2         91.89         30.44        26.12 o                         
  -8  21   2        185.25        138.37        15.54 o                         
  -7  21   2         26.63         10.89         6.88 o                         
  -6  21   2         22.07         35.33        18.01 o                         
  -5  21   2         17.40         11.59        10.74 o                         
  -4  21   2          0.93         26.21        28.60 o                         
  -3  21   2         28.04         30.35        11.94 o                         
  -2  21   2         89.21         90.90        36.59 o                         
  -1  21   2         50.36         53.25        13.09 o                         
   0  21   2         47.54         85.94        12.84 o                         
   1  21   2         12.42          6.99        11.64 o                         
   2  21   2         14.18        -11.16        11.16 o                         
   3  21   2          2.85        -17.90        19.40 o                         
   4  21   2          8.87         14.58        12.73 o                         
   5  21   2        109.95        160.92        48.13 o                         
   6  21   2         15.89          0.38        16.87 o                         
   7  21   2          2.34         44.14        38.49 o                         
   8  21   2         18.03          2.16        14.20 o                         
 -10  22   2          0.65        -14.84        23.33 o                         
  -9  22   2         18.87         19.91        25.24 o                         
  -8  22   2         74.86         43.02         7.45 o                         
  -7  22   2          1.19         -5.14         6.86 o                         
  -6  22   2          1.39         15.55        11.36 o                         
  -5  22   2         16.70         11.57        11.77 o                         
  -4  22   2          5.70          6.49        26.44 o                         
  -3  22   2          1.82         31.42        13.70 o                         
  -2  22   2         58.21          8.36        13.46 o                         
  -1  22   2         86.01        102.11        32.47 o                         
   0  22   2         22.02         14.81        12.64 o                         
   1  22   2          1.62         33.27        39.25 o                         
   2  22   2         23.73         -4.41        15.85 o                         
   3  22   2          1.15        -16.95        19.59 o                         
   4  22   2          1.19         21.79        13.40 o                         
   5  22   2          0.26         -6.75        15.92 o                         
   6  22   2          0.21        -12.52        13.13 o                         
   7  22   2          5.27         20.40         9.89 o                         
   8  22   2          0.02         -3.61        27.71 o                         
  -9  23   2          7.97         18.64        24.10 o                         
  -8  23   2         31.98         11.68        10.46 o                         
  -7  23   2          4.82         -2.07         6.00 o                         
  -6  23   2          0.40         -9.18        34.37 o                         
  -5  23   2         39.00         64.14        13.89 o                         
  -4  23   2         66.12         47.41        13.04 o                         
  -3  23   2          3.22          9.10        19.91 o                         
  -2  23   2          0.80          2.17        12.09 o                         
  -1  23   2        106.84        111.96        20.29 o                         
   0  23   2         61.66         54.20        50.60 o                         
   1  23   2          0.82         -5.89        28.53 o                         
   2  23   2         14.75          6.98        14.84 o                         
   3  23   2          2.12          7.86        13.30 o                         
   4  23   2         57.87         43.77        38.74 o                         
   5  23   2          0.14        -13.61        30.44 o                         
   6  23   2          2.24        -10.72        10.72 o                         
   7  23   2         15.73         -9.45        14.96 o                         
  -8  24   2         14.02         -5.01         5.99 o                         
  -7  24   2         30.93         28.55         7.58 o                         
  -6  24   2          2.23         -4.86        32.53 o                         
  -5  24   2         19.53         12.35        22.57 o                         
  -4  24   2         59.02         45.54        13.96 o                         
  -3  24   2          7.29          4.56        13.67 o                         
  -2  24   2          8.77        -12.79        12.79 o                         
  -1  24   2          2.68        -11.06        26.57 o                         
   0  24   2         44.33         77.82        39.12 o                         
   1  24   2          4.91         22.70        20.04 o                         
   2  24   2         17.35        -20.16        20.16 o                         
   3  24   2        125.91        156.30        16.42 o                         
   4  24   2          6.61         -5.57        19.78 o                         
   5  24   2          7.75         18.96        14.33 o                         
   6  24   2          2.78          3.71        11.23 o                         
  -7  25   2         37.60         -2.50        11.75 o                         
  -6  25   2         10.61        -12.31        12.31 o                         
  -5  25   2          0.58         18.15        34.49 o                         
  -4  25   2          0.14          1.56        24.29 o                         
  -3  25   2          3.91         30.68        14.30 o                         
  -2  25   2          0.29          1.51        13.66 o                         
  -1  25   2         61.64         70.44        14.61 o                         
   0  25   2         12.34          9.11        19.40 o                         
   1  25   2         48.22         68.01        42.74 o                         
   2  25   2         38.40         40.51        17.82 o                         
   3  25   2         52.75         19.36        13.60 o                         
   4  25   2          0.41         -5.83        17.06 o                         
   5  25   2         34.03          0.58        17.94 o                         
  -6  26   2         87.31         66.29        21.75 o                         
  -5  26   2          0.71         -6.85        35.64 o                         
  -4  26   2          0.60          2.20        18.45 o                         
  -3  26   2          3.89         10.49        13.98 o                         
  -2  26   2         16.41        -13.05        14.20 o                         
  -1  26   2          4.50          1.81        13.94 o                         
   0  26   2         21.15         20.05        14.24 o                         
   1  26   2         97.47         94.27        26.00 o                         
   2  26   2          0.03          6.02        17.31 o                         
   3  26   2         17.79          4.96        14.00 o                         
   4  26   2         24.55         25.09        25.55 o                         
  -4  27   2          8.48          3.61        17.25 o                         
  -3  27   2         72.97         28.10        15.42 o                         
  -2  27   2          0.98         25.98        16.21 o                         
  -1  27   2          0.00         17.82        15.69 o                         
   0  27   2         33.28         -5.29        16.42 o                         
   1  27   2          1.10         23.13        15.36 o                         
   2  27   2         63.19         60.44        19.85 o                         
   3  27   2          2.85        -16.99        16.99 o                         
  -2  28   2          5.96          8.12        18.90 o                         
  -1  28   2         49.74         70.39        29.49 o                         
 -15   1   3          0.00         -4.06         4.06 o                         
 -14   1   3          5.66          7.14         3.88 o                         
 -13   1   3         71.56         81.99        18.33 o                         
 -12   1   3         83.57        100.35        10.02 o                         
 -11   1   3         15.41         12.85         6.97 o                         
 -10   1   3        572.78        660.35        19.97 o                         
  -9   1   3       1419.84       1561.57        13.73 o                         
  -8   1   3       1217.28       1251.71        10.78 o                         
  -7   1   3        148.90        132.07         5.82 o                         
  -6   1   3        782.78        728.55        17.15 o                         
  -5   1   3         23.46         12.04         5.22 o                         
  -4   1   3        453.44        389.34        10.41 o                         
  -3   1   3       1319.08       1120.99        16.33 o                         
  -2   1   3       1692.54       1516.06        18.13 o                         
  -1   1   3       5745.23       5597.77        76.81 o                         
   0   1   3        664.94        700.43         8.82 o                         
   1   1   3        239.24        262.36         8.17 o                         
   2   1   3        261.66        208.32         9.68 o                         
   3   1   3        238.61        156.04        12.49 o                         
   4   1   3        439.57        411.58        10.22 o                         
   5   1   3         22.63         16.48        33.16 o                         
   6   1   3         24.55         45.97        17.94 o                         
   7   1   3         22.15         57.58         9.35 o                         
   8   1   3        250.01        294.71        16.04 o                         
   9   1   3         18.79         23.14        10.28 o                         
  10   1   3          2.16         -9.54        16.80 o                         
  11   1   3          1.17         -8.78         8.78 o                         
  12   1   3         27.01         25.46         8.31 o                         
  13   1   3         26.83          9.44         6.49 o                         
 -15   2   3          0.96         -3.80         7.23 o                         
 -14   2   3          0.06         -5.68         5.96 o                         
 -13   2   3          0.13          6.93         4.22 o                         
 -12   2   3        274.90        296.56        50.85 o                         
 -11   2   3        143.02        137.39        25.62 o                         
 -10   2   3         19.18         16.10         5.63 o                         
  -9   2   3         66.43         81.70         6.09 o                         
  -8   2   3        133.52        130.37         5.32 o                         
  -7   2   3        834.98        984.84         9.21 o                         
  -6   2   3         67.07        105.63         6.28 o                         
  -5   2   3        255.44        238.08        12.26 o                         
  -4   2   3        662.05        576.77        10.55 o                         
  -3   2   3         33.31         61.18         6.53 o                         
  -2   2   3       1513.51       1288.94        22.22 o                         
  -1   2   3        126.91        156.44         7.84 o                         
   0   2   3       1949.49       2188.91        14.88 o                         
   1   2   3        467.29        544.66        10.72 o                         
   2   2   3       2101.22       1886.21        11.63 o                         
   3   2   3       4201.57       4159.93        66.77 o                         
   4   2   3        146.35        100.42        18.90 o                         
   5   2   3        161.65        168.93        16.99 o                         
   6   2   3          0.47         -8.94         8.94 o                         
   7   2   3          0.99        -15.73        15.73 o                         
   8   2   3        102.76        107.96        12.17 o                         
   9   2   3          1.88         -3.03        10.20 o                         
  10   2   3        326.64        438.69        56.94 o                         
  11   2   3          4.46         -9.00         9.76 o                         
  12   2   3         34.98         -6.43         6.43 o                         
  13   2   3         13.38         30.44        16.61 o                         
 -15   3   3          0.41         -1.39         9.51 o                         
 -14   3   3         28.14         35.38        10.15 o                         
 -13   3   3         83.70        103.74        11.29 o                         
 -12   3   3        288.31        308.59        47.11 o                         
 -11   3   3        150.56        158.08         5.72 o                         
 -10   3   3          2.53         -5.83         5.83 o                         
  -9   3   3         10.96         26.34         5.60 o                         
  -8   3   3        300.24        292.26         5.21 o                         
  -7   3   3         42.83         78.08         6.50 o                         
  -6   3   3        354.56        321.28         9.45 o                         
  -5   3   3         68.31         70.40        10.62 o                         
  -4   3   3        712.46        698.52         7.32 o                         
  -3   3   3         18.70         26.05         6.29 o                         
  -2   3   3         23.14         14.32         7.09 o                         
  -1   3   3       1059.08       1000.65         8.52 o                         
   0   3   3         85.55        104.48        14.82 o                         
   1   3   3        745.78        694.29         9.02 o                         
   2   3   3         32.66         58.11         6.80 o                         
   3   3   3       1251.46       1214.26        12.80 o                         
   4   3   3       1343.85       1399.48        73.81 o                         
   5   3   3        281.40        304.27        10.00 o                         
   6   3   3          0.04         20.73         9.06 o                         
   7   3   3        102.46        119.14         9.83 o                         
   8   3   3          0.22          0.20        24.22 o                         
   9   3   3         30.81         36.99        12.05 o                         
  10   3   3         18.09         36.43         9.37 o                         
  11   3   3          7.48         -3.86        26.38 o                         
  12   3   3         43.71         11.76         8.18 o                         
 -15   4   3         37.19         14.96        10.27 o                         
 -14   4   3          0.15         -3.80        11.92 o                         
 -13   4   3         33.92         14.46        11.41 o                         
 -12   4   3          8.92         23.59        11.79 o                         
 -11   4   3         75.25        111.87        11.86 o                         
 -10   4   3          0.06         -4.54         4.54 o                         
  -9   4   3          1.47          7.53         4.31 o                         
  -8   4   3        405.75        512.04         6.77 o                         
  -7   4   3        438.49        503.11         7.27 o                         
  -6   4   3        595.58        644.76        11.65 o                         
  -5   4   3        841.02        747.33        27.20 o                         
  -4   4   3       1427.62       1277.62        35.79 o                         
  -3   4   3       2521.07       2537.18        47.28 o                         
  -2   4   3       3237.67       2690.25        32.11 o                         
  -1   4   3        291.79        241.06         9.68 o                         
   0   4   3       2247.27       2150.82        23.05 o                         
   1   4   3         68.22         73.05        10.84 o                         
   2   4   3       2590.31       2529.56        42.29 o                         
   3   4   3        340.68        342.97         9.59 o                         
   4   4   3        916.20        950.69        11.21 o                         
   5   4   3        225.85        278.50        33.35 o                         
   6   4   3         24.49         55.24        25.68 o                         
   7   4   3          0.05         -9.22         9.22 o                         
   8   4   3          9.60         17.12         8.42 o                         
   9   4   3         55.38         95.00         9.35 o                         
  10   4   3          0.68        -11.16        15.73 o                         
  11   4   3          1.94         18.15        21.12 o                         
  12   4   3          2.47         -3.19         5.03 o                         
 -15   5   3          2.62         10.02        12.05 o                         
 -14   5   3          5.58         -2.92        11.03 o                         
 -13   5   3         11.48         23.46        14.46 o                         
 -12   5   3          3.30          3.93        14.33 o                         
 -11   5   3        186.71        258.20        14.71 o                         
 -10   5   3          8.10         29.23        10.33 o                         
  -9   5   3          0.61         11.88         3.38 o                         
  -8   5   3        338.95        415.03         6.90 o                         
  -7   5   3         13.50         16.60         4.34 o                         
  -6   5   3         17.21         17.95         3.92 o                         
  -5   5   3       2782.88       3000.82        12.92 o                         
  -4   5   3          5.23          6.21         7.24 o                         
  -3   5   3         51.67         40.26         6.97 o                         
  -2   5   3        267.42        278.25        10.00 o                         
  -1   5   3       1734.94       1467.55        32.47 o                         
   0   5   3        148.82        129.63         7.95 o                         
   1   5   3        885.94        814.64        11.91 o                         
   2   5   3        536.50        430.93         7.88 o                         
   3   5   3        837.66        727.30        12.47 o                         
   4   5   3         57.41         88.63         8.75 o                         
   5   5   3        643.74        737.40         9.57 o                         
   6   5   3          0.11         -3.42        15.47 o                         
   7   5   3         34.41         44.56        10.84 o                         
   8   5   3         19.97         -3.90        14.84 o                         
   9   5   3         41.33         12.94        15.60 o                         
  10   5   3         19.06          9.64        16.61 o                         
  11   5   3         39.31         31.65         6.70 o                         
  12   5   3          0.01          0.16         7.43 o                         
 -15   6   3          0.16         18.39        13.70 o                         
 -14   6   3         27.82          7.23        14.46 o                         
 -13   6   3         88.43         60.37        16.49 o                         
 -12   6   3         81.26         63.03        16.49 o                         
 -11   6   3          2.61         -1.90        12.68 o                         
 -10   6   3         33.45         38.98        29.49 o                         
  -9   6   3        215.25        251.29        11.87 o                         
  -8   6   3         70.66         63.84        10.40 o                         
  -7   6   3         94.73         97.77         5.30 o                         
  -6   6   3         64.03         46.70         5.18 o                         
  -5   6   3        822.70        805.61         9.20 o                         
  -4   6   3        772.92        689.21        17.82 o                         
  -3   6   3        567.73        556.77         9.64 o                         
  -2   6   3         57.09         46.27         6.92 o                         
  -1   6   3        863.04        733.95        11.79 o                         
   0   6   3        139.89        101.04         8.92 o                         
   1   6   3         69.52         93.15         7.78 o                         
   2   6   3       1031.74       1127.08        49.14 o                         
   3   6   3         70.55         72.61        23.78 o                         
   4   6   3        385.77        343.66        11.79 o                         
   5   6   3         36.78         27.89        10.40 o                         
   6   6   3        131.86        145.21        10.15 o                         
   7   6   3        341.11        451.04        57.45 o                         
   8   6   3          0.18         -7.73         7.73 o                         
   9   6   3          0.21         26.76        16.49 o                         
  10   6   3         11.76         27.78        34.68 o                         
  11   6   3          6.17          3.69         5.71 o                         
  12   6   3         51.06         26.64         9.83 o                         
 -15   7   3          7.17         16.11        14.08 o                         
 -14   7   3          0.81        -13.44        13.44 o                         
 -13   7   3          0.06         62.77        16.49 o                         
 -12   7   3          0.00          1.27        14.08 o                         
 -11   7   3        476.03        520.08        21.43 o                         
 -10   7   3        470.79        429.28        14.39 o                         
  -9   7   3          7.85         34.10        11.79 o                         
  -8   7   3         11.65         10.49         4.16 o                         
  -7   7   3        464.49        538.35         7.03 o                         
  -6   7   3         21.81         11.34         5.62 o                         
  -5   7   3        815.56        819.46        14.14 o                         
  -4   7   3         13.18         -7.21         7.21 o                         
  -3   7   3          6.65         14.27         9.32 o                         
  -2   7   3        216.00        217.83         8.81 o                         
  -1   7   3        195.38        192.59         9.91 o                         
   0   7   3        271.25        291.82        15.63 o                         
   1   7   3         93.61        105.96         8.64 o                         
   2   7   3       2817.52       2649.16       104.56 o                         
   3   7   3        999.06       1040.67        27.27 o                         
   4   7   3         42.18         26.60         8.16 o                         
   5   7   3        224.53        225.95        25.93 o                         
   6   7   3        863.18        899.51        15.85 o                         
   7   7   3         36.75         36.02         8.75 o                         
   8   7   3         17.09         -4.18        15.98 o                         
   9   7   3        110.23        127.45        18.13 o                         
  10   7   3          1.61          0.08         5.80 o                         
  11   7   3         40.59         35.10         5.47 o                         
  12   7   3          2.22          1.53         3.61 o                         
 -15   8   3         12.20         -4.69        14.20 o                         
 -14   8   3         54.69         16.11        17.63 o                         
 -13   8   3          0.04        -14.96        14.96 o                         
 -12   8   3          1.05         10.02        17.88 o                         
 -11   8   3          2.29        -14.58        14.84 o                         
 -10   8   3         47.25         40.87        11.23 o                         
  -9   8   3          2.78          6.55        14.20 o                         
  -8   8   3        285.64        352.72         5.52 o                         
  -7   8   3         17.51         26.25        10.13 o                         
  -6   8   3        610.91        726.45        10.08 o                         
  -5   8   3       1314.20       1430.17        12.93 o                         
  -4   8   3       3359.36       3525.89        71.50 o                         
  -3   8   3       1127.06       1052.28        34.18 o                         
  -2   8   3        136.97        136.42         7.82 o                         
  -1   8   3       1538.63       1741.12        15.54 o                         
   0   8   3       1396.44       1170.79        14.52 o                         
   1   8   3        164.27        176.73        23.02 o                         
   2   8   3       1679.95       1900.83        70.83 o                         
   3   8   3        677.66        746.17        49.46 o                         
   4   8   3         35.30         70.37        11.16 o                         
   5   8   3        407.21        458.93         9.86 o                         
   6   8   3         33.53         25.24         6.84 o                         
   7   8   3        118.70        147.36         9.76 o                         
   9   8   3        148.04        177.17        15.09 o                         
  10   8   3        156.95        191.08        11.41 o                         
  11   8   3         21.44         14.09         7.36 o                         
  12   8   3         20.22        -12.21        12.21 o                         
 -14   9   3         17.73         -0.63        16.74 o                         
 -13   9   3         54.88         53.64        18.39 o                         
 -12   9   3         51.68         37.66        15.73 o                         
 -11   9   3          0.16         -9.76        14.96 o                         
 -10   9   3          3.29         -6.68        11.92 o                         
  -9   9   3        526.89        472.95        93.46 o                         
  -8   9   3       3516.30       3879.43        84.46 o                         
  -7   9   3        150.32        167.25         6.35 o                         
  -6   9   3         51.42         50.04         9.52 o                         
  -5   9   3          0.05         -9.75        11.86 o                         
  -4   9   3        875.31        930.41        10.03 o                         
  -3   9   3        432.23        458.93        16.55 o                         
  -2   9   3        717.91        841.81        11.24 o                         
  -1   9   3        782.62        823.95        13.03 o                         
   0   9   3        239.64        202.15        10.04 o                         
   1   9   3         35.43         30.87         8.87 o                         
   2   9   3       1120.01       1115.54        69.37 o                         
   3   9   3         84.82        113.76        31.96 o                         
   4   9   3        342.54        363.72        19.28 o                         
   5   9   3        145.34        164.36        24.54 o                         
   6   9   3         15.39         23.46         6.25 o                         
   9   9   3         80.20         71.91        26.70 o                         
  10   9   3         72.93         88.25        12.24 o                         
  11   9   3         46.41         20.88         8.31 o                         
  12   9   3          0.99         11.42        15.54 o                         
 -14  10   3         53.77        -17.75        17.75 o                         
 -13  10   3          4.74        -11.67        16.74 o                         
 -12  10   3         70.14         58.08        17.12 o                         
 -11  10   3         89.29        124.66        17.37 o                         
 -10  10   3        248.55        320.99        69.62 o                         
  -9  10   3        841.50        810.86        63.41 o                         
  -8  10   3        237.97        283.57         5.38 o                         
  -7  10   3        703.16        793.15         9.10 o                         
  -6  10   3        490.85        559.09         9.43 o                         
  -5  10   3        657.34        668.27        10.76 o                         
  -4  10   3         57.45         63.69        11.92 o                         
  -3  10   3        364.12        334.59         8.00 o                         
  -2  10   3        153.04        213.50        33.16 o                         
  -1  10   3       2135.62       2339.68        21.43 o                         
   0  10   3        437.67        459.98        11.35 o                         
   1  10   3        189.36        219.16        16.23 o                         
   2  10   3        225.08        200.46         9.66 o                         
   3  10   3        624.40        685.41        41.22 o                         
   4  10   3        150.29        189.55        19.97 o                         
   5  10   3          0.26         -7.33         7.33 o                         
   6  10   3          9.37         15.04         6.62 o                         
   9  10   3        131.39        164.97        32.78 o                         
  10  10   3        461.22        484.90        49.78 o                         
  11  10   3         39.90         15.09        19.47 o                         
  12  10   3          3.91         -0.38        14.44 o                         
 -14  11   3          0.24        -16.99        16.99 o                         
 -13  11   3          3.72         24.48        17.63 o                         
 -12  11   3          0.01        -17.63        17.63 o                         
 -11  11   3         18.16         36.78        17.88 o                         
 -10  11   3          2.23         62.39        17.75 o                         
  -9  11   3        468.45        386.62        36.40 o                         
  -8  11   3        337.72        371.36        10.59 o                         
  -7  11   3          0.58         10.78         6.08 o                         
  -6  11   3         97.10         89.00        12.10 o                         
  -5  11   3         90.60        103.66         7.94 o                         
  -4  11   3        147.80        112.66         9.70 o                         
  -3  11   3        664.36        637.09        11.06 o                         
  -2  11   3         73.90        117.18        30.50 o                         
  -1  11   3         63.40         47.77        10.70 o                         
   0  11   3         43.89         46.73         9.68 o                         
   1  11   3          1.38         -5.71         9.32 o                         
   2  11   3          0.15         -4.90        16.74 o                         
   3  11   3        287.44        356.30        27.14 o                         
   4  11   3          2.88         -8.37         8.37 o                         
   5  11   3          1.01         -5.48         7.18 o                         
   6  11   3         28.78          7.26        15.73 o                         
   7  11   3        225.69        253.63        11.67 o                         
   8  11   3         26.47         -0.94        34.81 o                         
   9  11   3        152.76        159.87        31.96 o                         
  10  11   3          3.93         12.87        36.27 o                         
  11  11   3        192.00        131.87        15.98 o                         
 -14  12   3         30.92         39.57        20.16 o                         
 -13  12   3         90.08         58.84        22.45 o                         
 -12  12   3          2.67        -18.39        18.39 o                         
 -11  12   3          7.47         -4.06        17.88 o                         
 -10  12   3          6.98        106.15        18.90 o                         
  -9  12   3         34.53         -2.70        14.01 o                         
  -8  12   3         26.45         17.78         5.14 o                         
  -7  12   3        824.09        859.13        32.27 o                         
  -6  12   3        564.00        600.29        14.30 o                         
  -5  12   3          2.37        -11.70        11.70 o                         
  -4  12   3          8.17          3.53        12.08 o                         
  -3  12   3         21.58         -4.57        11.65 o                         
  -2  12   3        389.11        516.55        48.19 o                         
  -1  12   3         27.34         28.31        10.36 o                         
   0  12   3         32.04         43.10        36.71 o                         
   1  12   3        215.08        211.28        31.45 o                         
   2  12   3        459.28        584.09        51.55 o                         
   3  12   3        810.75        916.01        35.19 o                         
   4  12   3         77.35         87.06         9.73 o                         
   5  12   3          1.94         19.35        17.06 o                         
   6  12   3         78.76         89.92         7.16 o                         
   7  12   3         43.87         81.16        10.15 o                         
   8  12   3         98.06        126.50        17.63 o                         
   9  12   3          4.66          3.59         5.23 o                         
  10  12   3          0.03          4.76        11.98 o                         
  11  12   3          0.68        -14.46        19.15 o                         
 -13  13   3         23.28         -2.92        20.67 o                         
 -12  13   3         19.37         -6.09        17.50 o                         
 -11  13   3         10.95        -15.60        19.02 o                         
 -10  13   3         32.68        -19.02        19.02 o                         
  -9  13   3         96.59         37.76        13.78 o                         
  -8  13   3        135.56        140.26         4.36 o                         
  -7  13   3        193.80        156.27        23.84 o                         
  -6  13   3        256.11        283.07         8.39 o                         
  -5  13   3        375.72        365.52        10.33 o                         
  -4  13   3          8.46         -6.66         9.51 o                         
  -3  13   3        112.18        101.22        10.41 o                         
  -2  13   3         84.79         92.71        22.64 o                         
  -1  13   3       2571.09       2839.74        60.62 o                         
   0  13   3        182.21        253.66        11.58 o                         
   1  13   3        907.35       1000.22        14.15 o                         
   2  13   3         33.94         45.37        10.58 o                         
   3  13   3        427.54        524.38        24.67 o                         
   4  13   3         71.50         81.98        11.10 o                         
   5  13   3        507.57        580.45        10.15 o                         
   6  13   3        152.86        174.89         7.77 o                         
   7  13   3         70.55         78.33        12.11 o                         
   8  13   3          1.41         -2.67        13.13 o                         
   9  13   3        112.28         70.67        45.27 o                         
  10  13   3         15.87          8.88        19.66 o                         
  11  13   3          0.68         10.40        20.29 o                         
 -13  14   3         15.27         24.86        21.56 o                         
 -12  14   3         99.31         69.75        21.43 o                         
 -11  14   3          8.54         52.88        20.92 o                         
 -10  14   3         54.79         19.02        19.53 o                         
  -9  14   3         75.71         35.92        23.59 o                         
  -8  14   3         91.72         76.15         8.80 o                         
  -7  14   3         21.87          4.81         5.45 o                         
  -6  14   3        107.04        110.81         5.86 o                         
  -5  14   3          8.33          7.94         8.88 o                         
  -4  14   3        435.78        414.92        30.56 o                         
  -3  14   3       1366.27       1399.96        80.59 o                         
  -2  14   3        184.41        209.78        13.76 o                         
  -1  14   3         16.21         23.32        15.60 o                         
   0  14   3         32.61         18.98        35.26 o                         
   1  14   3         50.85         66.77        10.61 o                         
   2  14   3        160.45        208.14        10.99 o                         
   3  14   3        770.25        930.96        74.38 o                         
   4  14   3        177.93        238.70        10.00 o                         
   5  14   3         79.80        108.02        22.70 o                         
   6  14   3          0.58         -3.38        11.43 o                         
   7  14   3         82.87         94.91        32.40 o                         
   8  14   3         89.04         89.88        22.13 o                         
   9  14   3         17.54          3.63        21.24 o                         
  10  14   3          4.74        -20.67        20.67 o                         
 -13  15   3          5.92         20.42        21.56 o                         
 -12  15   3          1.09         17.88        20.16 o                         
 -11  15   3         39.01        -20.92        20.92 o                         
 -10  15   3          0.75          5.96        19.53 o                         
  -9  15   3         67.70         81.92        18.64 o                         
  -8  15   3         94.24        109.95         4.78 o                         
  -7  15   3          3.27          6.92         4.85 o                         
  -6  15   3          7.94         14.88         8.31 o                         
  -5  15   3          0.10         -3.47         6.63 o                         
  -4  15   3         36.72         58.73        10.94 o                         
  -3  15   3         49.27        126.16        38.24 o                         
  -2  15   3        275.77        307.40        31.32 o                         
  -1  15   3         70.25         71.81        11.67 o                         
   0  15   3        268.50        310.09        14.20 o                         
   1  15   3         14.68         17.18        26.70 o                         
   2  15   3        721.68        794.48        14.52 o                         
   3  15   3          4.48          6.87        29.29 o                         
   4  15   3        135.11        186.32         9.71 o                         
   5  15   3         67.26         91.72        19.21 o                         
   6  15   3        265.99        307.10        11.68 o                         
   7  15   3         12.36          1.93        17.18 o                         
   8  15   3         21.39          7.37        14.33 o                         
   9  15   3         12.37          4.30        19.28 o                         
  10  15   3          2.43         -1.52        20.67 o                         
 -13  16   3         16.44         51.61        22.83 o                         
 -12  16   3         20.55          2.66        21.81 o                         
 -11  16   3          0.18        -11.41        19.28 o                         
 -10  16   3         36.51         15.73        21.05 o                         
  -9  16   3        108.84        134.68        21.56 o                         
  -8  16   3         19.62          9.55         6.45 o                         
  -7  16   3        118.46        120.57        18.33 o                         
  -6  16   3          5.88          2.78         6.07 o                         
  -5  16   3        271.31        251.37         8.03 o                         
  -4  16   3         62.70         71.42        19.78 o                         
  -3  16   3         84.71         71.59        13.10 o                         
  -2  16   3          8.82         13.25        11.97 o                         
  -1  16   3        577.49        697.61        24.67 o                         
   0  16   3       1068.24       1122.38        44.83 o                         
   1  16   3        250.58        310.58        13.51 o                         
   2  16   3        105.25        113.01        19.15 o                         
   3  16   3        650.77        692.84        17.31 o                         
   4  16   3          4.14         10.30         8.10 o                         
   5  16   3        396.44        392.45        25.43 o                         
   6  16   3         58.36         58.33        11.92 o                         
   7  16   3         30.51         30.63        13.44 o                         
   8  16   3          7.85          3.41        12.17 o                         
   9  16   3          0.01        -11.79        21.31 o                         
  10  16   3         86.61         67.85        22.19 o                         
 -12  17   3          0.65        -21.69        21.69 o                         
 -11  17   3          0.90          4.57        19.53 o                         
 -10  17   3          8.44        -20.04        21.31 o                         
  -9  17   3         99.15        161.31        22.19 o                         
  -8  17   3         40.17         34.63         7.71 o                         
  -7  17   3          8.96          1.91         7.71 o                         
  -6  17   3        108.16        102.85        10.26 o                         
  -5  17   3        113.94        138.79         7.87 o                         
  -4  17   3        538.64        420.37        17.50 o                         
  -3  17   3        916.76        865.55        29.68 o                         
  -2  17   3        246.27        235.16        13.56 o                         
  -1  17   3        451.78        476.13        51.11 o                         
   0  17   3          0.04        -11.91        11.91 o                         
   1  17   3        661.38        742.20        23.14 o                         
   2  17   3        263.06        270.67        13.08 o                         
   3  17   3        276.65        301.17        13.74 o                         
   4  17   3          4.84          1.12         9.80 o                         
   5  17   3         10.05         10.84         9.40 o                         
   6  17   3        165.13        184.90        24.86 o                         
   7  17   3          4.60          7.98        15.79 o                         
   8  17   3          5.78         -5.21         5.21 o                         
   9  17   3          0.00         22.70        22.19 o                         
 -12  18   3         28.37         17.88        22.95 o                         
 -11  18   3         16.48         64.17        22.57 o                         
 -10  18   3          0.21        -20.67        21.43 o                         
  -9  18   3         36.49        118.07        21.18 o                         
  -8  18   3         40.96         37.03         7.18 o                         
  -7  18   3        239.16        258.16        10.97 o                         
  -6  18   3         91.65         55.16         7.34 o                         
  -5  18   3          0.73         22.82        10.25 o                         
  -4  18   3        248.32        269.77        11.81 o                         
  -3  18   3        401.48        444.41        29.29 o                         
  -2  18   3        299.36        311.22        12.50 o                         
  -1  18   3        125.05        108.03        13.37 o                         
   0  18   3         16.41         23.14        11.39 o                         
   1  18   3         74.49         94.52        23.45 o                         
   2  18   3          7.58        -13.72        15.28 o                         
   3  18   3         33.50         36.26        11.82 o                         
   4  18   3          0.03         48.44        15.09 o                         
   5  18   3        199.43        161.91        13.56 o                         
   6  18   3         29.88         19.16         9.61 o                         
   7  18   3          1.69          4.72         9.83 o                         
   8  18   3          6.98         18.18         8.06 o                         
   9  18   3          7.79          0.25        20.16 o                         
 -11  19   3         41.25          7.10        24.10 o                         
 -10  19   3         20.02         27.01        23.59 o                         
  -8  19   3          3.91          3.12         5.44 o                         
  -7  19   3         35.92         64.39         7.78 o                         
  -6  19   3         80.24         77.72         7.70 o                         
  -5  19   3         10.07         25.45        12.59 o                         
  -4  19   3          0.05         -6.07        10.68 o                         
  -3  19   3         40.67         23.66        15.22 o                         
  -2  19   3         18.55         -0.82        11.68 o                         
  -1  19   3         58.60         67.97        10.81 o                         
   0  19   3         25.63         68.51        12.38 o                         
   1  19   3        185.52        203.61        21.50 o                         
   2  19   3          6.90         13.73        10.62 o                         
   3  19   3          1.03         37.52        16.74 o                         
   4  19   3          1.07          0.70        11.08 o                         
   5  19   3         67.19         29.50         9.46 o                         
   6  19   3          8.41        -10.16        10.16 o                         
   7  19   3          1.44         -4.14        10.14 o                         
   8  19   3          0.34         -2.03         8.56 o                         
 -11  20   3          5.76          1.90        24.22 o                         
 -10  20   3         35.66         -3.80        22.19 o                         
  -9  20   3         12.26          9.60         3.27 o                         
  -8  20   3          0.46          5.11         6.09 o                         
  -7  20   3          0.04          7.04         7.07 o                         
  -6  20   3         17.95         24.46        10.91 o                         
  -5  20   3         25.49         23.60        12.75 o                         
  -4  20   3        119.32        172.66        14.56 o                         
  -3  20   3          0.26          4.48        12.45 o                         
  -2  20   3        345.35        303.28        16.87 o                         
  -1  20   3          2.98         13.02        12.05 o                         
   0  20   3        138.25        102.94        11.46 o                         
   1  20   3         43.66         30.16         9.81 o                         
   2  20   3          7.83         34.52        12.43 o                         
   3  20   3        117.43         92.95        10.62 o                         
   4  20   3         19.89         -0.75        12.81 o                         
   5  20   3         11.27          8.13        10.86 o                         
   6  20   3          1.22         -1.55         9.88 o                         
   7  20   3         37.36         65.72        10.12 o                         
   8  20   3          7.25         -3.61        29.17 o                         
 -10  21   3          0.01        -25.36        25.36 o                         
  -9  21   3          2.92         -6.40         6.40 o                         
  -8  21   3          0.65          9.30         7.46 o                         
  -7  21   3          8.06         -4.86         6.74 o                         
  -6  21   3          0.13         13.70         7.95 o                         
  -5  21   3         12.54         29.83        13.77 o                         
  -4  21   3          0.02          1.25        12.31 o                         
  -3  21   3         27.08         44.42        12.51 o                         
  -2  21   3        249.08        192.70        15.57 o                         
  -1  21   3          0.82        -13.41        13.41 o                         
   0  21   3          7.59         13.04        12.64 o                         
   1  21   3         72.91         51.98        19.59 o                         
   2  21   3         68.96         61.36        12.54 o                         
   3  21   3         53.81         13.41        13.96 o                         
   4  21   3         88.82        116.44        26.44 o                         
   5  21   3          1.10         23.09        11.24 o                         
   6  21   3          1.65         -0.61        10.97 o                         
   7  21   3          0.03          1.81        10.38 o                         
  -9  22   3          5.98          3.00         5.79 o                         
  -8  22   3          6.47          6.83         6.10 o                         
  -7  22   3         45.83         27.44         6.81 o                         
  -6  22   3         30.88          2.47         8.47 o                         
  -5  22   3         59.67         50.69        14.77 o                         
  -4  22   3         24.37         -6.88        12.12 o                         
  -3  22   3         10.93         58.32        12.68 o                         
  -2  22   3          8.56        -13.96        13.96 o                         
  -1  22   3         96.30        101.93        13.72 o                         
   0  22   3         63.50         61.25        14.80 o                         
   1  22   3         24.96          3.15        11.84 o                         
   2  22   3         54.77         99.87        13.07 o                         
   3  22   3          0.60         14.31        13.07 o                         
   4  22   3         23.17         -4.02        13.57 o                         
   5  22   3          5.57         14.26        12.69 o                         
   6  22   3          1.22          0.96        17.75 o                         
   7  22   3          0.20          9.45        10.30 o                         
  -9  23   3          0.52          2.45         4.42 o                         
  -8  23   3         16.19         -5.82         7.80 o                         
  -7  23   3          0.12          8.24         8.05 o                         
  -6  23   3          1.16         -5.43         8.60 o                         
  -5  23   3          0.13         -2.66        11.90 o                         
  -4  23   3          0.04         14.50        14.14 o                         
  -3  23   3         11.38        -14.66        14.66 o                         
  -2  23   3          1.35         29.48        13.07 o                         
  -1  23   3          1.14         35.89        14.52 o                         
   0  23   3          7.53          2.65        12.30 o                         
   1  23   3         18.50         15.40        13.04 o                         
   2  23   3          2.93         15.31        10.09 o                         
   3  23   3          0.23        -11.79        11.79 o                         
   4  23   3         21.11         -3.05        29.61 o                         
   5  23   3          6.17        -12.02        12.02 o                         
   6  23   3          0.03         -1.12        34.43 o                         
  -8  24   3          0.76          9.12         7.19 o                         
  -7  24   3          6.91         -5.47         7.09 o                         
  -6  24   3         55.86         40.38         9.96 o                         
  -5  24   3         16.35          2.15        13.39 o                         
  -4  24   3          6.14         13.17        14.55 o                         
  -3  24   3         94.25         68.02        17.50 o                         
  -2  24   3         24.74         23.65        13.60 o                         
  -1  24   3         13.84         39.65        15.17 o                         
   0  24   3          0.29         21.85        13.94 o                         
   1  24   3         13.78         -1.04        13.36 o                         
   2  24   3         47.02         29.21        15.07 o                         
   3  24   3         28.48         77.54        37.66 o                         
   4  24   3          0.27          7.74        17.50 o                         
   5  24   3         17.91         -9.34        15.34 o                         
  -7  25   3          2.67        -11.85        11.85 o                         
  -6  25   3         11.83         -3.58        12.43 o                         
  -5  25   3          6.00         27.02        14.17 o                         
  -4  25   3         27.62         36.77        14.16 o                         
  -3  25   3          0.24          2.63        13.96 o                         
  -2  25   3          5.33          9.70        14.48 o                         
  -1  25   3         57.93         44.21        15.02 o                         
   0  25   3          1.94        -13.76        13.76 o                         
   1  25   3         21.92          8.68        14.37 o                         
   2  25   3         11.02          1.85        17.31 o                         
   3  25   3         11.68         30.77        14.77 o                         
   4  25   3          0.07         -7.34        43.56 o                         
  -6  26   3          0.00         -8.68         8.68 o                         
  -5  26   3          0.01         16.92        14.42 o                         
  -4  26   3         13.00         -6.45        12.81 o                         
  -3  26   3          0.13          7.10        40.01 o                         
  -2  26   3          6.64         17.44        14.62 o                         
  -1  26   3          7.01         -4.91        14.48 o                         
   0  26   3         33.71         34.97        15.37 o                         
   1  26   3          1.03        -14.44        14.44 o                         
   2  26   3          4.70         29.13        14.61 o                         
   3  26   3          2.67         23.06        15.66 o                         
  -3  27   3         34.60         74.70        21.56 o                         
  -2  27   3          0.86         -9.40        14.83 o                         
  -1  27   3         35.07         22.35        22.19 o                         
   0  27   3         18.86         28.51        31.58 o                         
   1  27   3          0.78         23.34        15.39 o                         
 -15   0   4         10.29          6.34         5.71 o                         
 -14   0   4          2.22         -6.59         6.59 o                         
 -13   0   4         10.64         11.03         8.75 o                         
 -12   0   4         10.40        -10.29        11.41 o                         
 -11   0   4       1398.46       1415.84       184.01 o                         
 -10   0   4         26.63         29.00         8.21 o                         
  -9   0   4         44.71         41.19         7.98 o                         
  -8   0   4        503.51        500.93         9.88 o                         
  -7   0   4          1.81          7.99        14.08 o                         
  -6   0   4       1536.93       1644.67        13.90 o                         
  -5   0   4        176.96        201.17         8.90 o                         
  -4   0   4       1946.66       1689.55        14.66 o                         
  -3   0   4        299.57        204.70        15.15 o                         
  -2   0   4       2498.14       2380.70        97.46 o                         
  -1   0   4          6.07         13.75        11.10 o                         
   0   0   4        132.55         89.40        18.83 o                         
   1   0   4       8075.87       8205.10       116.42 o                         
   2   0   4       1607.30       1482.89        16.05 o                         
   3   0   4          6.70        -13.82        13.82 o                         
   4   0   4         14.75          5.45        14.20 o                         
   5   0   4        108.39         84.46        14.58 o                         
   6   0   4        698.46        937.81        20.80 o                         
   7   0   4         65.85         64.30        14.71 o                         
   8   0   4        339.14        347.61        17.25 o                         
   9   0   4         29.05         29.80        15.09 o                         
  10   0   4         18.01         -4.31        15.22 o                         
  11   0   4        118.02        116.80        18.13 o                         
  12   0   4         24.96         24.78        10.41 o                         
 -15   1   4          0.02         -3.11         4.37 o                         
 -14   1   4          2.24          9.64         4.64 o                         
 -13   1   4         25.02         18.95         5.75 o                         
 -12   1   4         35.59         49.32         8.64 o                         
 -11   1   4         33.64         48.96         7.03 o                         
 -10   1   4        161.45        137.67         6.30 o                         
  -9   1   4        257.62        342.97         7.36 o                         
  -8   1   4        475.35        528.39         9.50 o                         
  -7   1   4       1302.46       1446.95        11.38 o                         
  -6   1   4          2.08         -3.55         6.44 o                         
  -5   1   4        515.08        480.85        14.19 o                         
  -4   1   4         54.66         56.34         7.63 o                         
  -3   1   4          7.08          2.22         7.78 o                         
  -2   1   4        424.91        372.91         9.15 o                         
  -1   1   4        409.57        400.32         9.58 o                         
   0   1   4        165.48        132.23         9.13 o                         
   1   1   4       7963.33       8031.51        34.24 o                         
   2   1   4       4833.34       4988.82        98.35 o                         
   3   1   4       1035.27       1017.99        14.61 o                         
   4   1   4          7.16         22.28        10.00 o                         
   5   1   4          2.94         -6.66        10.67 o                         
   6   1   4        295.75        316.36        22.89 o                         
   7   1   4        133.23        150.84        11.01 o                         
   8   1   4        162.16        152.76        30.50 o                         
   9   1   4         26.54          8.22        31.58 o                         
  10   1   4         41.34         40.75        11.79 o                         
  11   1   4        132.39        174.74        15.47 o                         
  12   1   4         31.00         12.52         7.12 o                         
 -15   2   4         26.13         -4.29         7.10 o                         
 -14   2   4          2.79          1.28        14.01 o                         
 -13   2   4          1.70         -0.75         6.97 o                         
 -12   2   4         63.46         43.17         6.95 o                         
 -11   2   4        340.97        351.52        10.15 o                         
 -10   2   4        369.21        399.59         7.27 o                         
  -9   2   4       1211.11       1339.64         9.36 o                         
  -8   2   4        324.48        337.74         8.55 o                         
  -7   2   4         42.00         68.56         7.72 o                         
  -6   2   4         47.66         48.28         6.49 o                         
  -5   2   4        633.74        647.09         9.39 o                         
  -4   2   4         83.01         55.30         9.20 o                         
  -3   2   4       1554.45       1639.51        24.79 o                         
  -2   2   4        118.21        110.75         7.89 o                         
  -1   2   4        543.87        587.16        15.92 o                         
   0   2   4       1569.12       1534.24        54.53 o                         
   1   2   4       2167.88       2137.77        29.47 o                         
   2   2   4       4448.46       4626.48        23.80 o                         
   3   2   4         58.80         92.84         8.44 o                         
   4   2   4         61.84         79.12        23.52 o                         
   5   2   4         27.10         36.37        14.01 o                         
   6   2   4         24.24         23.39        15.22 o                         
   7   2   4          1.79         -3.26         9.90 o                         
   8   2   4          4.06         -1.08        10.67 o                         
   9   2   4        215.79        247.02        32.85 o                         
  10   2   4          0.68         -6.64        10.17 o                         
  11   2   4         15.30         19.12        11.24 o                         
  12   2   4         49.31         31.63        13.32 o                         
 -15   3   4          5.33         -4.18         9.89 o                         
 -14   3   4         17.41         11.01        14.39 o                         
 -13   3   4          0.41          4.40         6.34 o                         
 -12   3   4         36.08         38.85         5.94 o                         
 -11   3   4        209.48        269.62        15.48 o                         
 -10   3   4        247.19        248.90         9.83 o                         
  -9   3   4        297.24        309.21         9.38 o                         
  -8   3   4         28.17         23.23         5.40 o                         
  -7   3   4        174.59        183.23         7.22 o                         
  -6   3   4         68.56         77.26         7.86 o                         
  -5   3   4        188.76        147.02         7.66 o                         
  -4   3   4       1918.18       1690.38        12.19 o                         
  -3   3   4        108.23        103.48        10.11 o                         
  -2   3   4         17.69         39.61         6.87 o                         
  -1   3   4       2640.74       2549.04        47.17 o                         
   0   3   4       1107.35       1176.05        32.15 o                         
   1   3   4        212.40        209.47        10.89 o                         
   2   3   4         76.68         70.25        11.16 o                         
   3   3   4          0.44         19.38        10.15 o                         
   4   3   4          3.77         23.00         9.68 o                         
   5   3   4         24.72         -2.61        11.10 o                         
   6   3   4        105.06        155.23        34.24 o                         
   7   3   4          5.92         12.71        10.44 o                         
   8   3   4         12.94         57.89        19.91 o                         
   9   3   4          1.60         42.30        29.49 o                         
  10   3   4          1.46         19.23        11.09 o                         
  11   3   4          4.48         18.62        10.06 o                         
 -15   4   4          0.68         -5.33        10.78 o                         
 -14   4   4          0.00        104.24        13.06 o                         
 -13   4   4         53.54         67.84        24.98 o                         
 -12   4   4         12.53         28.98        10.38 o                         
 -11   4   4          8.46          8.03         6.66 o                         
 -10   4   4        212.59        220.82        11.22 o                         
  -9   4   4          0.19          5.91         6.29 o                         
  -8   4   4        845.98        970.71         8.11 o                         
  -7   4   4        115.20        109.56         6.00 o                         
  -6   4   4        305.10        279.55        10.90 o                         
  -5   4   4        499.75        582.43         9.99 o                         
  -4   4   4         38.79         16.82         9.06 o                         
  -3   4   4        813.09        753.23        21.60 o                         
  -2   4   4         11.57         22.19        10.13 o                         
  -1   4   4        109.92         73.20         8.51 o                         
   0   4   4       1428.63       1257.66        14.25 o                         
   1   4   4        233.30        216.62        10.36 o                         
   2   4   4        110.31        151.94         8.81 o                         
   3   4   4        272.69        291.98        10.25 o                         
   4   4   4        245.54        283.88        20.86 o                         
   5   4   4         11.31         -9.93         9.93 o                         
   6   4   4         11.17         -2.48        23.14 o                         
   7   4   4        442.80        435.75        13.00 o                         
   8   4   4          0.99         24.86        12.43 o                         
   9   4   4         29.99         64.33         9.67 o                         
  10   4   4          5.70         -8.06         9.25 o                         
  11   4   4          0.31          2.54        18.83 o                         
 -15   5   4          1.42        -11.67        12.81 o                         
 -14   5   4          0.24        -13.82        13.82 o                         
 -13   5   4          4.30         17.12        15.09 o                         
 -12   5   4        105.46        146.95        50.35 o                         
 -11   5   4         15.61          6.66         6.20 o                         
 -10   5   4        259.03        273.34        10.27 o                         
  -9   5   4        358.18        387.82         8.31 o                         
  -8   5   4        221.91        230.42        21.75 o                         
  -7   5   4         95.53         86.61         6.79 o                         
  -6   5   4        128.14        157.81         6.25 o                         
  -5   5   4        839.96        883.56        13.73 o                         
  -4   5   4        397.97        377.27        16.55 o                         
  -3   5   4        223.82        207.56        11.71 o                         
  -2   5   4        116.01        117.29        10.88 o                         
  -1   5   4       1358.40       1249.44        14.60 o                         
   0   5   4         13.85          9.54         8.33 o                         
   1   5   4       1523.90       1457.16        12.58 o                         
   2   5   4         83.97         77.57         8.52 o                         
   3   5   4         85.75         99.21         8.63 o                         
   4   5   4        346.25        411.69        12.13 o                         
   5   5   4          9.92         31.69         7.91 o                         
   6   5   4          4.80        -17.94        17.94 o                         
   7   5   4         36.17         52.50        10.23 o                         
   8   5   4         43.84         39.90        15.92 o                         
   9   5   4          9.78          1.12         9.40 o                         
  10   5   4         23.26         12.84         8.91 o                         
  11   5   4          0.33        -20.04        20.04 o                         
 -15   6   4          7.98          1.14        13.32 o                         
 -14   6   4          0.02        -13.19        13.19 o                         
 -13   6   4          6.47        -16.36        16.36 o                         
 -12   6   4        228.58        223.38        14.10 o                         
 -11   6   4          2.16         -5.77         5.77 o                         
 -10   6   4        105.39        123.11         8.69 o                         
  -9   6   4         37.51         45.55         4.81 o                         
  -8   6   4         31.21         28.27         5.02 o                         
  -7   6   4         62.13         92.28         5.43 o                         
  -6   6   4        144.77        162.98         6.88 o                         
  -5   6   4       1346.53       1346.59        10.48 o                         
  -4   6   4       1311.89       1369.63        11.87 o                         
  -3   6   4       3193.28       2911.44        27.33 o                         
  -2   6   4        236.43        156.26         9.70 o                         
  -1   6   4          0.45          0.96        10.18 o                         
   0   6   4        661.90        700.66        10.80 o                         
   1   6   4         23.32          9.42         9.68 o                         
   2   6   4         22.03        -10.49        10.49 o                         
   3   6   4         33.43         24.28        10.65 o                         
   4   6   4          3.94         14.37         9.37 o                         
   5   6   4        157.56        194.83        11.16 o                         
   6   6   4         36.08         71.45        19.66 o                         
   7   6   4         44.64         71.20        15.28 o                         
   8   6   4          2.72        -11.99        13.82 o                         
   9   6   4        157.16        192.80        10.13 o                         
  10   6   4         50.52         57.53        33.42 o                         
  11   6   4         41.24         32.82        13.25 o                         
 -15   7   4          0.04        -12.43        14.08 o                         
 -14   7   4          0.04        -13.19        14.33 o                         
 -13   7   4        129.02        152.69        19.66 o                         
 -12   7   4         13.94         32.37        11.30 o                         
 -11   7   4          2.61        -18.58        18.58 o                         
 -10   7   4          0.08         -0.92         6.27 o                         
  -9   7   4        311.19        272.91        12.44 o                         
  -8   7   4       1415.39       1370.34        27.33 o                         
  -7   7   4         86.21         91.35         7.09 o                         
  -6   7   4         12.09         14.32        10.89 o                         
  -5   7   4         67.89         81.03         8.78 o                         
  -4   7   4        155.37        214.99         9.25 o                         
  -3   7   4       1496.47       1606.83        16.13 o                         
  -2   7   4        213.78        215.27        10.44 o                         
  -1   7   4        555.25        502.64        12.72 o                         
   0   7   4          1.56          4.34        10.15 o                         
   1   7   4         15.46         -0.99         8.45 o                         
   2   7   4          4.71         31.30         9.87 o                         
   3   7   4       1187.87       1203.68        25.24 o                         
   4   7   4        157.23        160.93        10.63 o                         
   5   7   4          2.48          9.21        18.85 o                         
   6   7   4         23.84         42.11        42.17 o                         
   7   7   4        225.72        214.30        13.95 o                         
   8   7   4          1.15          5.10        29.74 o                         
   9   7   4          0.71         -4.23        21.50 o                         
  10   7   4          3.76        -18.52        18.52 o                         
  11   7   4         39.60         22.91        13.72 o                         
 -15   8   4          9.06          0.38        14.71 o                         
 -14   8   4          1.71         -5.33        17.88 o                         
 -13   8   4         24.53         52.63        16.36 o                         
 -12   8   4         61.51         36.98        12.61 o                         
 -11   8   4         33.97         26.02        21.75 o                         
 -10   8   4         14.63         12.58         6.02 o                         
  -9   8   4          0.15         -0.03         5.92 o                         
  -8   8   4         77.07         85.61         6.52 o                         
  -7   8   4        184.57        188.43         7.82 o                         
  -6   8   4        239.10        257.07         8.29 o                         
  -5   8   4       1421.34       1471.73        30.18 o                         
  -4   8   4          0.01         -4.62         7.49 o                         
  -3   8   4          5.16         -6.79         9.26 o                         
  -2   8   4         12.01          9.28        11.92 o                         
  -1   8   4        367.08        393.62        15.22 o                         
   0   8   4       2374.84       2021.39        16.80 o                         
   1   8   4        297.51        346.23        11.64 o                         
   2   8   4        183.15        147.59        11.63 o                         
   3   8   4        467.27        474.47        11.55 o                         
   4   8   4          0.02         -8.86         8.86 o                         
   5   8   4         31.77         97.09        10.32 o                         
   6   8   4        136.20        156.01        10.35 o                         
   7   8   4         92.65        124.71        11.98 o                         
   8   8   4         16.53         -5.25        12.62 o                         
   9   8   4         14.60         21.18        17.12 o                         
  10   8   4        195.49        204.56        22.57 o                         
  11   8   4         43.35         36.37        11.67 o                         
 -14   9   4         25.89         29.93        17.25 o                         
 -13   9   4        102.14         75.58        17.50 o                         
 -12   9   4          1.97         -7.09        31.26 o                         
 -11   9   4        104.77        180.63        53.52 o                         
 -10   9   4          7.87          6.58         7.56 o                         
  -9   9   4          0.92        -11.74        11.74 o                         
  -8   9   4        416.99        400.42         8.36 o                         
  -7   9   4         30.32         23.85         9.51 o                         
  -6   9   4        130.60        132.70         8.78 o                         
  -5   9   4         98.22        122.05         8.43 o                         
  -4   9   4        163.08        112.73        12.10 o                         
  -3   9   4         30.79        -11.25        11.25 o                         
  -2   9   4         88.80        108.71        11.73 o                         
  -1   9   4       1179.38       1114.11        13.39 o                         
   0   9   4        115.71         91.51        11.09 o                         
   1   9   4        726.99        701.67        14.10 o                         
   2   9   4          4.49        -10.23        10.23 o                         
   3   9   4         13.27        -10.88        10.88 o                         
   4   9   4          4.25         29.37        10.45 o                         
   5   9   4         19.81          0.49        13.72 o                         
   6   9   4        188.88        174.48        11.10 o                         
   7   9   4         29.18         15.70        51.30 o                         
   8   9   4        248.46        322.93        43.56 o                         
   9   9   4          8.70        -18.77        18.77 o                         
  10   9   4          9.24          2.79        20.29 o                         
  11   9   4         17.15          3.12         6.18 o                         
 -14  10   4         33.42        -20.04        20.04 o                         
 -13  10   4         41.38         38.93        18.64 o                         
 -12  10   4          3.84         12.05        17.37 o                         
 -11  10   4          0.02         -6.50        22.57 o                         
 -10  10   4        112.28        121.33         8.69 o                         
  -9  10   4          4.66          2.23         5.67 o                         
  -8  10   4         43.96         53.06         6.45 o                         
  -7  10   4         15.19          9.92         6.70 o                         
  -6  10   4        286.46        301.91         9.39 o                         
  -5  10   4        115.16        123.29         8.16 o                         
  -4  10   4        146.23        178.21         9.14 o                         
  -3  10   4        797.15        770.32        16.61 o                         
  -2  10   4        125.50        142.66        11.09 o                         
  -1  10   4         42.81         11.63        11.23 o                         
   0  10   4        627.90        721.02        13.40 o                         
   1  10   4         27.28          2.48        10.15 o                         
   2  10   4          0.07         23.93        10.48 o                         
   3  10   4         43.18         55.07        14.46 o                         
   4  10   4         63.55         75.90         9.72 o                         
   5  10   4          1.65         12.03         9.12 o                         
   6  10   4        169.11        193.40        11.41 o                         
   7  10   4         71.01         52.59         9.94 o                         
   8  10   4        122.60        131.20        14.27 o                         
   9  10   4         10.88         16.11        21.18 o                         
  10  10   4          5.13         23.92        13.70 o                         
  11  10   4          7.58          1.04        10.78 o                         
 -14  11   4         37.80         23.46        20.92 o                         
 -13  11   4          5.89          8.12        18.90 o                         
 -12  11   4         25.67         58.46        18.01 o                         
 -11  11   4         52.15         32.22        47.81 o                         
 -10  11   4         93.43         64.22        12.94 o                         
  -9  11   4        189.67        193.27         9.64 o                         
  -8  11   4        130.70        106.78         7.31 o                         
  -7  11   4        910.59        969.02        33.29 o                         
  -6  11   4        439.43        465.86        11.17 o                         
  -5  11   4        118.45        103.23         9.64 o                         
  -4  11   4        512.70        517.18        11.52 o                         
  -3  11   4         91.76        116.75        11.92 o                         
  -2  11   4        491.00        408.53        12.64 o                         
  -1  11   4        876.83        857.05        12.31 o                         
   0  11   4          3.33         54.29        39.06 o                         
   1  11   4         17.67         45.01        20.16 o                         
   2  11   4        245.76        263.70        11.48 o                         
   3  11   4        156.85        160.62        22.26 o                         
   4  11   4         11.66         17.76         9.19 o                         
   5  11   4          0.02          1.56        28.53 o                         
   6  11   4         62.91         78.71         9.15 o                         
   7  11   4          1.30          4.12         7.92 o                         
   8  11   4          0.01        -16.99        16.99 o                         
   9  11   4         48.36         17.63        20.54 o                         
  10  11   4          0.75          2.79         7.62 o                         
 -14  12   4          0.02         31.45        20.80 o                         
 -13  12   4          0.49        -20.42        20.42 o                         
 -12  12   4          3.99         53.77        18.77 o                         
 -11  12   4          0.00         19.71        13.70 o                         
 -10  12   4         92.53         72.31        73.05 o                         
  -9  12   4          0.96          8.52         6.19 o                         
  -8  12   4         58.01         44.97        13.07 o                         
  -7  12   4          0.14          7.10        10.08 o                         
  -6  12   4         92.41         46.05        13.03 o                         
  -5  12   4        407.71        408.40        10.80 o                         
  -4  12   4        370.61        354.36         9.40 o                         
  -3  12   4          4.71          9.12         8.61 o                         
  -2  12   4        107.59         90.46        11.12 o                         
  -1  12   4          6.83          0.65        11.17 o                         
   0  12   4         39.58         22.37        30.44 o                         
   1  12   4          0.41         -5.33         9.78 o                         
   2  12   4        262.74        298.59        31.77 o                         
   3  12   4         33.77         57.39        15.47 o                         
   4  12   4        322.87        335.44        11.48 o                         
   5  12   4        128.88        163.14        10.26 o                         
   6  12   4          8.72          6.72        26.76 o                         
   7  12   4          0.88         -7.25         7.25 o                         
   8  12   4          7.19        -20.67        20.67 o                         
   9  12   4        173.10        113.25        16.88 o                         
  10  12   4        120.93        102.00        22.55 o                         
 -13  13   4         11.36         58.46        18.52 o                         
 -12  13   4          1.61         35.51        19.78 o                         
 -11  13   4         19.60         33.46        54.79 o                         
 -10  13   4          0.14         40.78        14.96 o                         
  -9  13   4          4.50          5.45         4.95 o                         
  -8  13   4         21.58          7.53         7.93 o                         
  -7  13   4         44.13         68.92         7.78 o                         
  -6  13   4          0.71         -2.13         7.03 o                         
  -5  13   4         70.87        102.35         9.02 o                         
  -4  13   4        111.88        152.26         9.95 o                         
  -3  13   4        139.50        100.53        10.12 o                         
  -2  13   4        255.63        270.20        11.29 o                         
  -1  13   4          5.92         38.34        24.16 o                         
   0  13   4          3.65        -19.47        19.47 o                         
   1  13   4         11.61         27.68        10.92 o                         
   2  13   4         16.75         35.96        10.68 o                         
   3  13   4         83.05         79.17        11.07 o                         
   4  13   4        107.79         96.45        10.32 o                         
   5  13   4          2.29         -0.17         9.25 o                         
   6  13   4         19.89         -2.14        28.60 o                         
   7  13   4         10.62         23.95         7.15 o                         
   9  13   4         15.19         29.94         7.33 o                         
  10  13   4         18.09          4.41         4.95 o                         
 -13  14   4          1.94        -20.29        20.29 o                         
 -12  14   4          1.01         53.39        20.54 o                         
 -11  14   4          0.83          2.82        14.59 o                         
 -10  14   4          0.90         -5.01        19.97 o                         
  -9  14   4         43.44         43.59         5.11 o                         
  -8  14   4         49.34         46.75         7.78 o                         
  -7  14   4          0.21          2.78         7.75 o                         
  -6  14   4         27.33         16.17        12.94 o                         
  -5  14   4         12.61         28.99         8.51 o                         
  -4  14   4          0.16         -8.32         8.32 o                         
  -3  14   4         68.31         65.25        10.27 o                         
  -2  14   4        133.40        139.43        11.97 o                         
  -1  14   4          0.44          4.41        11.34 o                         
   0  14   4        390.89        392.65        13.58 o                         
   1  14   4          8.02        -10.77        10.77 o                         
   2  14   4        240.64        284.56        12.67 o                         
   3  14   4        113.84         90.29        10.97 o                         
   4  14   4         27.19         18.00         9.16 o                         
   5  14   4         13.13         11.48        14.08 o                         
   6  14   4         13.99         11.03        18.26 o                         
   7  14   4          9.03         30.26         8.25 o                         
   8  14   4          6.66          8.37        20.67 o                         
   9  14   4         40.87         38.26        10.46 o                         
  10  14   4          9.02          8.12         4.31 o                         
 -13  15   4         11.65         12.43        20.42 o                         
 -12  15   4         45.93         18.01        22.07 o                         
 -11  15   4         39.02         58.84        20.29 o                         
 -10  15   4          0.00         -9.71        21.43 o                         
  -9  15   4        115.89        105.29         7.84 o                         
  -8  15   4         16.70         15.05        10.17 o                         
  -7  15   4         78.61         82.53         8.30 o                         
  -6  15   4        316.35        368.40        24.60 o                         
  -5  15   4         65.21         81.30        13.70 o                         
  -4  15   4        403.45        427.37        11.17 o                         
  -3  15   4        203.63        227.12        32.91 o                         
  -2  15   4        214.87        249.91        18.71 o                         
  -1  15   4        133.64        190.01        50.98 o                         
   0  15   4          1.82         -3.87        18.33 o                         
   1  15   4         13.21         -2.27        11.09 o                         
   2  15   4          0.99          8.20        11.00 o                         
   3  15   4          2.33         -9.57         9.57 o                         
   4  15   4         34.82         27.82         9.90 o                         
   5  15   4        252.27        331.02        12.09 o                         
   6  15   4          0.00         26.11        31.26 o                         
   7  15   4          1.78          9.29         7.82 o                         
   8  15   4         20.04         -4.44        21.18 o                         
   9  15   4          0.76         13.31         5.97 o                         
 -12  16   4          1.66        -20.92        20.92 o                         
 -11  16   4          4.78         -3.04        22.07 o                         
 -10  16   4         38.54         59.22        15.56 o                         
  -9  16   4         20.83         34.81         6.38 o                         
  -8  16   4        130.75        131.45        15.31 o                         
  -7  16   4        150.10        130.22         7.98 o                         
  -6  16   4          0.42          8.83         8.20 o                         
  -5  16   4        279.21        267.99        10.02 o                         
  -4  16   4         56.94         31.51        10.85 o                         
  -3  16   4       1207.78       1368.46        18.23 o                         
  -2  16   4         66.88         84.01        12.84 o                         
  -1  16   4          8.01         27.21        16.17 o                         
   0  16   4          2.30         13.97        24.92 o                         
   1  16   4         16.66         16.09        11.61 o                         
   2  16   4          7.40        -10.38        27.01 o                         
   3  16   4         73.64        102.63        11.27 o                         
   4  16   4        191.23        216.12        12.65 o                         
   5  16   4         37.51         53.67         9.50 o                         
   6  16   4          1.60          1.59        18.58 o                         
   7  16   4        299.72        232.14        12.08 o                         
   9  16   4          0.85         -4.05         5.57 o                         
 -12  17   4          4.06         33.86        23.21 o                         
 -11  17   4          1.41         54.91        21.18 o                         
 -10  17   4          0.36          2.50        19.97 o                         
  -9  17   4         13.15          3.84         4.90 o                         
  -8  17   4         27.69         40.63         7.36 o                         
  -7  17   4          0.59         -0.64         8.18 o                         
  -6  17   4         41.28         20.48         7.05 o                         
  -5  17   4         32.32         22.42         8.49 o                         
  -4  17   4         72.28         66.24        10.36 o                         
  -3  17   4        164.85        127.57        18.90 o                         
  -2  17   4        208.82        229.74        26.00 o                         
  -1  17   4        121.32        132.20        12.67 o                         
   0  17   4          0.35         19.16        26.63 o                         
   1  17   4        677.50        681.70        37.35 o                         
   2  17   4         53.36         62.59        20.80 o                         
   3  17   4        149.68        192.26        12.77 o                         
   4  17   4         55.06         68.33        21.24 o                         
   5  17   4          0.52        -10.26        10.26 o                         
   6  17   4          0.32         -6.75         9.78 o                         
   7  17   4         16.31          1.26         8.46 o                         
   8  17   4         17.94          3.69         9.59 o                         
 -11  18   4          0.02         14.96        21.94 o                         
 -10  18   4          2.98        -19.28        19.28 o                         
  -9  18   4          9.37         12.06         5.00 o                         
  -8  18   4         13.69          9.93         6.29 o                         
  -7  18   4          7.61          4.02         6.76 o                         
  -6  18   4         10.84         22.04        10.59 o                         
  -5  18   4        406.41        363.28        13.56 o                         
  -4  18   4         80.12         68.04         9.17 o                         
  -3  18   4         16.91         38.43        14.46 o                         
  -2  18   4         42.67         33.41        13.13 o                         
  -1  18   4        766.06        818.38        18.36 o                         
   0  18   4        539.20        590.20        49.84 o                         
   1  18   4        237.04        235.00        35.70 o                         
   2  18   4          7.14         13.13        10.83 o                         
   3  18   4         59.03         76.57        26.44 o                         
   4  18   4          6.86          8.78        10.44 o                         
   5  18   4         25.16         28.86        10.24 o                         
   6  18   4         74.14         17.91        11.70 o                         
   7  18   4          0.31         -7.42        10.91 o                         
   8  18   4          1.59         -6.90         6.90 o                         
 -11  19   4          0.15        -22.70        22.70 o                         
 -10  19   4          1.37         -5.83        20.04 o                         
  -9  19   4         85.00        100.47        19.39 o                         
  -8  19   4         14.28         -6.77         6.77 o                         
  -7  19   4        129.71        154.21        34.11 o                         
  -6  19   4         56.01         55.80         8.06 o                         
  -5  19   4         48.62         54.00         8.79 o                         
  -4  19   4         11.64         22.13         7.44 o                         
  -3  19   4        563.69        430.59        64.36 o                         
  -2  19   4          0.88          8.97        13.60 o                         
  -1  19   4          0.01         33.14        23.14 o                         
   0  19   4        216.98        240.35        50.09 o                         
   1  19   4          0.06          6.36        13.51 o                         
   2  19   4        165.88        178.41        49.21 o                         
   3  19   4        272.36        248.55        59.67 o                         
   4  19   4          1.47         -5.89        13.04 o                         
   5  19   4         56.87         64.73        12.02 o                         
   6  19   4         67.26         70.62        13.13 o                         
   7  19   4         17.44         35.55        10.65 o                         
 -10  20   4         33.53         19.91        22.70 o                         
  -9  20   4          2.77         -7.43         7.43 o                         
  -8  20   4          6.67         -3.28         7.36 o                         
  -7  20   4          7.86         -7.18         7.18 o                         
  -6  20   4        192.28        221.69        11.57 o                         
  -5  20   4          0.02         -0.70         8.71 o                         
  -4  20   4          0.16         -8.07         8.07 o                         
  -3  20   4         44.70         91.65        21.50 o                         
  -2  20   4          0.57         -3.99        12.19 o                         
  -1  20   4         22.33         51.39        13.04 o                         
   0  20   4         38.14          3.97        13.16 o                         
   1  20   4         99.63         82.32        13.77 o                         
   2  20   4          4.87         15.72        11.17 o                         
   3  20   4         34.42         -0.52        12.86 o                         
   4  20   4          3.89         30.03        10.67 o                         
   5  20   4          6.11         19.74        12.29 o                         
   6  20   4          3.46         -2.82         9.00 o                         
   7  20   4         18.72         26.01        11.73 o                         
 -10  21   4         33.77         -5.71        24.10 o                         
  -9  21   4         20.77         -2.28         6.01 o                         
  -8  21   4          1.58         -1.81         9.13 o                         
  -7  21   4         11.86         16.29         7.39 o                         
  -6  21   4          2.22         -7.60         7.60 o                         
  -5  21   4          0.54         -0.95         7.99 o                         
  -4  21   4         16.18         15.20        10.26 o                         
  -3  21   4         22.61          8.22        13.29 o                         
  -2  21   4          1.45         18.64        13.39 o                         
  -1  21   4         35.86         23.40        13.09 o                         
   0  21   4          3.74         12.94        14.03 o                         
   1  21   4         20.10         20.38        37.03 o                         
   2  21   4         13.59          8.52        14.20 o                         
   3  21   4         89.16         69.29        11.57 o                         
   4  21   4        106.77         19.54        20.35 o                         
   5  21   4         16.36          8.29        10.53 o                         
   6  21   4          1.32          8.68         8.97 o                         
  -9  22   4         10.18         12.80         6.45 o                         
  -8  22   4         19.67         18.01         7.64 o                         
  -7  22   4         26.77          7.21        14.71 o                         
  -6  22   4          0.13          7.49         7.60 o                         
  -5  22   4         36.65         14.02         8.67 o                         
  -4  22   4          9.36         -9.21         9.21 o                         
  -3  22   4         63.00         25.77        11.33 o                         
  -2  22   4         41.96         21.05        11.45 o                         
  -1  22   4          1.64        -13.62        13.62 o                         
   0  22   4         24.78        -18.64        18.64 o                         
   1  22   4          0.07        -23.71        23.71 o                         
   2  22   4          1.83          9.07        11.40 o                         
   3  22   4         27.06         23.36        11.13 o                         
   4  22   4          1.56         10.68        52.06 o                         
   5  22   4          3.67         -9.29         9.29 o                         
   6  22   4          3.41          6.97        13.82 o                         
  -8  23   4         15.14         18.61         8.19 o                         
  -7  23   4          6.87          9.70        16.99 o                         
  -6  23   4         31.59         52.41        11.96 o                         
  -5  23   4          0.54         -1.12         9.13 o                         
  -4  23   4          7.12         -3.02         9.39 o                         
  -3  23   4         14.39         -0.46        13.52 o                         
  -2  23   4         54.95         25.27        14.71 o                         
  -1  23   4        108.94         55.08        15.22 o                         
   0  23   4          2.67        -12.03        12.03 o                         
   1  23   4          6.07         15.24        11.94 o                         
   2  23   4         13.38          4.79        13.14 o                         
   3  23   4          1.59        -16.67        22.95 o                         
   4  23   4          7.68        -10.22        10.22 o                         
   5  23   4          7.48          7.84        10.34 o                         
  -8  24   4          0.22         24.22        23.08 o                         
  -7  24   4          5.92         22.23        13.13 o                         
  -6  24   4         19.20        -12.69        18.65 o                         
  -5  24   4         12.68         -8.36         9.53 o                         
  -4  24   4          9.72         14.82        16.20 o                         
  -3  24   4         61.66         58.79        16.95 o                         
  -2  24   4         11.95        -14.60        14.60 o                         
  -1  24   4         19.64         -0.74        15.24 o                         
   0  24   4         52.76          8.96        15.00 o                         
   1  24   4          0.23         -5.68        15.41 o                         
   2  24   4         18.00         15.86        15.49 o                         
   3  24   4         29.88          4.69        13.56 o                         
   4  24   4          4.08          5.41        11.57 o                         
  -6  25   4          4.09         -1.36         8.96 o                         
  -5  25   4          0.62         15.25        10.03 o                         
  -4  25   4          0.69          3.41        14.96 o                         
  -3  25   4         55.77         12.31        15.50 o                         
  -2  25   4          7.90        -14.89        14.89 o                         
  -1  25   4          0.10         16.85        20.53 o                         
   0  25   4         15.97         24.19        12.72 o                         
   1  25   4         57.81         -1.02        16.30 o                         
   2  25   4         11.42         29.68        14.80 o                         
  -5  26   4          2.29         -6.97        22.45 o                         
  -4  26   4          3.78         -9.46        14.53 o                         
  -3  26   4          3.18         12.26        13.71 o                         
  -2  26   4         74.37         97.53        20.73 o                         
  -1  26   4          9.20          0.39        12.76 o                         
   0  26   4          0.39         27.80        21.18 o                         
   1  26   4         15.88         -5.45        23.59 o                         
 -15   1   5         11.78         10.38         8.24 o                         
 -14   1   5         14.93          3.24         8.18 o                         
 -13   1   5          2.88         10.23         8.80 o                         
 -12   1   5          2.50          1.42         5.79 o                         
 -11   1   5         69.44         91.79        10.60 o                         
 -10   1   5        767.52        788.34        28.26 o                         
  -9   1   5        135.34        171.92        14.09 o                         
  -8   1   5        203.34        252.19         9.30 o                         
  -7   1   5       1051.93       1118.75        20.50 o                         
  -6   1   5        536.22        547.41        20.34 o                         
  -5   1   5         28.94         13.62         8.13 o                         
  -4   1   5         18.32         33.72         8.66 o                         
  -3   1   5       1090.88        997.24        12.05 o                         
  -2   1   5       1080.92        961.22        19.02 o                         
  -1   1   5        100.65        119.79        13.76 o                         
   0   1   5        922.71        808.68        11.52 o                         
   1   1   5       1704.19       1792.63        29.07 o                         
   2   1   5        924.72        936.85        15.56 o                         
   3   1   5          3.32        -13.82        13.82 o                         
   4   1   5         39.78         50.48        11.85 o                         
   5   1   5          0.89        -10.85        10.85 o                         
   6   1   5        194.26        227.48        17.50 o                         
   7   1   5         60.31         70.69        25.87 o                         
   8   1   5          8.98         21.88        16.87 o                         
   9   1   5          4.55         31.28        22.57 o                         
  10   1   5         20.47         25.93        12.55 o                         
  11   1   5         24.10         15.58        12.58 o                         
 -15   2   5          6.55         -1.18         5.13 o                         
 -14   2   5          6.19         -5.76         5.76 o                         
 -13   2   5         43.76         50.99         9.83 o                         
 -12   2   5          6.52         -8.56         8.56 o                         
 -11   2   5         94.40         79.39         7.76 o                         
 -10   2   5        371.49        404.25        12.80 o                         
  -9   2   5         70.17         52.54         8.27 o                         
  -8   2   5        385.83        406.10        12.69 o                         
  -7   2   5        650.59        710.44        20.83 o                         
  -6   2   5        577.04        551.91        17.06 o                         
  -5   2   5         98.43         79.95        10.09 o                         
  -4   2   5         42.95         19.45         7.41 o                         
  -3   2   5        918.43       1025.78        12.58 o                         
  -2   2   5        371.75        317.83        12.96 o                         
  -1   2   5        195.35        204.45        10.21 o                         
   0   2   5        110.83        134.09        12.69 o                         
   1   2   5         54.92         58.44         9.55 o                         
   2   2   5         99.08         91.80         9.32 o                         
   3   2   5        132.27        155.77         9.71 o                         
   4   2   5        404.67        514.29        14.02 o                         
   5   2   5        249.02        338.35        34.49 o                         
   6   2   5         63.81         67.90        11.97 o                         
   7   2   5         52.58         53.81        11.16 o                         
   8   2   5         48.53         79.03        12.06 o                         
   9   2   5         30.79         25.06        30.37 o                         
  10   2   5         29.01         50.88        39.06 o                         
  11   2   5         22.77         25.74        17.25 o                         
 -15   3   5          0.52         -0.62         5.13 o                         
 -14   3   5         48.43         30.98        28.09 o                         
 -13   3   5         19.14         21.72         6.26 o                         
 -12   3   5         39.53         24.84        12.96 o                         
 -11   3   5        143.38        170.67         9.13 o                         
 -10   3   5          1.66          1.75         9.79 o                         
  -9   3   5         67.38         75.95         7.12 o                         
  -8   3   5          3.50         -8.43         8.43 o                         
  -7   3   5        524.68        497.15         9.91 o                         
  -6   3   5         30.79         32.34         6.74 o                         
  -5   3   5         75.19         49.03         9.91 o                         
  -4   3   5        149.54        161.46        11.53 o                         
  -3   3   5          3.07          6.67         7.89 o                         
  -2   3   5        840.50        714.75        35.95 o                         
  -1   3   5       1030.94        908.61        24.50 o                         
   0   3   5         98.90         93.19         8.35 o                         
   1   3   5       1242.91       1249.82        16.76 o                         
   2   3   5         27.88         49.00        10.82 o                         
   3   3   5        433.64        459.11        12.96 o                         
   4   3   5          6.58         27.45        11.20 o                         
   5   3   5         50.34         36.31        12.36 o                         
   6   3   5          0.68         16.46        16.87 o                         
   7   3   5         13.81         12.81        33.73 o                         
   8   3   5          6.02        -13.76        13.76 o                         
   9   3   5          3.77        -11.46        11.46 o                         
  10   3   5         15.54         18.69        15.73 o                         
 -15   4   5          0.01        -13.06        13.06 o                         
 -14   4   5          1.65         12.55         8.56 o                         
 -13   4   5         63.85         72.09         9.76 o                         
 -12   4   5          0.80          0.29         7.12 o                         
 -11   4   5         75.01         73.18         7.53 o                         
 -10   4   5          3.00         -6.81         6.81 o                         
  -9   4   5        770.18        850.80        10.33 o                         
  -8   4   5         97.79         90.48        10.40 o                         
  -7   4   5        227.06        225.40         8.29 o                         
  -6   4   5        300.19        357.51         9.67 o                         
  -5   4   5        198.36        189.90        14.71 o                         
  -4   4   5          4.69         12.46         8.98 o                         
  -3   4   5        136.14        158.21         9.75 o                         
  -2   4   5        737.95        699.73        22.89 o                         
  -1   4   5          0.75         -9.42         9.42 o                         
   0   4   5         47.28         68.19        11.45 o                         
   1   4   5         22.78         40.80        10.85 o                         
   2   4   5         72.24        114.93        10.30 o                         
   3   4   5          8.85        -10.67        10.67 o                         
   4   4   5         58.98         82.05         9.62 o                         
   5   4   5        305.56        316.49        34.30 o                         
   6   4   5        104.05        151.48        29.55 o                         
   7   4   5         54.88         15.03        19.47 o                         
   8   4   5         86.65        106.67        11.87 o                         
   9   4   5        128.22        149.74        29.80 o                         
  10   4   5          5.10          9.28        12.33 o                         
 -15   5   5          0.04        -12.81        14.46 o                         
 -14   5   5          9.94        -15.47        15.47 o                         
 -13   5   5          1.48         13.11        10.87 o                         
 -12   5   5         36.14         52.52        13.28 o                         
 -11   5   5          1.59          9.97         6.32 o                         
 -10   5   5        145.42        169.27         7.17 o                         
  -9   5   5        787.70        895.50        10.31 o                         
  -8   5   5          1.39          0.20         9.10 o                         
  -7   5   5         34.98         24.33         9.00 o                         
  -6   5   5       1262.17       1229.55        15.46 o                         
  -5   5   5         67.94         83.57        10.63 o                         
  -4   5   5       1502.47       1574.62        18.77 o                         
  -3   5   5        128.68        116.71        12.36 o                         
  -2   5   5         53.39         11.53        12.30 o                         
  -1   5   5        162.71        144.27        11.88 o                         
   0   5   5        161.55        170.81         9.99 o                         
   1   5   5        187.24        202.75        11.15 o                         
   2   5   5         37.76         54.55        10.76 o                         
   3   5   5         13.81          0.92        11.40 o                         
   4   5   5        304.63        345.67        12.86 o                         
   5   5   5          1.87        -11.21        11.21 o                         
   6   5   5          1.53         10.42        12.62 o                         
   7   5   5         10.71         11.75        12.12 o                         
   8   5   5         52.86         63.15        25.74 o                         
   9   5   5          0.72         30.64        12.00 o                         
  10   5   5          0.89         21.74        11.21 o                         
 -15   6   5         10.68         36.65        13.19 o                         
 -14   6   5         18.63         -8.24        15.34 o                         
 -13   6   5          0.43         -5.01        12.79 o                         
 -12   6   5          1.55         -7.28        10.59 o                         
 -11   6   5          2.08          2.51         5.51 o                         
 -10   6   5         69.78         57.85        10.02 o                         
  -9   6   5         26.54         11.17        11.92 o                         
  -8   6   5        200.02        237.51        10.39 o                         
  -7   6   5        286.26        335.23        23.52 o                         
  -6   6   5        236.23        235.13        19.28 o                         
  -5   6   5        296.46        299.55        13.07 o                         
  -4   6   5        328.76        356.14        12.86 o                         
  -3   6   5          1.07          0.93        10.58 o                         
  -2   6   5        757.63        734.04        13.78 o                         
  -1   6   5         18.02         17.69         9.06 o                         
   0   6   5          3.05        -11.14        11.14 o                         
   1   6   5        616.61        645.71        11.38 o                         
   2   6   5        700.85        702.35        13.76 o                         
   3   6   5          0.17        -10.73        10.73 o                         
   4   6   5         48.12         55.08        10.94 o                         
   5   6   5          6.42         26.65        10.18 o                         
   6   6   5          0.04         41.08        16.55 o                         
   7   6   5        175.55        240.85        37.73 o                         
   8   6   5         33.57         24.12        25.87 o                         
   9   6   5          1.04        -10.45        10.45 o                         
  10   6   5          0.55         13.60        30.18 o                         
 -15   7   5          0.15         13.95        14.33 o                         
 -14   7   5          0.19          1.14        15.73 o                         
 -13   7   5          4.52        -12.96        12.96 o                         
 -12   7   5          3.08         11.96         6.51 o                         
 -11   7   5         92.13        100.65        22.50 o                         
 -10   7   5         20.19         28.73         7.45 o                         
  -9   7   5         13.68         -8.82         8.82 o                         
  -8   7   5        224.78        330.31        15.28 o                         
  -7   7   5         58.84         63.07         9.24 o                         
  -6   7   5         27.03         23.32         9.81 o                         
  -5   7   5       1393.55       1481.26        27.14 o                         
  -4   7   5        492.85        468.77        12.43 o                         
  -3   7   5         65.14         61.10         9.00 o                         
  -2   7   5        220.55        204.64        12.42 o                         
  -1   7   5         43.16         62.48        15.34 o                         
   0   7   5          3.40         -1.69        10.74 o                         
   1   7   5        325.13        290.80        19.34 o                         
   2   7   5         25.05          7.62        11.35 o                         
   3   7   5         34.74         36.64         9.41 o                         
   4   7   5       1331.31       1499.30        72.48 o                         
   5   7   5        346.27        330.25        14.22 o                         
   6   7   5          9.43          5.57        22.38 o                         
   7   7   5          4.57          3.67        17.88 o                         
   8   7   5          4.19        -10.49        10.49 o                         
   9   7   5         42.03         52.08        40.45 o                         
  10   7   5          0.22          2.31        22.83 o                         
 -14   8   5        141.83        171.96        19.40 o                         
 -13   8   5          5.88         13.63        12.30 o                         
 -12   8   5         18.83         -6.89        11.79 o                         
 -11   8   5         14.07         38.24         7.49 o                         
 -10   8   5         10.57         23.83         9.07 o                         
  -9   8   5        339.64        375.34        15.21 o                         
  -8   8   5         70.52         69.13         8.75 o                         
  -7   8   5        935.95        926.38        18.90 o                         
  -6   8   5          0.20         -8.64         8.64 o                         
  -5   8   5        237.89        262.19        14.65 o                         
  -4   8   5        695.13        725.20        18.20 o                         
  -3   8   5        386.29        348.06        10.67 o                         
  -2   8   5        103.64         98.34        11.46 o                         
  -1   8   5        316.80        339.26        11.53 o                         
   0   8   5        161.73        146.06        12.49 o                         
   1   8   5         28.02         24.13         8.94 o                         
   2   8   5          0.31        -13.57        13.57 o                         
   3   8   5         93.53        116.51        11.99 o                         
   4   8   5         37.35         34.62        10.75 o                         
   5   8   5         94.18        128.89         9.38 o                         
   6   8   5         29.61         11.66        10.82 o                         
   7   8   5          9.67         12.70        11.19 o                         
   8   8   5         35.99         17.96        11.60 o                         
   9   8   5         19.39        -21.37        21.37 o                         
  10   8   5         15.56         11.78        18.45 o                         
 -14   9   5         22.57        -15.85        18.26 o                         
 -13   9   5         36.67         40.09        14.10 o                         
 -12   9   5         79.08         84.65        14.26 o                         
 -11   9   5          2.66        -12.28        12.28 o                         
 -10   9   5          1.12         -2.24         8.05 o                         
  -9   9   5        188.37        206.45        23.71 o                         
  -8   9   5       1082.84       1075.90        30.25 o                         
  -7   9   5       1185.76       1264.05        46.42 o                         
  -6   9   5         11.03          3.80        12.03 o                         
  -5   9   5        245.49        271.86        17.50 o                         
  -4   9   5        462.19        439.25        12.97 o                         
  -3   9   5         31.60         24.34         9.16 o                         
  -2   9   5        207.76        169.12        16.49 o                         
  -1   9   5         20.18         26.65        10.70 o                         
   0   9   5         95.91        116.80        10.98 o                         
   1   9   5         85.42         95.79         9.25 o                         
   2   9   5        104.83        123.55        10.07 o                         
   3   9   5        231.47        228.51        18.01 o                         
   4   9   5         21.83         15.39        19.86 o                         
   5   9   5         17.48         -6.31         9.19 o                         
   6   9   5         36.31         60.89        10.13 o                         
   7   9   5         21.52         44.29        12.08 o                         
   8   9   5        217.15        269.28        11.97 o                         
   9   9   5         12.83         42.07         9.49 o                         
  10   9   5         39.03         58.84        23.97 o                         
 -14  10   5         59.06         -5.71        20.04 o                         
 -13  10   5          1.10        -13.81        13.81 o                         
 -12  10   5          5.54        -13.16        13.16 o                         
 -11  10   5        106.42        107.14        13.54 o                         
 -10  10   5         79.35         79.52         8.75 o                         
  -9  10   5        179.87        195.56        10.91 o                         
  -8  10   5         62.92         38.58        12.96 o                         
  -7  10   5        129.14        149.00         9.23 o                         
  -6  10   5        380.78        423.36        15.28 o                         
  -5  10   5        330.82        323.94        32.66 o                         
  -4  10   5        452.00        467.60        12.69 o                         
  -3  10   5       1046.49       1037.64        16.07 o                         
  -2  10   5        457.73        446.25        14.13 o                         
  -1  10   5        454.41        476.33        13.45 o                         
   0  10   5        189.52        330.81        13.15 o                         
   1  10   5          0.65         -6.82        10.67 o                         
   2  10   5         14.46          9.97         9.48 o                         
   3  10   5         53.81         41.12        12.25 o                         
   4  10   5        996.68       1329.64        19.61 o                         
   5  10   5        129.81        102.60        19.53 o                         
   6  10   5          1.57          2.29        10.28 o                         
   7  10   5          1.30          1.17        11.54 o                         
   8  10   5          2.41          1.66        10.66 o                         
   9  10   5         97.87        127.53        70.70 o                         
 -14  11   5         32.28         -3.17        19.78 o                         
 -13  11   5          3.76        -15.05        15.05 o                         
 -12  11   5          2.74         28.12        14.12 o                         
 -11  11   5         11.02          5.55         6.03 o                         
 -10  11   5         11.82         23.14         6.91 o                         
  -9  11   5        183.51        227.90         9.09 o                         
  -8  11   5         51.85         12.42        13.76 o                         
  -7  11   5         95.17         99.10        25.36 o                         
  -6  11   5         15.33         25.95         8.76 o                         
  -5  11   5         26.69         -0.43         8.78 o                         
  -4  11   5          1.28         41.69         9.64 o                         
  -3  11   5          4.14         -9.79        11.61 o                         
  -2  11   5        226.16        198.62        13.10 o                         
  -1  11   5          0.37        -11.36        11.36 o                         
   0  11   5        417.73        532.89        13.55 o                         
   1  11   5        294.57        306.14        13.54 o                         
   2  11   5        234.24        239.83        12.11 o                         
   3  11   5        104.78        181.27        12.94 o                         
   4  11   5        194.89        157.53        11.52 o                         
   5  11   5          7.06         -5.26        12.30 o                         
   6  11   5        179.00        243.83        13.13 o                         
   7  11   5         25.81         31.22        11.45 o                         
   8  11   5          5.60          6.40         9.64 o                         
   9  11   5         16.47         10.73         8.70 o                         
 -14  12   5         49.70         21.43        21.69 o                         
 -13  12   5          1.92         47.08        18.33 o                         
 -12  12   5         12.63         33.70        15.41 o                         
 -11  12   5         62.96         16.57        24.60 o                         
 -10  12   5          0.10         -6.06         6.06 o                         
  -9  12   5         35.53         18.42         7.13 o                         
  -8  12   5          6.20         12.96         7.88 o                         
  -7  12   5        647.74        677.33        19.15 o                         
  -6  12   5         49.28         57.97         9.59 o                         
  -5  12   5         80.56         65.70         9.50 o                         
  -4  12   5        449.58        426.13        15.42 o                         
  -3  12   5        231.28        261.01        16.99 o                         
  -2  12   5         37.90         74.76        11.03 o                         
  -1  12   5         15.80         21.55         8.18 o                         
   0  12   5         99.77         70.07        12.49 o                         
   1  12   5         75.63        105.94        13.70 o                         
   2  12   5         35.71         64.98        11.48 o                         
   3  12   5         75.56         26.01        11.64 o                         
   4  12   5         53.96         68.03        13.76 o                         
   5  12   5         19.55         41.66        12.21 o                         
   6  12   5          3.67         -5.28        12.09 o                         
   7  12   5          0.14         57.45        11.42 o                         
   8  12   5         19.10         14.91        10.78 o                         
   9  12   5         23.34          3.30        20.80 o                         
 -13  13   5         22.92          2.92        20.16 o                         
 -12  13   5         66.03         35.83        25.17 o                         
 -11  13   5          2.60          6.31         3.36 o                         
 -10  13   5         19.08         14.13        14.73 o                         
  -9  13   5         33.67          6.31        20.42 o                         
  -8  13   5         78.97         97.78         8.88 o                         
  -7  13   5        586.70        669.69        35.38 o                         
  -6  13   5       2053.40       1964.53        43.50 o                         
  -5  13   5        242.06        246.55        10.29 o                         
  -4  13   5          5.20         15.44        10.39 o                         
  -3  13   5        176.31        205.62        30.77 o                         
  -2  13   5         33.45         24.11         9.90 o                         
  -1  13   5        725.87        761.00        16.09 o                         
   0  13   5        541.92        635.98        15.55 o                         
   1  13   5         11.69         43.06        12.09 o                         
   2  13   5          0.00          9.73         9.63 o                         
   3  13   5         87.83         90.75        19.24 o                         
   4  13   5         59.58        103.95        10.52 o                         
   5  13   5        275.68        339.97        28.41 o                         
   6  13   5         96.24        124.92        11.22 o                         
   7  13   5          5.34          4.94         8.78 o                         
   8  13   5         55.11         61.97        28.53 o                         
   9  13   5         71.67         60.87        25.24 o                         
 -13  14   5          4.49         18.39        21.81 o                         
 -12  14   5         35.85        -14.82        14.82 o                         
 -11  14   5          5.65         -6.53        14.99 o                         
 -10  14   5         26.92         30.57         8.18 o                         
  -9  14   5         15.83         -2.46         7.55 o                         
  -8  14   5         43.29         13.44        12.37 o                         
  -7  14   5         17.25         -9.65        14.31 o                         
  -6  14   5        239.13        225.96        15.69 o                         
  -5  14   5        538.78        577.16        13.11 o                         
  -4  14   5        741.59        759.32        15.56 o                         
  -3  14   5        158.81        154.15        11.08 o                         
  -2  14   5          0.20          7.38        12.15 o                         
  -1  14   5          0.02          2.17        10.01 o                         
   0  14   5         61.54         21.53        13.57 o                         
   1  14   5         45.54         71.51        13.48 o                         
   2  14   5         54.77         85.00        13.22 o                         
   3  14   5         63.66         99.23        12.46 o                         
   4  14   5         25.39         34.44        10.84 o                         
   5  14   5        190.21        305.52        27.08 o                         
   6  14   5         43.25         29.59        17.94 o                         
   7  14   5        108.55        166.54        23.14 o                         
   8  14   5          0.51         -7.08        11.48 o                         
 -13  15   5          5.68         13.70        21.81 o                         
 -12  15   5          2.31         22.01        39.00 o                         
 -11  15   5         45.05         44.41        15.99 o                         
 -10  15   5         28.89         25.78        15.62 o                         
  -9  15   5         21.99          4.04        14.75 o                         
  -8  15   5         19.87         15.09         9.56 o                         
  -7  15   5         25.29         33.26         9.07 o                         
  -6  15   5          2.35         17.11        11.03 o                         
  -5  15   5         39.75         43.48         8.29 o                         
  -4  15   5        102.78         81.66        10.96 o                         
  -3  15   5         16.82          2.14        11.39 o                         
  -2  15   5        191.25        203.17        27.62 o                         
  -1  15   5         83.46         36.84        13.31 o                         
   0  15   5         20.75          8.15        11.51 o                         
   1  15   5         68.07         63.46        10.54 o                         
   2  15   5        173.24        170.86        12.21 o                         
   3  15   5          0.73         -0.52        11.61 o                         
   4  15   5         81.12         91.94        10.36 o                         
   5  15   5        272.79        355.84        12.07 o                         
   6  15   5          4.79          0.61         9.09 o                         
   7  15   5         27.64          8.69         8.99 o                         
   8  15   5          0.34         -9.76         9.76 o                         
 -12  16   5         24.87         -1.59        19.40 o                         
 -11  16   5          2.15          0.56        18.83 o                         
 -10  16   5          0.67        -16.42        16.42 o                         
  -9  16   5          1.44         24.50         9.09 o                         
  -8  16   5          3.26          8.37        16.53 o                         
  -7  16   5         16.46         15.38         8.27 o                         
  -6  16   5         35.87         62.30         9.92 o                         
  -5  16   5        215.89        186.41        11.38 o                         
  -4  16   5        131.87        115.93        14.89 o                         
  -3  16   5         18.97         16.44         9.98 o                         
  -2  16   5        556.98        539.87        15.56 o                         
  -1  16   5       1026.44       1181.79        19.50 o                         
   0  16   5         99.45         85.11        12.58 o                         
   1  16   5         10.93         16.05        12.44 o                         
   2  16   5         50.77         42.68         9.92 o                         
   3  16   5        211.90        199.33        15.14 o                         
   4  16   5         91.84         95.93        10.98 o                         
   5  16   5         15.08         -9.47        12.53 o                         
   6  16   5         50.95         39.20         9.49 o                         
   7  16   5          5.62         -4.77         9.66 o                         
   8  16   5         25.06          8.62        22.70 o                         
 -12  17   5         58.46        -10.91        23.08 o                         
 -11  17   5          3.33        -14.04        18.58 o                         
 -10  17   5          9.57          4.62         8.31 o                         
  -9  17   5          7.41         16.63         6.76 o                         
  -8  17   5         33.07         62.38        10.02 o                         
  -7  17   5         10.52        -10.24        10.24 o                         
  -6  17   5         24.33         21.36         9.28 o                         
  -5  17   5          7.15         24.77         8.62 o                         
  -4  17   5        618.60        595.87        27.15 o                         
  -3  17   5        273.23        245.83        14.55 o                         
  -2  17   5         20.61         36.37        12.85 o                         
  -1  17   5         39.45         40.66        13.19 o                         
   0  17   5         77.75         83.60        10.94 o                         
   1  17   5         97.32         92.40        14.57 o                         
   2  17   5        112.68         95.49        13.43 o                         
   3  17   5        138.85        151.69        16.83 o                         
   4  17   5         20.97         23.52        15.12 o                         
   5  17   5         10.36         11.69        11.74 o                         
   6  17   5         75.58         50.81        13.08 o                         
   7  17   5         34.95         27.63         9.08 o                         
 -11  18   5          1.34         24.37        16.71 o                         
 -10  18   5          0.00         -1.53         5.19 o                         
  -9  18   5         12.23          1.94         7.08 o                         
  -8  18   5          9.03         15.03         7.25 o                         
  -7  18   5         39.36         37.40        15.41 o                         
  -6  18   5          0.48        -15.98        15.98 o                         
  -5  18   5         21.30         28.70         8.80 o                         
  -4  18   5        116.30        131.44        11.77 o                         
  -3  18   5        240.79        289.39        14.68 o                         
  -2  18   5          6.05         23.87        13.31 o                         
  -1  18   5        208.37        187.99        14.42 o                         
   0  18   5        250.97        284.91        14.91 o                         
   1  18   5          9.90         26.17        10.94 o                         
   2  18   5         27.12         26.64        36.52 o                         
   3  18   5         66.59        116.99        14.58 o                         
   4  18   5         50.86         64.40        12.35 o                         
   5  18   5        115.31        108.31        14.88 o                         
   6  18   5         58.86         12.50        12.85 o                         
   7  18   5          0.21          1.88        23.71 o                         
 -11  19   5         21.39        -17.78        17.78 o                         
 -10  19   5          0.30         -6.64        10.27 o                         
  -9  19   5         13.50          5.46         8.04 o                         
  -8  19   5          4.50         14.35         8.29 o                         
  -7  19   5          0.20        -10.09        10.09 o                         
  -6  19   5         25.28        -12.56        16.95 o                         
  -5  19   5         20.82         29.45         9.14 o                         
  -4  19   5        232.84        241.99        21.31 o                         
  -3  19   5          0.01          8.02        12.14 o                         
  -2  19   5         16.81         16.26        14.16 o                         
  -1  19   5         35.26         46.66        12.96 o                         
   0  19   5         18.37        -13.68        13.68 o                         
   1  19   5         33.76         15.26        13.89 o                         
   2  19   5         23.66          1.98        25.93 o                         
   3  19   5         47.74         59.38        12.90 o                         
   4  19   5         47.06         50.84        21.56 o                         
   5  19   5         14.84         10.29        17.12 o                         
   6  19   5          7.36        -21.18        21.40 o                         
 -10  20   5         12.99         -4.76         5.67 o                         
  -9  20   5          0.07          6.16         9.56 o                         
  -8  20   5         41.92         28.39         9.69 o                         
  -7  20   5          8.59          9.20        12.17 o                         
  -6  20   5         24.63         25.19         8.20 o                         
  -5  20   5          0.28         19.37        17.06 o                         
  -4  20   5          1.42         -0.10        20.02 o                         
  -3  20   5          0.30          7.65        12.48 o                         
  -2  20   5        113.61        148.42        15.80 o                         
  -1  20   5          4.91         25.10        13.80 o                         
   0  20   5         23.82         31.10        13.88 o                         
   1  20   5          9.80         41.94        13.32 o                         
   2  20   5          0.50        -12.43        12.43 o                         
   3  20   5         32.04         35.22        18.58 o                         
   4  20   5          3.47         15.46        13.18 o                         
   5  20   5          0.01        -13.57        13.57 o                         
  -9  21   5          0.13          4.77         7.21 o                         
  -8  21   5         40.38         13.36         8.08 o                         
  -7  21   5          0.10        -11.77        11.77 o                         
  -6  21   5         20.76         31.63         8.24 o                         
  -5  21   5         33.07         30.29         9.35 o                         
  -4  21   5          3.62         16.98         8.58 o                         
  -3  21   5         39.18         24.90        13.03 o                         
  -2  21   5        203.94        178.59        22.78 o                         
  -1  21   5         63.29         93.02        14.46 o                         
   0  21   5         36.97         27.04        15.56 o                         
   1  21   5          1.86         -5.67        12.96 o                         
   2  21   5          8.29         21.75        12.94 o                         
   3  21   5          0.87         -6.92        11.29 o                         
   4  21   5         67.57         23.82        15.62 o                         
   5  21   5          8.66          5.36        10.87 o                         
  -8  22   5         18.68          2.15         7.75 o                         
  -7  22   5         17.83         12.21         7.77 o                         
  -6  22   5          1.95         -7.15         7.73 o                         
  -5  22   5          4.79          3.18        10.15 o                         
  -4  22   5          1.71         17.06        10.84 o                         
  -3  22   5          4.66        -10.77        10.77 o                         
  -2  22   5         47.02         39.46        12.21 o                         
  -1  22   5        106.74         96.55        12.38 o                         
   0  22   5         13.16         41.19        11.85 o                         
   1  22   5          0.57         28.57        14.82 o                         
   2  22   5          0.97          1.44        14.44 o                         
   3  22   5         47.43         28.80        12.45 o                         
   4  22   5          1.18        -10.66        10.66 o                         
  -8  23   5         14.74          9.87        12.24 o                         
  -7  23   5          0.00         -8.17         8.17 o                         
  -6  23   5          2.11         -0.84         8.39 o                         
  -5  23   5          0.52         -3.07         9.86 o                         
  -4  23   5          0.05         16.94        10.25 o                         
  -3  23   5          0.85         19.64        11.22 o                         
  -2  23   5         23.43         23.80        13.39 o                         
  -1  23   5          1.24        -12.05        12.05 o                         
   0  23   5         20.66         18.85        15.27 o                         
   1  23   5          0.19        -14.95        14.95 o                         
   2  23   5          1.00          5.07        14.07 o                         
   3  23   5          3.40         12.46        12.00 o                         
  -6  24   5          7.60         14.15         8.67 o                         
  -5  24   5          1.79         15.62         8.94 o                         
  -4  24   5         21.91         12.09        12.12 o                         
  -3  24   5         34.16         25.19        10.70 o                         
  -2  24   5         16.46        -12.96        12.96 o                         
  -1  24   5          0.90         -4.46        10.50 o                         
   0  24   5          2.09         -8.06        15.49 o                         
   1  24   5          3.61         27.87        15.89 o                         
   2  24   5          1.67          7.85        20.35 o                         
  -4  25   5         33.95         12.31        10.27 o                         
  -3  25   5          0.18        -10.45        10.45 o                         
  -2  25   5          9.91          2.57        11.27 o                         
  -1  25   5         23.83         -8.76        15.51 o                         
   0  25   5         10.02        -24.10        24.10 o                         
 -15   0   6         23.37         23.08         9.38 o                         
 -14   0   6          6.25         38.14         8.80 o                         
 -13   0   6          1.38         21.85        30.31 o                         
 -12   0   6         57.25         82.71        10.99 o                         
 -11   0   6          1.80         -5.04        14.90 o                         
 -10   0   6        595.72        673.86        44.89 o                         
  -9   0   6       1475.82       1626.44        69.12 o                         
  -8   0   6        786.47        813.39        15.31 o                         
  -7   0   6          0.00          5.52        11.34 o                         
  -6   0   6        816.99        803.19        14.71 o                         
  -5   0   6        203.06        174.61        23.40 o                         
  -4   0   6        339.03        304.80        12.75 o                         
  -3   0   6         51.43         86.31        12.06 o                         
  -2   0   6         32.04         97.81        17.75 o                         
  -1   0   6         42.18         23.89        12.68 o                         
   0   0   6        342.43        343.74        12.55 o                         
   1   0   6       1194.37       1060.75        21.50 o                         
   2   0   6       1243.21       1234.70        25.24 o                         
   3   0   6          4.00        -14.33        17.88 o                         
   4   0   6         32.18         61.51        18.01 o                         
   5   0   6        175.85        163.34        19.78 o                         
   6   0   6         49.88         13.95        16.99 o                         
   7   0   6          8.43         34.24        16.87 o                         
   8   0   6         54.54         72.79        20.67 o                         
   9   0   6         23.08        -18.52        18.52 o                         
 -15   1   6          5.88          0.10         7.50 o                         
 -14   1   6          2.00         12.12         6.49 o                         
 -13   1   6          0.13          8.47         6.52 o                         
 -12   1   6         10.46         17.39         7.08 o                         
 -11   1   6         32.31          4.75        11.52 o                         
 -10   1   6        622.08        690.79        14.38 o                         
  -9   1   6        285.02        309.10        10.53 o                         
  -8   1   6       1436.64       1495.47        23.14 o                         
  -7   1   6        666.68        713.52        14.62 o                         
  -6   1   6         74.93         47.94         8.13 o                         
  -5   1   6        162.36        120.65         8.47 o                         
  -4   1   6        187.21        178.93        12.24 o                         
  -3   1   6        461.48        435.24        11.54 o                         
  -2   1   6         26.61         22.03         9.96 o                         
  -1   1   6         73.86         48.70        10.10 o                         
   0   1   6         16.81         -7.82         7.82 o                         
   1   1   6       1299.59       1286.97        14.93 o                         
   2   1   6       6134.47       6394.83        27.84 o                         
   3   1   6         37.94         53.47        22.57 o                         
   4   1   6        333.38        334.06        17.06 o                         
   5   1   6         16.04         38.58        12.77 o                         
   6   1   6         17.36         24.38        12.50 o                         
   7   1   6         70.39        107.05        26.31 o                         
   8   1   6         35.65          5.83        27.46 o                         
   9   1   6          0.03         12.90        13.15 o                         
 -15   2   6         16.28         31.35        11.67 o                         
 -14   2   6          1.87          1.94         7.93 o                         
 -13   2   6          0.17          8.99         7.18 o                         
 -12   2   6          2.79         19.61         8.14 o                         
 -11   2   6        110.48        123.85        21.24 o                         
 -10   2   6         30.80         21.14         9.99 o                         
  -9   2   6        386.85        352.18        10.41 o                         
  -8   2   6         34.63         52.18         8.60 o                         
  -7   2   6         37.80         71.67         9.12 o                         
  -6   2   6         42.79          4.31        11.92 o                         
  -5   2   6        721.86        701.72        17.41 o                         
  -4   2   6        100.97        112.70        10.95 o                         
  -3   2   6          2.81          2.50        10.05 o                         
  -2   2   6         54.42         31.46        13.75 o                         
  -1   2   6        315.53        336.05        13.97 o                         
   0   2   6        101.36        109.13        12.37 o                         
   1   2   6        199.29        270.52        11.85 o                         
   2   2   6        448.59        431.21        15.07 o                         
   3   2   6         32.95         18.08        12.46 o                         
   4   2   6         73.23         97.98        17.69 o                         
   5   2   6         87.04         66.97        13.38 o                         
   6   2   6          0.93         26.24        12.32 o                         
   7   2   6          0.96         11.59        13.00 o                         
   8   2   6         18.58         -4.53        13.61 o                         
   9   2   6         54.09         61.46        28.47 o                         
 -15   3   6         65.06          1.16         8.88 o                         
 -14   3   6          8.84          1.33         6.81 o                         
 -13   3   6         10.18          5.33         7.11 o                         
 -12   3   6         27.86         25.99         6.78 o                         
 -11   3   6         10.13         18.21         9.07 o                         
 -10   3   6         29.49         39.55         8.11 o                         
  -9   3   6          0.10         -6.66         8.09 o                         
  -8   3   6        272.58        259.32         8.45 o                         
  -7   3   6          7.42          6.24         8.95 o                         
  -6   3   6        700.98        790.74        15.13 o                         
  -5   3   6          1.57         15.75         8.89 o                         
  -4   3   6         68.42         79.97         9.76 o                         
  -3   3   6         21.80          6.88        12.22 o                         
  -2   3   6        137.47        149.83        16.87 o                         
  -1   3   6         37.60         58.49         9.83 o                         
   0   3   6         56.52        103.85        12.06 o                         
   1   3   6        981.69        891.68        16.90 o                         
   2   3   6         29.32         61.54         9.78 o                         
   3   3   6          3.72         -9.55         9.55 o                         
   4   3   6         25.49         12.10        13.23 o                         
   5   3   6         29.30         56.54        25.93 o                         
   6   3   6        114.01        192.47        16.99 o                         
   7   3   6          1.65         17.72        12.51 o                         
   8   3   6          0.75         11.14        12.78 o                         
   9   3   6          0.43        -25.22        28.98 o                         
 -15   4   6         78.19          5.01        12.29 o                         
 -14   4   6          7.80          3.92         6.73 o                         
 -13   4   6          0.01         -8.73         8.73 o                         
 -12   4   6          0.05          2.84         7.09 o                         
 -11   4   6         11.45         16.02         8.89 o                         
 -10   4   6        157.49        164.16         8.83 o                         
  -9   4   6        313.47        353.31         9.80 o                         
  -8   4   6        638.72        640.13        21.69 o                         
  -7   4   6        456.77        418.95        15.11 o                         
  -6   4   6        443.34        462.75        17.06 o                         
  -5   4   6         34.23         52.91         9.56 o                         
  -4   4   6        226.33        180.60        10.82 o                         
  -3   4   6         28.49         18.80        14.35 o                         
  -2   4   6        114.87         83.85        11.88 o                         
  -1   4   6        186.51        179.67        15.70 o                         
   0   4   6        155.93        181.34        12.61 o                         
   1   4   6        261.63        277.64        12.94 o                         
   2   4   6        153.49        121.60        13.07 o                         
   3   4   6        268.06        288.81        11.55 o                         
   4   4   6         23.30         22.21        10.38 o                         
   5   4   6          2.52         -4.31        17.12 o                         
   6   4   6         33.15         30.01        12.99 o                         
   7   4   6        149.27        190.86        25.55 o                         
   8   4   6          9.54        -12.82        12.82 o                         
   9   4   6         25.68         22.73        14.39 o                         
 -15   5   6          0.12          9.13        14.96 o                         
 -14   5   6        113.35        117.38        10.02 o                         
 -13   5   6          0.09          9.88         7.29 o                         
 -12   5   6        104.14        107.85        17.17 o                         
 -11   5   6          3.23         29.69         8.71 o                         
 -10   5   6         24.31         47.49        10.78 o                         
  -9   5   6        655.31        763.73        16.83 o                         
  -8   5   6        213.26        213.68         9.62 o                         
  -7   5   6        298.33        271.33        12.33 o                         
  -6   5   6        155.81        176.85        12.05 o                         
  -5   5   6          0.26         -7.14         7.14 o                         
  -4   5   6          3.33        -11.94        11.94 o                         
  -3   5   6        109.96        110.44        10.06 o                         
  -2   5   6        228.13        253.49        13.14 o                         
  -1   5   6          9.60        -11.73        11.73 o                         
   0   5   6          0.54          9.68         9.87 o                         
   1   5   6        554.70        597.63        15.42 o                         
   2   5   6        152.60        142.78        10.59 o                         
   3   5   6         99.52        134.55        10.68 o                         
   4   5   6         15.40         36.77        23.50 o                         
   5   5   6          0.05         20.48        11.73 o                         
   6   5   6         23.54         -9.20        11.63 o                         
   7   5   6          8.02        -13.85        13.85 o                         
   8   5   6          0.00         16.88        13.15 o                         
   9   5   6         20.33         39.24        14.65 o                         
 -14   6   6         12.24         -0.69         9.76 o                         
 -13   6   6          1.74         -8.32         8.32 o                         
 -12   6   6         27.56         55.90         8.65 o                         
 -11   6   6          5.69         22.76         7.40 o                         
 -10   6   6        660.99        783.46        15.34 o                         
  -9   6   6         60.68         74.90        14.31 o                         
  -8   6   6         23.77          3.06         9.43 o                         
  -7   6   6        500.18        513.03        10.95 o                         
  -6   6   6        129.16        144.35         9.95 o                         
  -5   6   6        399.41        376.71        13.45 o                         
  -4   6   6        183.67        158.28        10.53 o                         
  -3   6   6          4.71          1.45        18.13 o                         
  -2   6   6         89.43        122.94        12.88 o                         
  -1   6   6         17.62         18.20        11.87 o                         
   0   6   6         32.48         60.95        12.60 o                         
   1   6   6         25.48         26.06        11.77 o                         
   2   6   6         55.20         55.06        13.37 o                         
   3   6   6        366.52        375.78        15.60 o                         
   4   6   6         13.01        -10.31        17.12 o                         
   5   6   6         42.00         55.20        10.38 o                         
   6   6   6        140.92        110.18        19.21 o                         
   7   6   6          0.78         12.89        27.52 o                         
   8   6   6          0.09          5.42        12.94 o                         
   9   6   6         41.35         47.05        14.01 o                         
 -14   7   6         10.86         41.43        14.03 o                         
 -13   7   6         87.95        157.86         9.13 o                         
 -12   7   6         18.02         23.98        10.06 o                         
 -11   7   6         20.15         26.07         8.84 o                         
 -10   7   6         70.46        100.84        10.86 o                         
  -9   7   6        182.92        210.41        12.24 o                         
  -8   7   6       1762.54       2028.69        24.73 o                         
  -7   7   6        134.47        151.19        20.42 o                         
  -6   7   6        153.73        146.08        12.22 o                         
  -5   7   6         55.00         65.91         9.80 o                         
  -4   7   6          4.10         19.90        10.68 o                         
  -3   7   6        587.59        605.86        14.28 o                         
  -2   7   6         58.68         52.10        15.39 o                         
  -1   7   6         11.18         27.03        11.44 o                         
   0   7   6          0.15          2.96        11.97 o                         
   1   7   6        287.88        277.64        18.71 o                         
   2   7   6         39.86         48.89        15.50 o                         
   3   7   6        131.87        130.59        13.75 o                         
   4   7   6          5.49         12.91        11.12 o                         
   5   7   6         46.13         22.05        12.00 o                         
   6   7   6          3.46        -12.61        12.61 o                         
   7   7   6          9.35        -10.30        12.12 o                         
   8   7   6          5.66         -0.55        12.15 o                         
   9   7   6         16.00         -2.01        21.43 o                         
 -14   8   6          4.58        -13.46        13.46 o                         
 -13   8   6          3.50         12.72         8.06 o                         
 -12   8   6         87.43        158.82         9.99 o                         
 -11   8   6          4.01         23.27        19.78 o                         
 -10   8   6         40.89         63.86         9.45 o                         
  -9   8   6         42.34         71.01        27.65 o                         
  -8   8   6         72.14         59.01        10.84 o                         
  -7   8   6        107.17        115.52         9.42 o                         
  -6   8   6        312.66        362.22        17.88 o                         
  -5   8   6        288.63        350.91        14.71 o                         
  -4   8   6        190.70        117.11        12.81 o                         
  -3   8   6        159.96        150.75        11.57 o                         
  -2   8   6         12.00          7.10        11.56 o                         
  -1   8   6        377.18        397.64        13.53 o                         
   0   8   6         17.32         22.71        12.21 o                         
   1   8   6          4.56          3.91        12.30 o                         
   2   8   6        321.92        383.94        14.91 o                         
   3   8   6        127.40        145.45        12.67 o                         
   4   8   6          5.14        -12.55        12.55 o                         
   5   8   6        155.48        135.79        12.99 o                         
   6   8   6          0.00        -21.81        21.81 o                         
   7   8   6          2.46        -13.80        13.80 o                         
   8   8   6         16.65         86.45        57.13 o                         
   9   8   6          3.21         -0.71        19.40 o                         
 -14   9   6          6.49         -2.50        14.33 o                         
 -13   9   6          0.22        -11.12        13.96 o                         
 -12   9   6         35.08         42.72         8.87 o                         
 -11   9   6          1.24         -6.18         8.42 o                         
 -10   9   6         33.54         38.37        10.53 o                         
  -9   9   6        276.24        254.96        18.90 o                         
  -8   9   6          0.34         -8.96         8.96 o                         
  -7   9   6        135.08        101.45        12.82 o                         
  -6   9   6        163.16        170.86        12.46 o                         
  -5   9   6         42.37         23.79        13.07 o                         
  -4   9   6         43.63         52.60         8.23 o                         
  -3   9   6         95.29         83.39         8.90 o                         
  -2   9   6          9.47        -11.61        11.61 o                         
  -1   9   6         33.53         63.07        12.60 o                         
   0   9   6         45.61         17.91        11.91 o                         
   1   9   6         48.98        106.80        12.80 o                         
   2   9   6         61.83         83.85        12.57 o                         
   3   9   6         65.00         85.11        13.91 o                         
   4   9   6         74.32        115.91        14.28 o                         
   5   9   6         18.61         11.44        14.35 o                         
   6   9   6         34.27         18.52        17.18 o                         
   7   9   6          6.49         26.97        13.34 o                         
   8   9   6         20.98         43.59        20.54 o                         
 -14  10   6          9.71          1.23        29.93 o                         
 -13  10   6         43.76         44.38         6.04 o                         
 -12  10   6         44.52         31.48        17.50 o                         
 -11  10   6         16.12         -5.44        12.76 o                         
 -10  10   6         29.69         39.13         8.33 o                         
  -9  10   6         34.28         41.75         9.28 o                         
  -8  10   6        296.61        300.61        18.58 o                         
  -7  10   6         52.74         39.47         9.06 o                         
  -6  10   6        372.89        376.89        13.00 o                         
  -5  10   6          0.49         -9.13         9.13 o                         
  -4  10   6          1.25         -1.27         9.93 o                         
  -3  10   6        756.18        746.27        15.47 o                         
  -2  10   6         39.50         -4.66        15.15 o                         
  -1  10   6        187.01        125.16        11.36 o                         
   0  10   6          2.04         18.63        12.46 o                         
   1  10   6        164.35        184.30        18.96 o                         
   2  10   6          0.37        -12.48        12.48 o                         
   3  10   6        177.36        213.25        14.69 o                         
   4  10   6        121.78        173.47        14.08 o                         
   5  10   6          3.10         32.91        10.26 o                         
   6  10   6         66.35         61.41        12.91 o                         
   7  10   6          0.48         12.91        14.71 o                         
   8  10   6         31.41         17.19        31.77 o                         
 -13  11   6         16.19        -15.00        15.00 o                         
 -12  11   6          5.59         12.37         8.56 o                         
 -11  11   6        168.93        252.85        21.81 o                         
 -10  11   6          2.92         -5.35        11.14 o                         
  -9  11   6          9.52         19.77        12.24 o                         
  -8  11   6         14.49         21.41         9.07 o                         
  -7  11   6        132.41        124.89         9.47 o                         
  -6  11   6        496.57        547.54        13.83 o                         
  -5  11   6        247.63        288.88        14.86 o                         
  -4  11   6         10.28          6.51        10.05 o                         
  -3  11   6         11.78         10.27        10.07 o                         
  -2  11   6        257.29        337.11        15.24 o                         
  -1  11   6        474.07        351.46        13.82 o                         
   0  11   6         21.93         35.69        10.08 o                         
   1  11   6        116.01        152.59        13.69 o                         
   2  11   6         32.70         48.40        10.12 o                         
   3  11   6         33.41         30.32        13.07 o                         
   4  11   6         86.12         93.38        16.34 o                         
   5  11   6         29.61         24.41        10.49 o                         
   6  11   6         28.48         33.46        11.65 o                         
   7  11   6         39.68         64.17        12.01 o                         
   8  11   6          8.42        -15.51        41.41 o                         
 -13  12   6         28.23         38.83        57.13 o                         
 -12  12   6          0.57         -5.64         7.40 o                         
 -11  12   6          0.10          1.32        15.03 o                         
 -10  12   6          0.45        -14.30        14.30 o                         
  -9  12   6        127.76        113.23        13.51 o                         
  -8  12   6          8.56         24.54         9.23 o                         
  -7  12   6          6.22          4.43         9.21 o                         
  -6  12   6        166.79        201.89        14.94 o                         
  -5  12   6        127.30        156.47        15.34 o                         
  -4  12   6          3.72         -2.84        13.08 o                         
  -3  12   6          0.33        -11.91        11.91 o                         
  -2  12   6        141.91        135.08        13.65 o                         
  -1  12   6        262.59        355.95        14.20 o                         
   0  12   6        427.28        415.80        15.67 o                         
   1  12   6          6.67         36.90        12.95 o                         
   2  12   6         72.71         92.04        11.14 o                         
   3  12   6          2.06         -5.16        10.25 o                         
   4  12   6         93.12        105.95        12.32 o                         
   5  12   6         99.76        105.79        14.53 o                         
   6  12   6         94.33        122.64        28.97 o                         
   7  12   6         11.20        -10.14        25.87 o                         
   8  12   6          2.10         -8.46        12.28 o                         
 -13  13   6         13.53         11.11        16.28 o                         
 -12  13   6         10.26          7.26         7.11 o                         
 -11  13   6         81.39         39.01        16.93 o                         
 -10  13   6         17.69          1.16        14.03 o                         
  -9  13   6         22.49         30.51         9.33 o                         
  -8  13   6          1.59        -13.95        13.95 o                         
  -7  13   6          0.63         11.30         9.84 o                         
  -6  13   6         68.27         75.18        10.26 o                         
  -5  13   6         45.78         46.11        10.91 o                         
  -4  13   6         25.67         53.16        13.63 o                         
  -3  13   6          9.43         36.53        12.68 o                         
  -2  13   6          4.93         -3.30        10.47 o                         
  -1  13   6         49.43         45.62        10.53 o                         
   0  13   6        123.72        104.12        13.59 o                         
   1  13   6         38.95         47.67        12.93 o                         
   2  13   6         27.66         36.11        13.06 o                         
   3  13   6          1.90         14.76        11.52 o                         
   4  13   6          2.73        -12.23        12.23 o                         
   5  13   6         45.35         92.65        14.11 o                         
   6  13   6         48.88         25.91        13.19 o                         
   7  13   6          0.03         -1.02        12.76 o                         
 -12  14   6         11.93         20.62         4.65 o                         
 -11  14   6         11.48         22.30        11.60 o                         
 -10  14   6         39.27         34.09         9.34 o                         
  -9  14   6          0.51         51.82         9.68 o                         
  -8  14   6          1.00          8.58        18.33 o                         
  -7  14   6         79.35        106.65        10.70 o                         
  -6  14   6         68.47         66.64        10.05 o                         
  -5  14   6        291.11        297.69        16.55 o                         
  -4  14   6        215.47        175.22        14.77 o                         
  -3  14   6          3.52          4.74        12.01 o                         
  -2  14   6        108.42        102.91        14.35 o                         
  -1  14   6        102.70        112.89        13.36 o                         
   0  14   6          0.06          8.94        12.37 o                         
   1  14   6         13.18          2.88        12.00 o                         
   2  14   6         17.28         24.38        12.40 o                         
   3  14   6         10.58         -2.71        13.34 o                         
   4  14   6         81.20        125.47        10.92 o                         
   5  14   6          8.82          2.43        12.03 o                         
   6  14   6         50.86         23.48        21.56 o                         
   7  14   6          2.43          4.24        10.85 o                         
 -12  15   6         16.46         48.88        17.13 o                         
 -11  15   6          0.95         -2.01         7.05 o                         
 -10  15   6          0.59         -8.74         8.74 o                         
  -9  15   6          1.28         13.17         8.82 o                         
  -8  15   6         15.86         33.47        12.11 o                         
  -7  15   6         25.79         12.84         8.95 o                         
  -6  15   6        255.29        243.37        17.48 o                         
  -5  15   6         33.34         70.77        10.45 o                         
  -4  15   6         32.82         29.74        14.27 o                         
  -3  15   6         83.20         93.47        16.80 o                         
  -2  15   6         17.62         34.39        11.14 o                         
  -1  15   6         39.59         82.96        26.50 o                         
   0  15   6          0.64        -10.67        10.67 o                         
   1  15   6          2.87         23.00        12.71 o                         
   2  15   6        102.40        133.74        15.03 o                         
   3  15   6         10.13         21.90        13.41 o                         
   4  15   6         11.73          7.20        13.80 o                         
   5  15   6         61.70         41.61        14.63 o                         
   6  15   6          4.09        -11.05        11.05 o                         
   7  15   6          3.63         30.31        24.10 o                         
 -11  16   6          6.93          2.33         5.87 o                         
 -10  16   6          1.78         -6.46        13.57 o                         
  -9  16   6         59.20         38.74        16.01 o                         
  -8  16   6         14.74         31.42        10.81 o                         
  -7  16   6         18.77         27.37        10.87 o                         
  -6  16   6        100.29         78.38        16.78 o                         
  -5  16   6        144.49        130.08        11.94 o                         
  -4  16   6        322.86        373.42        25.33 o                         
  -3  16   6         67.56        119.75        22.28 o                         
  -2  16   6        208.84        205.79        15.26 o                         
  -1  16   6         53.10         76.96        27.58 o                         
   0  16   6          9.41          0.73        13.29 o                         
   1  16   6         17.29         -8.97        11.43 o                         
   2  16   6          1.52        -12.58        12.58 o                         
   3  16   6         28.08         25.48        11.94 o                         
   4  16   6         38.81         29.38        10.82 o                         
   5  16   6          0.05         -9.55        14.68 o                         
   6  16   6         29.18         20.90        10.38 o                         
 -11  17   6          0.84          7.18        18.43 o                         
 -10  17   6         60.17         31.41        16.91 o                         
  -9  17   6         12.01          4.06         9.48 o                         
  -8  17   6          1.97         29.87        16.39 o                         
  -7  17   6          9.73         19.68         9.72 o                         
  -6  17   6          6.04         19.20         9.88 o                         
  -5  17   6          1.26          7.86         9.32 o                         
  -4  17   6          0.73         52.87        15.98 o                         
  -3  17   6        143.15        149.69        20.10 o                         
  -2  17   6         67.43        105.34        25.36 o                         
  -1  17   6          2.24         15.48        14.69 o                         
   0  17   6          3.00          3.42        13.77 o                         
   1  17   6         51.26         62.63        13.65 o                         
   2  17   6         20.54         41.57        14.30 o                         
   3  17   6        121.65         78.63        15.39 o                         
   4  17   6          1.99         47.17        14.33 o                         
   5  17   6          1.92         -8.92        13.77 o                         
   6  17   6          0.61          2.56        13.32 o                         
 -11  18   6          3.28        -14.46        25.74 o                         
 -10  18   6         29.21         -5.53        10.02 o                         
  -9  18   6          0.77         -8.84         8.84 o                         
  -8  18   6          1.31         12.81        10.78 o                         
  -7  18   6          3.74        -16.88        16.88 o                         
  -6  18   6          3.82          3.71         9.40 o                         
  -5  18   6        147.63         94.42        27.13 o                         
  -4  18   6         22.47         37.93        10.85 o                         
  -3  18   6          1.49        -11.15        11.15 o                         
  -2  18   6         18.66         30.93        13.53 o                         
  -1  18   6         15.11         -2.65        14.44 o                         
   0  18   6        276.94        297.80        17.31 o                         
   1  18   6          0.00        -11.09        11.09 o                         
   2  18   6          2.38         14.04        13.12 o                         
   3  18   6          1.38        -10.20        17.12 o                         
   4  18   6        100.37        137.01        27.77 o                         
   5  18   6          1.42         13.23        10.97 o                         
 -10  19   6          2.22          0.19         8.06 o                         
  -9  19   6          1.38         13.50         7.41 o                         
  -8  19   6         41.50          8.88        11.48 o                         
  -7  19   6          0.01         -0.21         8.96 o                         
  -6  19   6         12.13          5.72         9.66 o                         
  -5  19   6          1.81         -9.51         9.51 o                         
  -4  19   6         13.30         38.46        16.03 o                         
  -3  19   6        316.91        241.40        15.42 o                         
  -2  19   6          0.17         31.34        13.45 o                         
  -1  19   6         41.18         20.72        12.22 o                         
   0  19   6        235.54        262.16        16.27 o                         
   1  19   6         28.84         20.13        14.37 o                         
   2  19   6         35.28         -7.49        15.26 o                         
   3  19   6         90.74         62.01        13.99 o                         
   4  19   6          0.31        -11.24        11.24 o                         
  -9  20   6          2.33          2.02        10.21 o                         
  -8  20   6        129.12        140.81        14.82 o                         
  -7  20   6          1.50        -16.54        16.54 o                         
  -6  20   6        148.56         96.80        10.48 o                         
  -5  20   6          2.81         -1.54         9.97 o                         
  -4  20   6         32.09         26.08        11.41 o                         
  -3  20   6          2.36          3.67        14.93 o                         
  -2  20   6          2.08          0.90        11.86 o                         
  -1  20   6         18.98         54.52        15.34 o                         
   0  20   6        184.82        196.58        16.98 o                         
   1  20   6          4.94        -14.20        14.20 o                         
   2  20   6         11.23         -4.76        14.53 o                         
   3  20   6        117.05        145.82        16.54 o                         
   4  20   6         16.25         32.91        15.59 o                         
  -8  21   6         56.35         49.53        10.38 o                         
  -7  21   6         72.43         37.91         8.56 o                         
  -6  21   6          0.51         -2.15        11.03 o                         
  -5  21   6         10.48        -13.51        13.51 o                         
  -4  21   6         15.51         12.06        14.01 o                         
  -3  21   6         22.10        -12.28        13.92 o                         
  -2  21   6          0.04          2.07        14.57 o                         
  -1  21   6         49.79         42.09        15.96 o                         
   0  21   6          0.19         12.23        11.61 o                         
   1  21   6         32.87         25.07        16.32 o                         
   2  21   6         15.34         80.13        15.60 o                         
   3  21   6          1.24          2.58        15.29 o                         
  -7  22   6         18.99         24.01         8.22 o                         
  -6  22   6          2.71         -5.34         7.94 o                         
  -5  22   6         25.63         13.04        11.52 o                         
  -4  22   6          4.71          7.44        11.69 o                         
  -3  22   6         32.47         47.84        14.93 o                         
  -2  22   6          0.19        -11.68        15.37 o                         
  -1  22   6          8.98        -12.58        12.58 o                         
   0  22   6         11.70        -11.43        15.46 o                         
   1  22   6          0.51        -12.94        12.94 o                         
   2  22   6         17.74          1.44        14.95 o                         
  -6  23   6         12.71         24.64        10.81 o                         
  -5  23   6          5.13          0.39        11.51 o                         
  -4  23   6         16.88         39.23        10.58 o                         
  -3  23   6          5.02          3.71        12.63 o                         
  -2  23   6          1.84         29.05        20.35 o                         
  -1  23   6          0.57        -16.23        16.23 o                         
   0  23   6         11.82         57.41        16.19 o                         
 -14   1   7         41.14         40.55         7.12 o                         
 -13   1   7         15.30         17.84         7.56 o                         
 -12   1   7         19.21         46.37        19.11 o                         
 -11   1   7         23.22         22.05        11.51 o                         
 -10   1   7         93.46         74.23         8.40 o                         
  -9   1   7         36.12          3.60         9.30 o                         
  -8   1   7        342.02        380.47        11.19 o                         
  -7   1   7        241.16        272.50        13.05 o                         
  -6   1   7         82.51         87.71        13.53 o                         
  -5   1   7        145.58        155.63        15.58 o                         
  -4   1   7        143.36        130.84        21.12 o                         
  -3   1   7         51.76         95.75        10.75 o                         
  -2   1   7        105.24         99.19        13.66 o                         
  -1   1   7        517.95        525.39        18.77 o                         
   0   1   7        225.71        225.64        12.61 o                         
   1   1   7       1202.41       1074.22        19.46 o                         
   2   1   7        494.58        528.49        16.85 o                         
   3   1   7          0.46         66.83        20.16 o                         
   4   1   7        135.29        138.68        14.90 o                         
   5   1   7          0.47         12.63        24.98 o                         
   6   1   7         37.47         54.26        40.45 o                         
   7   1   7          0.76          4.51        32.66 o                         
   8   1   7          4.05         -5.03        15.17 o                         
 -14   2   7          6.02         -3.13         7.67 o                         
 -13   2   7         61.24         58.54         7.76 o                         
 -12   2   7        160.79        217.99        13.02 o                         
 -11   2   7         71.23        102.92         9.07 o                         
 -10   2   7        364.77        394.61        13.06 o                         
  -9   2   7          8.64         14.10        11.49 o                         
  -8   2   7        294.71        275.13        11.08 o                         
  -7   2   7         33.81         28.06        11.92 o                         
  -6   2   7         73.06         98.29        10.34 o                         
  -5   2   7         97.09        118.32        13.85 o                         
  -4   2   7        273.69        238.95        11.61 o                         
  -3   2   7        336.15        242.02        16.39 o                         
  -2   2   7          5.53          0.26        12.26 o                         
  -1   2   7        100.76         52.47        13.36 o                         
   0   2   7         67.80         82.86        11.91 o                         
   1   2   7         16.06         44.99        12.87 o                         
   2   2   7         71.78         45.88        13.73 o                         
   3   2   7        220.88        198.47        25.30 o                         
   4   2   7        139.43        163.49        14.20 o                         
   5   2   7          1.83         18.74        13.78 o                         
   6   2   7          0.03         33.22        61.51 o                         
   7   2   7          9.46         37.75        28.85 o                         
   8   2   7          1.41         -3.86        14.84 o                         
 -14   3   7         10.52         -0.59         6.50 o                         
 -13   3   7         95.57        138.68        10.36 o                         
 -12   3   7         12.97         16.33        10.18 o                         
 -11   3   7         40.00         42.61        14.14 o                         
 -10   3   7         23.94         45.43         9.09 o                         
  -9   3   7        137.24        109.85        13.94 o                         
  -8   3   7         11.92         38.94         9.77 o                         
  -7   3   7        108.82        108.43        12.20 o                         
  -6   3   7          0.78         -8.76         9.76 o                         
  -5   3   7        105.37        110.99        10.85 o                         
  -4   3   7          0.28         -1.32        10.16 o                         
  -3   3   7         27.59         39.53        12.37 o                         
  -2   3   7         10.23         22.11        12.24 o                         
  -1   3   7         51.29         25.20        10.53 o                         
   0   3   7        128.18        162.47        11.94 o                         
   1   3   7        702.88        779.61        17.59 o                         
   2   3   7         21.60          8.71        10.73 o                         
   3   3   7         35.54         82.96        13.90 o                         
   4   3   7         23.53          4.55        13.34 o                         
   5   3   7          0.46         18.51        13.51 o                         
   6   3   7          2.09         64.85        32.08 o                         
   7   3   7         45.04         -8.79        27.20 o                         
   8   3   7          1.82         -7.08        14.46 o                         
 -14   4   7          6.36          6.38         8.04 o                         
 -13   4   7         16.23         18.31        14.25 o                         
 -12   4   7          3.69         14.45         8.73 o                         
 -11   4   7         46.70         44.38         8.14 o                         
 -10   4   7         17.54         -7.25         8.67 o                         
  -9   4   7        791.51        867.50        25.74 o                         
  -8   4   7        202.94        233.43        11.12 o                         
  -7   4   7         56.00         57.25        12.55 o                         
  -6   4   7          5.82          8.95         8.82 o                         
  -5   4   7        157.13        126.73        14.51 o                         
  -4   4   7         79.31         60.10        10.63 o                         
  -3   4   7         16.10         -6.99         8.94 o                         
  -2   4   7        481.79        489.39        22.63 o                         
  -1   4   7         39.35         44.44        12.72 o                         
   0   4   7        304.34        294.01        14.91 o                         
   1   4   7          0.02          9.08        17.94 o                         
   2   4   7         26.63         34.99        12.41 o                         
   3   4   7         42.35         32.52        11.27 o                         
   4   4   7          8.75        -12.87        12.87 o                         
   5   4   7         38.15         57.02        20.48 o                         
   6   4   7          3.01         19.02        18.90 o                         
   7   4   7         13.27          5.51        28.79 o                         
   8   4   7          2.54          5.56        19.02 o                         
 -14   5   7          3.51         -0.62         7.93 o                         
 -13   5   7         86.97        113.54        13.70 o                         
 -12   5   7          4.19         -1.84         7.94 o                         
 -11   5   7          5.69          5.79         7.49 o                         
 -10   5   7        135.40        136.21        12.03 o                         
  -9   5   7        371.54        400.86        15.58 o                         
  -8   5   7         22.31         11.07         9.60 o                         
  -7   5   7        227.57        257.01        13.43 o                         
  -6   5   7         62.09         71.14        10.73 o                         
  -5   5   7          0.79         12.94        12.64 o                         
  -4   5   7          4.01          1.74        10.34 o                         
  -3   5   7        109.01        117.18        13.52 o                         
  -2   5   7        748.95        808.45        14.00 o                         
  -1   5   7         93.25        133.86        13.69 o                         
   0   5   7         85.57         26.37        13.77 o                         
   1   5   7          0.05         -2.63        12.91 o                         
   2   5   7        116.67        121.73        13.16 o                         
   3   5   7         27.76        -13.21        13.21 o                         
   4   5   7         29.14         27.71        14.65 o                         
   5   5   7         22.50          2.27        26.57 o                         
   6   5   7         59.09         75.25        14.55 o                         
   7   5   7          8.57         15.02        29.42 o                         
   8   5   7         38.58         30.88        15.51 o                         
 -14   6   7          5.45          3.84        10.31 o                         
 -13   6   7         37.26         52.13        14.48 o                         
 -12   6   7         14.18         11.37         7.52 o                         
 -11   6   7          0.29         10.31        11.82 o                         
 -10   6   7          0.66          4.62         9.18 o                         
  -9   6   7         94.23        141.59         9.52 o                         
  -8   6   7          2.27         -4.61        13.44 o                         
  -7   6   7         79.16         50.17        12.13 o                         
  -6   6   7         29.62         20.23        11.64 o                         
  -5   6   7         15.33         19.01        12.71 o                         
  -4   6   7        374.02        330.08        15.04 o                         
  -3   6   7        328.42        376.17        28.79 o                         
  -2   6   7        137.89         89.71        18.33 o                         
  -1   6   7          2.03        -12.19        12.19 o                         
   0   6   7         51.05         63.24        12.88 o                         
   1   6   7         86.73        137.75        18.52 o                         
   2   6   7          0.08         14.52        11.94 o                         
   3   6   7          1.00         16.15        13.25 o                         
   4   6   7         10.39         14.50        12.31 o                         
   5   6   7          9.18         29.68        21.62 o                         
   6   6   7         33.54         21.40        14.96 o                         
   7   6   7         30.73         41.65        16.42 o                         
 -14   7   7          2.85          0.79        11.60 o                         
 -13   7   7        151.02        154.77        17.28 o                         
 -12   7   7          0.06         10.00        11.47 o                         
 -11   7   7         89.79        116.80        12.35 o                         
 -10   7   7         29.37         23.61        11.72 o                         
  -9   7   7         37.24         50.34        13.03 o                         
  -8   7   7         70.80         93.61        10.23 o                         
  -7   7   7          0.04         -1.07        16.94 o                         
  -6   7   7        134.45        128.71        11.29 o                         
  -5   7   7        114.13        151.48        12.85 o                         
  -4   7   7         63.62         63.93        13.04 o                         
  -3   7   7        114.19        107.74         9.52 o                         
  -2   7   7        130.21        128.96        13.18 o                         
  -1   7   7         21.89         20.12        10.75 o                         
   0   7   7          8.37         40.76        13.52 o                         
   1   7   7         80.52        128.00        13.86 o                         
   2   7   7        189.27        195.76        20.17 o                         
   3   7   7         15.98         47.74        14.14 o                         
   4   7   7        120.80        164.27        13.88 o                         
   5   7   7          6.25        -10.50        13.59 o                         
   6   7   7         13.42         18.53        14.84 o                         
   7   7   7          2.03        -13.65        14.95 o                         
 -13   8   7         61.23         77.81        11.29 o                         
 -12   8   7          3.71          5.17         9.26 o                         
 -11   8   7         65.88         41.38        14.84 o                         
 -10   8   7         10.30          1.25        11.21 o                         
  -9   8   7        266.83        303.49        14.12 o                         
  -8   8   7         35.63         43.90        11.86 o                         
  -7   8   7        562.64        652.01        16.21 o                         
  -6   8   7        142.48        176.15        13.52 o                         
  -5   8   7        246.01        214.78        15.19 o                         
  -4   8   7         87.04        138.99        28.31 o                         
  -3   8   7         57.72         31.20        15.73 o                         
  -2   8   7         67.64         67.39        14.53 o                         
  -1   8   7          9.98        -10.03        12.88 o                         
   0   8   7       1304.29       1166.12        19.81 o                         
   1   8   7         77.88        112.65        14.12 o                         
   2   8   7         74.07         84.22        14.44 o                         
   3   8   7          0.12        -10.93        10.93 o                         
   4   8   7         28.29         57.98        13.80 o                         
   5   8   7         56.17        106.45        13.21 o                         
   6   8   7          0.39         -4.78        18.77 o                         
   7   8   7          1.35          7.27        28.91 o                         
 -13   9   7         70.39         57.72         9.85 o                         
 -12   9   7         52.20         69.50         9.65 o                         
 -11   9   7         58.74         53.50        16.05 o                         
 -10   9   7         29.38         34.54        11.28 o                         
  -9   9   7          5.99        -13.05        13.05 o                         
  -8   9   7        389.75        419.84        16.30 o                         
  -7   9   7        585.06        582.58        13.45 o                         
  -6   9   7         55.82         86.82        18.01 o                         
  -5   9   7         12.95         -2.05        12.48 o                         
  -4   9   7         66.70         83.40        13.95 o                         
  -3   9   7        140.33        208.60        16.17 o                         
  -2   9   7        143.32        141.60        22.91 o                         
  -1   9   7        137.77        132.93        11.87 o                         
   0   9   7        164.08        212.72        15.83 o                         
   1   9   7          6.69         28.77        11.16 o                         
   2   9   7          2.42         28.80        13.36 o                         
   3   9   7         51.29         50.49        13.72 o                         
   4   9   7          0.12        -13.99        15.41 o                         
   5   9   7          2.75        -12.46        12.46 o                         
   6   9   7         33.30         19.14        25.43 o                         
   7   9   7         15.97         18.17        14.16 o                         
 -13  10   7          1.59        -10.72        10.72 o                         
 -12  10   7         28.97          9.91        14.73 o                         
 -11  10   7         68.66         79.43        11.17 o                         
 -10  10   7        129.64        124.78        15.80 o                         
  -9  10   7          8.30         40.58        14.99 o                         
  -8  10   7        215.02        179.55        15.58 o                         
  -7  10   7        297.33        302.98        15.54 o                         
  -6  10   7        250.39        241.11        14.17 o                         
  -5  10   7         60.91         50.72        12.17 o                         
  -4  10   7          6.22          8.51        17.88 o                         
  -3  10   7         23.55         11.58        16.04 o                         
  -2  10   7        743.44        783.47        17.88 o                         
  -1  10   7          0.02        -13.50        13.50 o                         
   0  10   7         59.00        111.97        11.03 o                         
   1  10   7         29.32         17.66        11.41 o                         
   2  10   7         30.09         24.53        13.25 o                         
   3  10   7         76.59         83.12        14.89 o                         
   4  10   7        518.03        610.74        17.45 o                         
   5  10   7          5.87         -2.33        12.27 o                         
   6  10   7         23.61         33.93        14.49 o                         
   7  10   7          0.22        -12.05        18.52 o                         
 -13  11   7          6.03          4.65        14.33 o                         
 -12  11   7          4.91         35.95        15.02 o                         
 -11  11   7         11.99          2.68         9.45 o                         
 -10  11   7          0.02         -7.04        12.55 o                         
  -9  11   7          4.87         15.03        10.83 o                         
  -8  11   7        123.20        109.62        13.07 o                         
  -7  11   7        182.85        172.84        14.92 o                         
  -6  11   7        474.50        400.88        15.94 o                         
  -5  11   7          4.44        -14.10        14.10 o                         
  -4  11   7        339.32        382.29        14.71 o                         
  -3  11   7          2.54        -13.14        13.14 o                         
  -2  11   7         50.49         69.04        13.63 o                         
  -1  11   7         94.58        141.02        13.88 o                         
   0  11   7        163.62        200.77        15.75 o                         
   1  11   7        113.34        118.05        12.36 o                         
   2  11   7         33.51         28.27        13.31 o                         
   3  11   7         12.68         -1.54        12.78 o                         
   4  11   7         56.03         25.55        14.01 o                         
   5  11   7          0.72         13.53        14.35 o                         
   6  11   7         41.70         32.70        14.04 o                         
 -12  12   7          6.49         21.28         8.89 o                         
 -11  12   7          4.36         -9.26         9.26 o                         
 -10  12   7          6.55         30.41        16.21 o                         
  -9  12   7         34.03         45.29        11.24 o                         
  -8  12   7          0.00         22.76        15.44 o                         
  -7  12   7         51.72         35.84        10.57 o                         
  -6  12   7          1.57        -11.81        11.81 o                         
  -5  12   7         40.61         48.28        15.40 o                         
  -4  12   7        104.82        128.91        14.21 o                         
  -3  12   7         32.95         35.72        10.70 o                         
  -2  12   7         93.54        112.39        13.70 o                         
  -1  12   7        261.05        281.29        15.35 o                         
   0  12   7        143.88        128.91        15.96 o                         
   1  12   7         38.32         17.60        15.17 o                         
   2  12   7          0.63        -14.91        14.91 o                         
   3  12   7         33.69         43.87        13.34 o                         
   4  12   7          1.17        -13.68        13.68 o                         
   5  12   7         35.68          3.57        14.78 o                         
   6  12   7         57.08         44.86        11.12 o                         
 -12  13   7          0.01        -12.94        14.44 o                         
 -11  13   7         24.85         48.11         9.81 o                         
 -10  13   7         36.59         46.02        10.04 o                         
  -9  13   7         35.02        -15.78        15.78 o                         
  -8  13   7         52.35          1.31        16.19 o                         
  -7  13   7         59.59         60.61        12.12 o                         
  -6  13   7        666.01        591.25        20.86 o                         
  -5  13   7         15.29         11.49        12.17 o                         
  -4  13   7         34.55         53.25        13.79 o                         
  -3  13   7          5.91         24.35        13.92 o                         
  -2  13   7         44.03         48.98        14.14 o                         
  -1  13   7         67.31        133.20        15.28 o                         
   0  13   7        226.24        173.68        21.94 o                         
   1  13   7        105.45        138.31        19.28 o                         
   2  13   7          0.27         17.42        14.66 o                         
   3  13   7         13.25        -14.59        14.59 o                         
   4  13   7        101.61         75.37        15.01 o                         
   5  13   7          0.51         12.63        20.86 o                         
   6  13   7         15.71        -14.07        14.07 o                         
 -12  14   7         43.68         40.45        25.24 o                         
 -11  14   7         17.62         15.68         9.38 o                         
 -10  14   7         66.84         62.34        11.79 o                         
  -9  14   7          2.31        -11.30        11.30 o                         
  -8  14   7          0.20         43.67        15.87 o                         
  -7  14   7         13.04         32.58        26.12 o                         
  -6  14   7          1.01         18.45        10.31 o                         
  -5  14   7         83.85         56.41        12.24 o                         
  -4  14   7        415.43        401.85        21.30 o                         
  -3  14   7         45.70         25.84        15.83 o                         
  -2  14   7         33.41          4.82        13.27 o                         
  -1  14   7         29.94         36.47        13.65 o                         
   0  14   7         41.48         20.73        11.29 o                         
   1  14   7          1.97          9.43        11.99 o                         
   2  14   7         34.39         36.66        12.02 o                         
   3  14   7          2.18         10.04        11.51 o                         
   4  14   7         11.35         16.85        15.51 o                         
   5  14   7         45.23         49.78        13.45 o                         
 -11  15   7        201.04        216.92        76.18 o                         
 -10  15   7         26.15         11.47         8.85 o                         
  -9  15   7         33.44         20.67        10.00 o                         
  -8  15   7          3.94         33.30        10.97 o                         
  -7  15   7          9.42        -10.86        10.86 o                         
  -6  15   7         22.44         11.58        11.34 o                         
  -5  15   7          0.07         14.26        15.45 o                         
  -4  15   7          0.28        -12.65        12.65 o                         
  -3  15   7          5.49        -11.71        11.71 o                         
  -2  15   7          0.13        -14.20        14.20 o                         
  -1  15   7        195.62        209.36        15.74 o                         
   0  15   7         48.73         20.75        14.09 o                         
   1  15   7         50.02         34.56        16.00 o                         
   2  15   7          6.23          8.32        16.45 o                         
   3  15   7         20.57          7.97        16.08 o                         
   4  15   7         16.02          5.83        13.45 o                         
   5  15   7         62.17         40.82        14.36 o                         
 -11  16   7         18.90          6.18        17.40 o                         
 -10  16   7         32.56         55.29        10.42 o                         
  -9  16   7          1.66        -11.02        11.02 o                         
  -8  16   7          7.47         -6.76        11.91 o                         
  -7  16   7         34.64         44.07        10.77 o                         
  -6  16   7         34.88         21.70        12.50 o                         
  -5  16   7          9.97         -6.55        16.39 o                         
  -4  16   7         12.71         21.72        12.03 o                         
  -3  16   7         19.45         33.06        15.11 o                         
  -2  16   7        181.84        129.87        12.44 o                         
  -1  16   7        383.69        323.52        18.92 o                         
   0  16   7         11.75         27.08        14.69 o                         
   1  16   7         16.30         -1.50        18.07 o                         
   2  16   7          2.58         17.82        14.89 o                         
   3  16   7         87.06         77.33        19.47 o                         
   4  16   7         27.85         -4.17        15.78 o                         
 -10  17   7         67.96         13.41        11.26 o                         
  -9  17   7          6.19         27.80        11.17 o                         
  -8  17   7         15.02         -7.10         9.98 o                         
  -7  17   7          0.42         -1.25         9.82 o                         
  -6  17   7         98.50         89.31        24.16 o                         
  -5  17   7         34.86         64.82        17.38 o                         
  -4  17   7         91.64        104.96        12.57 o                         
  -3  17   7         28.46        -14.25        14.25 o                         
  -2  17   7        108.51         66.68        13.40 o                         
  -1  17   7          0.86         11.82        12.23 o                         
   0  17   7        141.60         63.75        16.08 o                         
   1  17   7         44.38         -0.58        15.37 o                         
   2  17   7         67.96         64.80        15.92 o                         
   3  17   7         89.16        114.79        15.94 o                         
   4  17   7         13.91         18.08        13.90 o                         
  -9  18   7          4.24         13.12        11.85 o                         
  -8  18   7          7.33         12.71         9.68 o                         
  -7  18   7          2.30         27.82        10.46 o                         
  -6  18   7          1.27         28.34        10.06 o                         
  -5  18   7          7.63          8.34        12.86 o                         
  -4  18   7         20.93         -9.78        14.80 o                         
  -3  18   7         28.04         25.44        15.39 o                         
  -2  18   7        307.67        205.60        24.03 o                         
  -1  18   7          3.30          5.47        13.67 o                         
   0  18   7        297.31        290.44        14.92 o                         
   1  18   7         55.61         24.30        13.80 o                         
   2  18   7          9.70          8.12        15.33 o                         
   3  18   7         54.90         79.72        15.72 o                         
  -9  19   7          1.41          5.33        17.58 o                         
  -8  19   7          0.17         -9.92         9.92 o                         
  -7  19   7          4.86         -9.45         9.45 o                         
  -6  19   7          7.90          4.40        12.68 o                         
  -5  19   7          2.72         -9.13        14.95 o                         
  -4  19   7          1.05         -7.26        13.74 o                         
  -3  19   7         15.58          1.72        12.92 o                         
  -2  19   7         29.85          6.29        15.56 o                         
  -1  19   7        159.80        166.21        18.38 o                         
   0  19   7          0.87         26.36        14.75 o                         
   1  19   7          0.30        -15.24        15.24 o                         
   2  19   7          1.21        -15.98        15.98 o                         
  -7  20   7          1.54         24.79         9.76 o                         
  -6  20   7         10.08          7.10        12.48 o                         
  -5  20   7          9.94         10.87        13.36 o                         
  -4  20   7         15.30         15.89        12.22 o                         
  -3  20   7          9.40        -14.31        14.31 o                         
  -2  20   7         23.78         -5.25        14.59 o                         
  -1  20   7          8.30        -14.72        14.72 o                         
   0  20   7         11.92         29.03        16.81 o                         
   1  20   7          0.12         14.99        16.56 o                         
  -6  21   7         11.94        -11.21        11.21 o                         
  -5  21   7         27.20        -17.26        17.26 o                         
  -4  21   7         45.22          7.90        15.10 o                         
  -3  21   7         12.54         19.47        15.18 o                         
  -2  21   7         31.21         -9.35        13.31 o                         
  -1  21   7          1.15         -3.52        15.76 o                         
   0  21   7         63.34         82.80        17.62 o                         
 -13   0   8          0.18         23.82        21.56 o                         
 -12   0   8          3.51         24.07        45.59 o                         
 -11   0   8         77.46        113.04        13.33 o                         
 -10   0   8         42.80         45.82        24.79 o                         
  -9   0   8         59.50         62.99        13.57 o                         
  -8   0   8          2.22        -21.69        21.69 o                         
  -7   0   8       1198.60       1329.69        37.28 o                         
  -6   0   8        588.24        579.12        17.50 o                         
  -5   0   8       1143.79       1134.31        23.14 o                         
  -4   0   8         14.74          8.18        38.43 o                         
  -3   0   8         10.03          8.95        16.11 o                         
  -2   0   8        234.38        293.71        36.08 o                         
  -1   0   8         60.62         81.76        12.80 o                         
   0   0   8         82.00         61.77        37.66 o                         
   1   0   8        160.83        177.83        35.51 o                         
   2   0   8        499.86        425.22        27.01 o                         
   3   0   8        399.37        541.76        27.52 o                         
   4   0   8          5.10         92.83        22.70 o                         
   5   0   8         61.33        124.03        23.71 o                         
   6   0   8         13.90         18.13        21.31 o                         
 -13   1   8         29.18         16.48        10.10 o                         
 -12   1   8          5.47          4.90        13.58 o                         
 -11   1   8         13.44         16.62         9.54 o                         
 -10   1   8        236.86        260.12        26.82 o                         
  -9   1   8        508.85        521.99        16.49 o                         
  -8   1   8        176.89        190.54         9.60 o                         
  -7   1   8          0.36          6.17        10.89 o                         
  -6   1   8          4.93         -2.48        11.15 o                         
  -5   1   8          5.04          9.30        15.47 o                         
  -4   1   8        811.76        835.45        24.54 o                         
  -3   1   8        298.91        334.43        15.60 o                         
  -2   1   8         60.06         43.93        11.63 o                         
  -1   1   8          3.23        -13.69        14.39 o                         
   0   1   8         20.35         -0.87        24.03 o                         
   1   1   8         40.67         91.11        23.15 o                         
   2   1   8       1508.87       1474.73        24.55 o                         
   3   1   8        104.06        148.72        44.64 o                         
   4   1   8         28.57         16.68        34.81 o                         
   5   1   8          1.29        -21.62        29.10 o                         
   6   1   8         36.06          3.74        16.45 o                         
 -13   2   8          2.99          9.16         9.90 o                         
 -12   2   8         39.73         38.58        12.99 o                         
 -11   2   8          0.74         -1.22        12.01 o                         
 -10   2   8         52.06         56.02        10.21 o                         
  -9   2   8         31.64         28.79        10.37 o                         
  -8   2   8         61.20         66.67        12.89 o                         
  -7   2   8          1.21        -12.12        12.12 o                         
  -6   2   8         21.65         11.75        11.36 o                         
  -5   2   8         53.61         62.93        11.84 o                         
  -4   2   8        213.87        189.03        14.82 o                         
  -3   2   8        132.13        113.61        11.87 o                         
  -2   2   8         42.16         36.32         9.99 o                         
  -1   2   8         65.04         89.79        12.76 o                         
   0   2   8          8.29          4.72        11.35 o                         
   1   2   8         42.43         10.30        14.24 o                         
   2   2   8         36.33         58.73        14.50 o                         
   3   2   8        265.22        231.38        38.68 o                         
   4   2   8         41.53         45.27        15.02 o                         
   5   2   8         21.47          9.41        17.75 o                         
   6   2   8          9.75         21.95        15.33 o                         
 -13   3   8          0.84          9.75        10.08 o                         
 -12   3   8         50.68         77.19        14.51 o                         
 -11   3   8          9.42         13.56        12.81 o                         
 -10   3   8          5.54          6.27        11.20 o                         
  -9   3   8         56.36         59.15        12.44 o                         
  -8   3   8         85.54        114.15        13.70 o                         
  -7   3   8        134.64        128.78         9.98 o                         
  -6   3   8         16.28         -2.06        17.35 o                         
  -5   3   8         27.87         44.86        14.01 o                         
  -4   3   8        190.98        221.96        10.82 o                         
  -3   3   8        134.39        125.47        15.09 o                         
  -2   3   8         45.51         25.05        14.47 o                         
  -1   3   8        176.37        194.20        16.01 o                         
   0   3   8         20.90         39.10        13.60 o                         
   1   3   8         96.51         85.53        15.97 o                         
   2   3   8         17.72         -7.01        12.22 o                         
   3   3   8        120.57        137.10        24.10 o                         
   4   3   8        155.46        200.52        17.30 o                         
   5   3   8         13.05         40.19        14.57 o                         
   6   3   8          2.86         46.42        36.59 o                         
 -13   4   8          1.66         -5.68         9.23 o                         
 -12   4   8          4.36         21.95        14.72 o                         
 -11   4   8         50.07         38.51        10.21 o                         
 -10   4   8          0.51         -7.25        12.13 o                         
  -9   4   8         72.46         63.04        10.75 o                         
  -8   4   8        800.85        773.96        18.56 o                         
  -7   4   8          1.27        -10.53        10.53 o                         
  -6   4   8          5.05          1.42        10.41 o                         
  -5   4   8          0.06         15.28         9.88 o                         
  -4   4   8         29.95         30.03        14.56 o                         
  -3   4   8          3.61         -3.53        14.80 o                         
  -2   4   8         59.48         66.86        19.28 o                         
  -1   4   8         55.05        108.65        14.64 o                         
   0   4   8        146.83        187.77        14.86 o                         
   1   4   8        224.07        232.82        16.23 o                         
   2   4   8         65.11         73.00        14.82 o                         
   3   4   8         10.74          5.56        11.78 o                         
   4   4   8          4.40          8.32        33.23 o                         
   5   4   8          0.01          3.18        32.53 o                         
   6   4   8          7.03         18.62        16.10 o                         
 -13   5   8          1.39          5.25        10.55 o                         
 -12   5   8          3.01          4.64         8.22 o                         
 -11   5   8          2.53         -0.84        10.66 o                         
 -10   5   8         19.88         52.38        10.85 o                         
  -9   5   8         30.81         26.83         9.93 o                         
  -8   5   8         41.19         38.24        22.26 o                         
  -7   5   8         10.40         63.58        14.17 o                         
  -6   5   8          0.01          2.25        10.64 o                         
  -5   5   8         19.44         10.93        13.54 o                         
  -4   5   8          2.88         12.46        11.65 o                         
  -3   5   8         86.59         66.45        11.55 o                         
  -2   5   8        289.80        327.59        15.65 o                         
  -1   5   8         72.07         69.13        16.99 o                         
   0   5   8         13.10         44.87        13.38 o                         
   1   5   8        101.17         83.57        15.37 o                         
   2   5   8         19.23         44.20        16.02 o                         
   3   5   8          6.86         16.12        14.34 o                         
   4   5   8         19.22        -19.60        26.25 o                         
   5   5   8          4.26          5.45        40.07 o                         
   6   5   8          0.01          5.18        15.69 o                         
 -13   6   8          3.55         22.61        10.85 o                         
 -12   6   8         93.39        146.93        12.45 o                         
 -11   6   8         22.25         11.86        10.66 o                         
 -10   6   8         63.79         35.79        18.77 o                         
  -9   6   8         27.26         49.79        18.09 o                         
  -8   6   8         31.44         18.52        12.99 o                         
  -7   6   8        214.28        225.59        11.51 o                         
  -6   6   8         53.41         95.72        15.46 o                         
  -5   6   8        190.86        187.61        15.60 o                         
  -4   6   8         15.17         30.86        14.90 o                         
  -3   6   8        458.16        437.97        16.46 o                         
  -2   6   8         46.11         54.67        13.33 o                         
  -1   6   8          8.84         -2.14        13.74 o                         
   0   6   8         21.77         54.91        18.83 o                         
   1   6   8         61.56         64.92        16.79 o                         
   2   6   8          8.13         26.53        16.23 o                         
   3   6   8          9.71         16.97        12.51 o                         
   4   6   8          5.84         -0.03        15.08 o                         
   5   6   8         19.11         16.38        25.30 o                         
   6   6   8          8.01         43.88        23.33 o                         
 -13   7   8          2.25          8.59        12.80 o                         
 -12   7   8          8.75        -13.19        13.19 o                         
 -11   7   8          3.79        -12.19        12.19 o                         
 -10   7   8         10.55         -5.98        14.64 o                         
  -9   7   8         52.71         70.44        12.88 o                         
  -8   7   8        202.20        154.56        31.58 o                         
  -7   7   8          0.74         47.95        12.45 o                         
  -6   7   8        214.04        248.11        26.14 o                         
  -5   7   8        346.82        406.62        13.84 o                         
  -4   7   8          9.20         40.28        11.58 o                         
  -3   7   8         50.43         18.52        11.57 o                         
  -2   7   8         34.17         52.65        14.22 o                         
  -1   7   8          1.44          1.82        11.53 o                         
   0   7   8          6.67        -10.78        10.78 o                         
   1   7   8         95.90         69.79        13.29 o                         
   2   7   8          8.72         12.18        11.68 o                         
   3   7   8          9.67        -15.34        15.34 o                         
   4   7   8          0.72         24.56        14.00 o                         
   5   7   8         10.19        -15.44        15.44 o                         
 -13   8   8          2.85         -0.89        21.43 o                         
 -12   8   8         80.01         53.56        14.39 o                         
 -11   8   8         19.25         10.47        10.64 o                         
 -10   8   8          5.74         33.10        13.19 o                         
  -9   8   8          0.58         13.46        13.98 o                         
  -8   8   8        173.25        155.79        16.67 o                         
  -7   8   8        380.18        341.17        15.72 o                         
  -6   8   8        412.58        476.57        17.24 o                         
  -5   8   8         68.09         84.00        24.34 o                         
  -4   8   8        175.03        175.51        13.39 o                         
  -3   8   8         35.97         37.79        13.96 o                         
  -2   8   8        275.35        272.06        20.92 o                         
  -1   8   8        166.36        197.36        13.23 o                         
   0   8   8          9.57         -1.42        14.12 o                         
   1   8   8        102.82        166.93        17.31 o                         
   2   8   8          0.06          4.56        11.86 o                         
   3   8   8         17.16         13.89        11.60 o                         
   4   8   8          1.87         33.67        12.24 o                         
   5   8   8         23.19         19.94        41.98 o                         
 -12   9   8        116.36         67.27        16.77 o                         
 -11   9   8         15.33         59.41        15.42 o                         
 -10   9   8          0.21        -10.50        11.42 o                         
  -9   9   8          9.37        -12.65        12.83 o                         
  -8   9   8         38.84         67.24        14.14 o                         
  -7   9   8          1.47         13.42        13.56 o                         
  -6   9   8        130.04        144.06        11.74 o                         
  -5   9   8          1.72        -10.79        10.79 o                         
  -4   9   8         16.86         29.68        11.29 o                         
  -3   9   8         14.85        -14.26        14.26 o                         
  -2   9   8          8.50         14.68        12.09 o                         
  -1   9   8         31.97         -8.58        14.70 o                         
   0   9   8          5.20          3.94        13.56 o                         
   1   9   8         13.87         41.99        15.80 o                         
   2   9   8          3.22        -14.91        14.91 o                         
   3   9   8          0.00        -16.22        16.22 o                         
   4   9   8          6.24         -1.93        18.07 o                         
   5   9   8         67.03        119.99        17.35 o                         
 -12  10   8         29.14         93.61        13.72 o                         
 -11  10   8          5.57         -0.15        12.81 o                         
 -10  10   8         19.97          3.54        12.75 o                         
  -9  10   8          7.01         25.64        14.35 o                         
  -8  10   8        267.70        247.57        36.41 o                         
  -7  10   8          0.07          3.18        11.83 o                         
  -6  10   8         46.14         28.95        16.53 o                         
  -5  10   8         82.61        119.48        17.48 o                         
  -4  10   8         19.70         -1.62        16.43 o                         
  -3  10   8        123.02        105.40        12.85 o                         
  -2  10   8         12.86         19.64        12.22 o                         
  -1  10   8        253.45        263.87        16.88 o                         
   0  10   8         19.27         31.66        12.77 o                         
   1  10   8         42.44        -17.13        17.13 o                         
   2  10   8          0.23        -14.62        14.62 o                         
   3  10   8          2.70         -8.67        16.70 o                         
   4  10   8          0.56         27.52        16.42 o                         
   5  10   8          0.63        -12.81        12.81 o                         
 -12  11   8         63.15         92.35        13.34 o                         
 -11  11   8         87.03         72.58        16.88 o                         
 -10  11   8         21.99         43.36        10.58 o                         
  -9  11   8         52.41         70.30        11.65 o                         
  -8  11   8          0.07         21.79        13.97 o                         
  -7  11   8          2.62          8.20        11.68 o                         
  -6  11   8          1.52         28.91        11.64 o                         
  -5  11   8          1.16         -5.41        13.14 o                         
  -4  11   8        249.22        237.07        17.09 o                         
  -3  11   8         60.52        115.23        20.16 o                         
  -2  11   8        377.52        340.58        18.13 o                         
  -1  11   8         38.67         18.69        16.32 o                         
   0  11   8         28.43         20.84        11.32 o                         
   1  11   8          7.78          0.70        14.92 o                         
   2  11   8         10.90         -3.90        12.58 o                         
   3  11   8         17.31         -2.74        13.63 o                         
   4  11   8         30.89         49.41        15.64 o                         
 -11  12   8          8.92          7.05        11.52 o                         
 -10  12   8          2.72         15.87        13.40 o                         
  -9  12   8          3.96          2.40        11.19 o                         
  -8  12   8          6.98         13.90        13.19 o                         
  -7  12   8        261.23        238.97        19.30 o                         
  -6  12   8         31.17         37.81        16.39 o                         
  -5  12   8          1.07        -13.43        13.43 o                         
  -4  12   8         69.77        102.19        15.26 o                         
  -3  12   8          0.03         21.31        15.21 o                         
  -2  12   8         54.17         26.04        15.64 o                         
  -1  12   8         80.41         56.83        12.70 o                         
   0  12   8         16.31         34.35        16.16 o                         
   1  12   8          5.10         14.57        12.94 o                         
   2  12   8          0.13         27.90        16.05 o                         
   3  12   8         21.58         18.43        14.57 o                         
   4  12   8          0.07         18.55        16.57 o                         
 -11  13   8         17.52         39.17        12.90 o                         
 -10  13   8         19.86          3.26        12.95 o                         
  -9  13   8         31.48         53.22        17.18 o                         
  -8  13   8          0.00         19.30        11.90 o                         
  -7  13   8         38.59         15.98        13.51 o                         
  -6  13   8         20.65         13.04        11.43 o                         
  -5  13   8          3.76        -13.35        13.35 o                         
  -4  13   8         60.90         61.53        15.01 o                         
  -3  13   8          0.33          4.20        15.29 o                         
  -2  13   8        154.93        183.50        13.75 o                         
  -1  13   8          0.02          6.25        12.41 o                         
   0  13   8          7.84        -19.40        19.40 o                         
   1  13   8          0.50         -2.77        19.59 o                         
   2  13   8          7.14         13.19        11.92 o                         
   3  13   8         44.00         29.57        15.63 o                         
 -10  14   8          9.88        -16.17        16.17 o                         
  -9  14   8          4.83         16.72        11.28 o                         
  -8  14   8         63.59         62.13        13.88 o                         
  -7  14   8          0.68         -9.20        12.51 o                         
  -6  14   8         14.66         34.60        23.08 o                         
  -5  14   8         22.57        -12.01        12.01 o                         
  -4  14   8        147.47        209.29        29.36 o                         
  -3  14   8          0.30        -18.07        18.07 o                         
  -2  14   8        106.30         91.97        15.24 o                         
  -1  14   8          7.19         25.47        12.19 o                         
   0  14   8          0.38         33.04        17.35 o                         
   1  14   8         18.70         46.77        17.39 o                         
   2  14   8          0.97        -12.37        12.37 o                         
   3  14   8          2.28        -13.96        17.12 o                         
 -10  15   8          0.00         -5.26        14.65 o                         
  -9  15   8          2.45        -17.51        17.51 o                         
  -8  15   8         14.12         35.79        12.81 o                         
  -7  15   8          2.97         -3.31        13.47 o                         
  -6  15   8          1.90        -12.24        12.24 o                         
  -5  15   8          8.91         14.11        13.56 o                         
  -4  15   8         83.02         96.56        13.67 o                         
  -3  15   8         37.22         -3.33        16.41 o                         
  -2  15   8        122.10        135.24        16.69 o                         
  -1  15   8        121.59        110.20        13.44 o                         
   0  15   8          6.48        -20.43        33.10 o                         
   1  15   8          6.10          4.06        15.63 o                         
   2  15   8          0.25         -2.64        13.05 o                         
  -9  16   8          1.30         10.84        31.07 o                         
  -8  16   8          0.58         11.93        10.80 o                         
  -7  16   8         17.82         25.31        12.74 o                         
  -6  16   8          0.15         20.03        11.33 o                         
  -5  16   8          6.63          7.24        14.20 o                         
  -4  16   8         58.71         -6.74        24.54 o                         
  -3  16   8         32.99         21.17        13.36 o                         
  -2  16   8         10.32         -4.34        15.73 o                         
  -1  16   8         22.39         51.62        16.04 o                         
   0  16   8          1.47         -2.72        13.44 o                         
   1  16   8          3.84         29.36        17.12 o                         
   2  16   8         13.44         -6.58        16.23 o                         
  -8  17   8         72.02         77.75        20.97 o                         
  -7  17   8          0.49        -16.87        16.87 o                         
  -6  17   8         44.76          5.16        11.75 o                         
  -5  17   8          5.61        -13.58        13.77 o                         
  -4  17   8          1.88        -16.09        16.09 o                         
  -3  17   8         54.32         56.00        15.90 o                         
  -2  17   8         19.17          1.71        15.78 o                         
  -1  17   8          1.71         26.69        12.41 o                         
   0  17   8          1.15          6.78        17.45 o                         
   1  17   8         30.40         43.51        13.00 o                         
  -7  18   8         57.89         13.43        14.17 o                         
  -6  18   8          4.13         43.09        14.63 o                         
  -5  18   8          3.71         35.76        14.82 o                         
  -4  18   8          4.90        -13.62        14.93 o                         
  -3  18   8          0.64         -6.75        12.84 o                         
  -2  18   8          1.50          2.67        17.84 o                         
  -1  18   8          7.33         -0.88        17.46 o                         
   0  18   8        156.87        102.82        31.32 o                         
  -5  19   8         15.50         11.31        12.80 o                         
  -4  19   8         23.87          6.96        15.93 o                         
  -3  19   8         64.53          5.55        13.54 o                         
  -2  19   8         13.29          8.90        14.12 o                         
 -12   1   9          0.44         18.12        13.79 o                         
 -11   1   9         12.97         -3.57        14.39 o                         
 -10   1   9          7.51          6.59        11.52 o                         
  -9   1   9         26.72          6.41        16.58 o                         
  -8   1   9          2.08         21.42        12.35 o                         
  -7   1   9         51.89         15.72        17.22 o                         
  -6   1   9          0.00          8.16        23.78 o                         
  -5   1   9        117.77        110.61        15.55 o                         
  -4   1   9         84.06         72.17        16.68 o                         
  -3   1   9         71.95         87.24        16.72 o                         
  -2   1   9         16.63        -12.33        12.33 o                         
  -1   1   9          0.03        -16.22        16.22 o                         
   0   1   9         22.85        -15.95        15.95 o                         
   1   1   9          7.49        -15.23        15.23 o                         
   2   1   9         87.32         99.05        26.25 o                         
   3   1   9         93.32         84.80        23.91 o                         
   4   1   9         74.45         98.02        17.07 o                         
 -12   2   9          0.04        -11.80        11.80 o                         
 -11   2   9          0.98        -11.02        11.02 o                         
 -10   2   9          1.71         -1.65        14.03 o                         
  -9   2   9         24.91         31.83        20.92 o                         
  -8   2   9         34.04         -5.73        11.68 o                         
  -7   2   9        210.24        216.59        16.31 o                         
  -6   2   9          8.37         15.63        11.03 o                         
  -5   2   9          1.88         -8.41        12.12 o                         
  -4   2   9        172.37        148.27        14.07 o                         
  -3   2   9        181.00        162.54        14.26 o                         
  -2   2   9         39.08         24.99        12.58 o                         
  -1   2   9         21.54         24.54        16.47 o                         
   0   2   9         83.66         45.42        15.67 o                         
   1   2   9         31.99        -14.87        14.87 o                         
   2   2   9        107.85        114.89        17.17 o                         
   3   2   9         13.83         -3.78        16.30 o                         
   4   2   9          0.19          7.04        27.71 o                         
 -12   3   9         31.74         45.41        15.57 o                         
 -11   3   9         42.78         58.86        10.15 o                         
 -10   3   9        164.87        142.49        16.28 o                         
  -9   3   9        145.56        112.96        12.76 o                         
  -8   3   9         16.40         15.40        14.60 o                         
  -7   3   9         49.85         86.34        11.82 o                         
  -6   3   9          4.18          8.49        10.99 o                         
  -5   3   9        246.21        234.26        13.72 o                         
  -4   3   9          1.45         -4.72         9.93 o                         
  -3   3   9          0.66        -16.62        16.62 o                         
  -2   3   9         16.17         16.51        30.55 o                         
  -1   3   9         21.51        -16.11        16.11 o                         
   0   3   9         29.71         23.78        16.01 o                         
   1   3   9          8.12          2.81        16.63 o                         
   2   3   9         60.00         31.18        16.25 o                         
   3   3   9         14.72        -19.63        24.73 o                         
   4   3   9          0.35         29.39        15.58 o                         
 -12   4   9          2.62         -1.27        12.76 o                         
 -11   4   9          0.22          6.11        13.83 o                         
 -10   4   9         48.15         69.28        22.61 o                         
  -9   4   9          9.58         -2.92        14.38 o                         
  -8   4   9         17.24         29.95        14.70 o                         
  -7   4   9        144.39        155.79        13.99 o                         
  -6   4   9          5.96        -14.57        15.76 o                         
  -5   4   9        127.79        152.77        11.50 o                         
  -4   4   9         53.18         58.96        13.31 o                         
  -3   4   9         66.22         37.47        16.36 o                         
  -2   4   9         79.36         35.31        16.43 o                         
  -1   4   9          0.18          6.37        13.08 o                         
   0   4   9          0.07          7.30        14.25 o                         
   1   4   9          0.21         17.41        15.39 o                         
   2   4   9         12.87          9.38        13.83 o                         
   3   4   9         40.08         95.38        30.56 o                         
   4   4   9         10.27          8.86        16.66 o                         
 -12   5   9          0.23         19.76         9.44 o                         
 -11   5   9         60.72         67.47        11.41 o                         
 -10   5   9         11.69          0.70         9.49 o                         
  -9   5   9          0.67          9.53        13.45 o                         
  -8   5   9          5.55          8.08        10.06 o                         
  -7   5   9        137.91        128.83        12.83 o                         
  -6   5   9         80.29         91.83        16.43 o                         
  -5   5   9          0.58        -12.29        12.29 o                         
  -4   5   9         27.23         64.44        13.02 o                         
  -3   5   9         27.39         36.47        15.78 o                         
  -2   5   9         78.87         66.73        13.99 o                         
  -1   5   9         11.76         59.19        14.21 o                         
   0   5   9          1.79        -16.17        16.17 o                         
   1   5   9          0.01         10.32        13.25 o                         
   2   5   9          0.06        -14.58        14.58 o                         
   3   5   9          6.20         40.46        30.18 o                         
   4   5   9          1.55          4.57        24.10 o                         
 -12   6   9          1.42        -14.08        18.13 o                         
 -11   6   9          6.71         -9.35         9.35 o                         
 -10   6   9          5.44         23.05         9.70 o                         
  -9   6   9          4.76         18.07        10.41 o                         
  -8   6   9         33.96         26.84        12.05 o                         
  -7   6   9         68.12         64.11        13.35 o                         
  -6   6   9         89.34        113.78        21.77 o                         
  -5   6   9          3.49         37.85        14.96 o                         
  -4   6   9         28.11         41.32        14.26 o                         
  -3   6   9        365.20        359.30        18.95 o                         
  -2   6   9         15.56         39.09        16.34 o                         
  -1   6   9         51.97         40.67        15.17 o                         
   0   6   9          7.25         27.32        15.45 o                         
   1   6   9          6.64        -10.05        11.85 o                         
   2   6   9         19.61         66.28        16.22 o                         
   3   6   9          0.23         22.27        16.20 o                         
 -11   7   9          5.72         10.14        11.81 o                         
 -10   7   9          8.74         -2.72        15.31 o                         
  -9   7   9          6.76        -11.29        11.29 o                         
  -8   7   9         13.58        -13.90        13.90 o                         
  -7   7   9         10.75         46.31        15.72 o                         
  -6   7   9         13.89         41.27        12.74 o                         
  -5   7   9          0.64        -14.45        14.45 o                         
  -4   7   9         32.08          1.02        15.19 o                         
  -3   7   9          9.72         33.15        14.75 o                         
  -2   7   9         58.23         55.31        12.31 o                         
  -1   7   9         68.17         80.76        17.48 o                         
   0   7   9          7.63         11.90        15.50 o                         
   1   7   9          0.18        -15.69        15.69 o                         
   2   7   9          0.75        -13.00        13.00 o                         
   3   7   9         10.98         37.85        17.69 o                         
 -11   8   9         37.67         65.42        14.17 o                         
 -10   8   9         34.24         19.26        12.71 o                         
  -9   8   9          0.47          1.31        15.96 o                         
  -8   8   9         12.34         12.43        15.20 o                         
  -7   8   9         67.74         55.12        16.27 o                         
  -6   8   9        389.99        350.06        31.20 o                         
  -5   8   9         72.07         55.42        16.64 o                         
  -4   8   9          8.52         15.64        15.73 o                         
  -3   8   9          2.04         15.89        15.77 o                         
  -2   8   9         10.47         -0.48        16.28 o                         
  -1   8   9          7.14         33.93        15.06 o                         
   0   8   9         51.87         76.84        17.83 o                         
   1   8   9          8.29        -14.71        14.71 o                         
   2   8   9          0.91        -16.15        16.15 o                         
   3   8   9          0.27         23.42        15.45 o                         
 -11   9   9         14.83        -14.19        14.19 o                         
 -10   9   9          4.57        -14.14        14.14 o                         
  -9   9   9         39.68         22.93        13.57 o                         
  -8   9   9        219.90        227.27        41.91 o                         
  -7   9   9         30.15         80.83        18.01 o                         
  -6   9   9         60.14         45.65        16.85 o                         
  -5   9   9         33.71         36.44        17.39 o                         
  -4   9   9        194.44        167.78        17.12 o                         
  -3   9   9         38.58         11.62        17.22 o                         
  -2   9   9         20.55         49.02        15.65 o                         
  -1   9   9          1.85         13.80        16.25 o                         
   0   9   9        124.09        216.07        18.30 o                         
   1   9   9         92.67         58.27        14.14 o                         
   2   9   9          0.73        -13.26        13.26 o                         
   3   9   9          1.56         14.02        17.12 o                         
 -10  10   9          1.21         22.16        15.10 o                         
  -9  10   9          2.25          1.35        16.49 o                         
  -8  10   9        123.84        188.14        27.77 o                         
  -7  10   9        505.37        440.99        21.21 o                         
  -6  10   9        330.04        303.14        17.79 o                         
  -5  10   9          1.35         16.60        17.21 o                         
  -4  10   9         58.78         46.24        15.77 o                         
  -3  10   9         61.59         76.65        16.38 o                         
  -2  10   9         78.51         37.89        16.49 o                         
  -1  10   9         23.41         12.16        16.05 o                         
   0  10   9         96.15        143.92        14.11 o                         
   1  10   9          4.26         18.87        16.91 o                         
   2  10   9          0.96         39.04        13.65 o                         
 -10  11   9          8.71         -1.85        12.20 o                         
  -9  11   9          4.90         13.22        12.94 o                         
  -8  11   9         83.56         90.38        15.95 o                         
  -7  11   9         64.48         58.52        14.85 o                         
  -6  11   9        299.05        337.85        19.02 o                         
  -5  11   9         32.18         10.14        16.20 o                         
  -4  11   9         95.63         78.89        15.95 o                         
  -3  11   9          0.02         13.77        15.81 o                         
  -2  11   9         27.73         50.38        13.15 o                         
  -1  11   9         18.45        -11.74        14.86 o                         
   0  11   9         14.85        -16.08        18.24 o                         
   1  11   9         10.32         10.39        12.81 o                         
   2  11   9          2.57        -16.96        16.96 o                         
  -9  12   9          3.89          9.70        15.24 o                         
  -8  12   9          1.81         38.96        16.67 o                         
  -7  12   9          8.01        -17.62        17.62 o                         
  -6  12   9          2.51         -5.53        11.12 o                         
  -5  12   9        105.58        115.78        15.36 o                         
  -4  12   9          0.00          4.37        15.09 o                         
  -3  12   9          7.60         22.31        14.32 o                         
  -2  12   9         85.54        149.83        20.23 o                         
  -1  12   9         88.33         79.95        18.15 o                         
   0  12   9         31.11         29.85        18.15 o                         
   1  12   9         60.38        109.53        17.63 o                         
  -9  13   9          0.01        -20.91        30.94 o                         
  -8  13   9         24.32         24.65        14.88 o                         
  -7  13   9         21.54         49.89        13.78 o                         
  -6  13   9         25.68         54.06        16.94 o                         
  -5  13   9        131.03        136.45        17.56 o                         
  -4  13   9          3.26         -6.22        14.69 o                         
  -3  13   9          6.05        -15.74        15.74 o                         
  -2  13   9          1.92         17.66        15.77 o                         
  -1  13   9          8.80         -4.37        17.88 o                         
   0  13   9         20.93         10.33        14.72 o                         
  -8  14   9         11.19        -10.88        14.66 o                         
  -7  14   9         23.94         -8.92        16.45 o                         
  -6  14   9         42.14         47.65        13.07 o                         
  -5  14   9         13.03         26.73        13.98 o                         
  -4  14   9          1.19         20.13        15.40 o                         
  -3  14   9         33.83         72.69        17.29 o                         
  -2  14   9          4.83         27.41        16.86 o                         
  -1  14   9         25.26         13.47        14.25 o                         
   0  14   9          4.60        -12.39        21.42 o                         
  -7  15   9          8.90          8.94        18.53 o                         
  -6  15   9         36.12         44.72        14.96 o                         
  -5  15   9         17.37          8.28        15.66 o                         
  -4  15   9          8.02         -3.75        14.32 o                         
  -3  15   9         10.10         -3.77        50.22 o                         
  -2  15   9          0.16         22.67        13.44 o                         
  -1  15   9        144.86        153.36        35.89 o                         
  -5  16   9          0.14         -4.16        14.52 o                         
  -4  16   9          2.50         20.75        17.69 o                         
  -3  16   9          0.03         63.54        20.54 o                         
 -10   0  10          8.07        -14.92        14.92 o                         
  -9   0  10        158.17        173.68        16.81 o                         
  -8   0  10          9.49         38.31        16.21 o                         
  -7   0  10        443.86        464.11        20.32 o                         
  -6   0  10          0.14        -16.14        16.14 o                         
  -5   0  10        270.23        220.60        48.13 o                         
  -4   0  10         31.58         18.04        14.82 o                         
  -3   0  10          4.01          3.90        27.90 o                         
  -2   0  10         24.65         45.58        17.53 o                         
  -1   0  10         18.49          2.00        28.47 o                         
   0   0  10         55.77         56.56        23.84 o                         
   1   0  10         85.66         30.94        27.39 o                         
 -10   1  10          1.03          8.98        11.12 o                         
  -9   1  10        230.90        186.63        16.81 o                         
  -8   1  10         29.62         15.83        11.08 o                         
  -7   1  10         28.38         53.91        16.87 o                         
  -6   1  10         13.95         28.87        21.05 o                         
  -5   1  10          6.69          5.67        24.98 o                         
  -4   1  10        156.42        137.53        28.98 o                         
  -3   1  10         45.15         20.95        15.39 o                         
  -2   1  10          5.94        -16.68        16.68 o                         
  -1   1  10          0.12        -17.03        17.03 o                         
   0   1  10          7.06        -10.22        36.84 o                         
   1   1  10          0.00        -10.70        19.36 o                         
 -10   2  10         67.41         69.04        16.65 o                         
  -9   2  10          4.28         -8.05        15.47 o                         
  -8   2  10         49.96          2.83        15.72 o                         
  -7   2  10         15.21         15.94        13.66 o                         
  -6   2  10         90.50         82.25        16.72 o                         
  -5   2  10        125.20        119.10        24.86 o                         
  -4   2  10         24.14          0.15        16.13 o                         
  -3   2  10         12.41        -16.99        16.99 o                         
  -2   2  10         25.38         20.96        13.80 o                         
  -1   2  10          1.98        -11.88        23.02 o                         
   0   2  10          4.22         22.59        13.80 o                         
   1   2  10          6.19         29.76        18.65 o                         
 -10   3  10          1.44        -12.86        12.86 o                         
  -9   3  10         53.70         52.68        14.80 o                         
  -8   3  10         39.75         47.46        11.55 o                         
  -7   3  10        192.99        193.30        20.48 o                         
  -6   3  10          3.20         41.30        23.27 o                         
  -5   3  10          1.50        -13.78        13.78 o                         
  -4   3  10          5.42         38.84        13.20 o                         
  -3   3  10          9.11        -16.21        16.21 o                         
  -2   3  10         13.68          1.05        18.02 o                         
  -1   3  10          0.06        -16.86        16.86 o                         
   0   3  10         15.65         33.40        17.84 o                         
   1   3  10         20.57          6.31        17.80 o                         
 -10   4  10         14.18         -1.95        12.57 o                         
  -9   4  10          0.07         23.97        12.18 o                         
  -8   4  10        229.19        251.73        18.80 o                         
  -7   4  10         36.70         55.04        13.95 o                         
  -6   4  10          2.62         -0.65        15.33 o                         
  -5   4  10          7.52         32.89        16.36 o                         
  -4   4  10          0.24        -16.90        16.90 o                         
  -3   4  10          1.30        -16.59        16.59 o                         
  -2   4  10          0.03         22.41        13.97 o                         
  -1   4  10          0.07         14.59        17.30 o                         
   0   4  10          1.59          8.87        17.02 o                         
   1   4  10         44.51          9.74        28.00 o                         
 -10   5  10          5.57        -16.67        16.67 o                         
  -9   5  10          3.02         -9.61        13.36 o                         
  -8   5  10          0.39        -10.39        13.08 o                         
  -7   5  10         25.11         53.73        16.68 o                         
  -6   5  10          3.48        -13.45        13.45 o                         
  -5   5  10          0.10         -4.92        16.85 o                         
  -4   5  10          6.09         30.57        16.26 o                         
  -3   5  10        104.85        104.75        18.88 o                         
  -2   5  10         11.57         34.56        17.87 o                         
  -1   5  10         50.97         13.93        17.71 o                         
   0   5  10         24.97        -18.73        18.73 o                         
  -9   6  10          9.80         20.61        15.66 o                         
  -8   6  10          6.54        -12.99        12.99 o                         
  -7   6  10        113.49        150.04        18.53 o                         
  -6   6  10         19.40          8.76        16.12 o                         
  -5   6  10          7.93         43.07        17.44 o                         
  -4   6  10         10.24        -17.66        17.66 o                         
  -3   6  10          4.43          4.19        13.34 o                         
  -2   6  10         47.63        103.24        17.28 o                         
  -1   6  10          2.16        -16.91        16.91 o                         
   0   6  10          0.03         31.53        17.53 o                         
  -9   7  10          2.04          3.18        15.77 o                         
  -8   7  10         11.91        -16.50        16.50 o                         
  -7   7  10          8.39        -26.50        26.50 o                         
  -6   7  10          0.06        -17.22        17.22 o                         
  -5   7  10        108.53         85.61        17.37 o                         
  -4   7  10         15.97        -16.05        16.05 o                         
  -3   7  10          2.97        -15.94        15.94 o                         
  -2   7  10         10.35        -13.49        13.49 o                         
  -1   7  10         23.99         24.31        15.23 o                         
   0   7  10          7.68          5.05        19.01 o                         
  -8   8  10         62.42         64.80        29.89 o                         
  -7   8  10        140.33         65.83        17.12 o                         
  -6   8  10        401.41        382.07        26.38 o                         
  -5   8  10          9.53        -16.27        16.27 o                         
  -4   8  10         75.21         82.68        16.47 o                         
  -3   8  10         17.63        -16.40        16.40 o                         
  -2   8  10         71.23         74.23        26.94 o                         
  -1   8  10         86.62         73.19        17.61 o                         
  -8   9  10         24.09          3.03        17.27 o                         
  -7   9  10          3.55        -18.19        18.19 o                         
  -6   9  10        100.94         91.03        14.32 o                         
  -5   9  10          5.69          2.75        14.40 o                         
  -4   9  10          3.33         26.08        16.00 o                         
  -3   9  10         31.97         57.11        18.95 o                         
  -2   9  10         32.37         29.37        18.66 o                         
  -1   9  10         27.29         19.81        17.56 o                         
  -7  10  10         95.43        129.57        24.54 o                         
  -6  10  10          1.30         48.81        16.83 o                         
  -5  10  10         45.27         28.78        17.55 o                         
  -4  10  10          1.08         47.90        19.16 o                         
  -3  10  10         54.88         46.18        32.08 o                         
  -2  10  10          8.01         33.68        26.56 o                         
  -6  11  10         22.18         63.89        18.55 o                         
  -5  11  10          0.20        -16.75        17.46 o                         
  -4  11  10          1.60         18.00        17.98 o                         
  -3  11  10         28.49         31.20        17.93 o                         
                                                                                
